# Supplementary material for: The relevance between hypoxia-dependent spatial transcriptomics and the prognosis and efficacy of immunotherapy in claudin-low breast cancer
Source: Front Immunol. 2023 Jan 4;13:1042835. doi: 10.3389/fimmu.2022.1042835 (PMC9846556; doi:10.3389/fimmu.2022.1042835)
Supplement: Supplementary file 16 [file Table_3.xlsx]

## Sheet: 3.DiffExp.markers
Supplementary Table 3. List of differentially expressed genes in all clusters
	p_val	avg_logFC	pct.1	pct.2	p_val_adj	cluster
GRCh38-ACTG1	0	177.123	1	0.997	0	0
GRCh38-ACTB	0	111.625	1	0.999	0	0
GRCh38-TMSB10	0	101.68	1	0.999	0	0
GRCh38-RPS29	0	92.3671	1	0.99	0	0
GRCh38-PPIA	0	86.6802	1	0.997	0	0
GRCh38-RPS2	0	79.6314	1	0.998	0	0
GRCh38-RPL41	0	76.6804	1	1	0	0
GRCh38-S100A6	0	73.5483	1	1	0	0
GRCh38-TMSB4X	0	64.6802	1	0.998	0	0
GRCh38-HSP90B1	0	64.6308	1	0.985	0	0
GRCh38-GAPDH	0	58.6804	1	1	0	0
GRCh38-ANXA2	0	56.4752	1	0.998	0	0
GRCh38-RPLP1	0	50.6804	1	1	0	0
GRCh38-NPM1	0	50.6743	1	0.987	0	0
GRCh38-RPL37	0	46.6803	1	0.998	0	0
GRCh38-RPS21	0	43.6778	1	0.997	0	0
GRCh38-RPL4	0	42.4691	1	0.999	0	0
GRCh38-HSPA8	0	41.6804	1	0.991	0	0
GRCh38-TUBA1B	0	40.5396	1	0.991	0	0
GRCh38-CALM2	0	38.6266	1	0.982	0	0
GRCh38-FN1	0	37.4136	0.999	0.971	0	0
GRCh38-EEF1A1	0	36.6804	1	0.999	0	0
GRCh38-TPT1	0	36.6803	1	0.998	0	0
GRCh38-ATP5F1E	0	36.3649	1	0.995	0	0
GRCh38-HNRNPH1	0	36.0305	1	0.971	0	0
GRCh38-LGALS1	0	35.8565	1	0.998	0	0
GRCh38-H3F3A	0	35.1061	1	0.941	0	0
GRCh38-RPL19	0	35.0426	1	0.999	0	0
GRCh38-UQCRQ	0	34.8329	1	0.973	0	0
GRCh38-SLC25A3	0	33.6802	1	0.978	0	0
GRCh38-RPL15	0	30.6789	1	0.998	0	0
GRCh38-MT2A	0	30.6321	1	0.999	0	0
GRCh38-SNRPG	0	29.7885	0.999	0.929	0	0
GRCh38-RPL23A	0	29.6793	1	0.996	0	0
GRCh38-RPSA	0	29.3565	1	0.999	0	0
GRCh38-RPS27A	0	28.6803	1	0.998	0	0
GRCh38-B2M	0	28.3825	1	0.976	0	0
GRCh38-HMGN2	0	26.6614	0.997	0.914	0	0
GRCh38-RPL3	0	25.6607	1	0.998	0	0
GRCh38-PODXL	0	24.71	1	0.975	0	0
GRCh38-PKM	0	24.6777	1	0.995	0	0
GRCh38-RPS28	0	24.6384	1	0.999	0	0
GRCh38-SERF2	0	23.9718	1	0.985	0	0
GRCh38-TUBB	0	23.6639	1	0.992	0	0
GRCh38-UQCR11	0	22.7475	0.999	0.967	0	0
GRCh38-RPS24	0	22.6717	1	0.998	0	0
GRCh38-HNRNPA1	0	22.6251	1	0.983	0	0
GRCh38-ENO1	0	21.7756	1	0.998	0	0
GRCh38-HLA-A	0	21.636	1	0.97	0	0
GRCh38-RPL10A	0	21.5519	1	0.992	0	0
GRCh38-LDHB	0	21.3284	1	0.957	0	0
GRCh38-RAN	0	21.166	1	0.963	0	0
GRCh38-YWHAZ	0	21.1577	1	0.97	0	0
GRCh38-H2AFZ	0	20.8888	0.998	0.942	0	0
GRCh38-MYL6	0	20.5708	1	0.994	0	0
GRCh38-RPL38	0	20.5426	1	0.992	0	0
GRCh38-HMGB1	0	20.2094	1	0.947	0	0
GRCh38-PLAU	0	19.8936	0.999	0.961	0	0
GRCh38-HNRNPK	0	19.8909	1	0.947	0	0
GRCh38-COX6C	0	19.6858	0.999	0.928	0	0
GRCh38-HSP90AB1	0	19.68	1	0.986	0	0
GRCh38-RPS8	0	19.663	1	0.999	0	0
GRCh38-VIM	0	19.6401	1	0.998	0	0
GRCh38-PFN1	0	19.5887	1	0.996	0	0
GRCh38-PABPC1	0	18.513	1	0.988	0	0
GRCh38-CAPN2	0	18.2371	0.998	0.932	0	0
GRCh38-GNAS	0	18.22	1	0.985	0	0
GRCh38-CFL1	0	18.1475	1	0.989	0	0
GRCh38-POLR2L	0	17.9852	1	0.975	0	0
GRCh38-AXL	0	17.7406	0.996	0.929	0	0
GRCh38-PRDX1	0	17.718	1	0.957	0	0
GRCh38-RPL22	0	17.7001	1	0.991	0	0
GRCh38-LDHA	0	17.6429	1	0.982	0	0
GRCh38-NEDD8	0	17.5863	0.999	0.953	0	0
GRCh38-DDX5	0	17.2432	0.999	0.935	0	0
GRCh38-PSMD2	0	17.2325	0.999	0.939	0	0
GRCh38-PSAP	0	17.1421	1	0.989	0	0
GRCh38-DYNLL1	0	17.1311	1	0.965	0	0
GRCh38-S100A11	0	16.8288	1	0.989	0	0
GRCh38-RPS4X	0	16.68	1	0.998	0	0
GRCh38-HNRNPA2B1	0	16.4849	1	0.959	0	0
GRCh38-PDIA6	0	16.3961	0.999	0.942	0	0
GRCh38-MT-CO2	0	16.3795	0.988	0.968	0	0
GRCh38-RPS27	0	15.9041	1	0.998	0	0
GRCh38-LMNA	0	15.5333	0.998	0.931	0	0
GRCh38-RPL5	0	15.3677	1	0.999	0	0
GRCh38-RACK1	0	15.3184	1	0.999	0	0
GRCh38-HNRNPC	0	14.9497	1	0.962	0	0
GRCh38-MZT2B	0	14.918	1	0.96	0	0
GRCh38-CCT3	0	14.8424	0.999	0.927	0	0
GRCh38-RPS23	0	14.6145	1	0.998	0	0
GRCh38-SERBP1	0	14.6133	0.996	0.906	0	0
GRCh38-PTMA	0	14.596	1	0.989	0	0
GRCh38-NOP56	0	14.5824	0.995	0.921	0	0
GRCh38-MYH9	0	14.5206	1	0.958	0	0
GRCh38-PRSS23	0	14.4229	1	0.955	0	0
GRCh38-NDUFA4	0	14.3827	0.999	0.941	0	0
GRCh38-HNRNPD	0	14.3443	0.983	0.849	0	0
mm10---Col12a1	0	14.2355	0.994	0.907	0	0
GRCh38-CD63	0	13.7776	0.999	0.945	0	0
GRCh38-ATP5MD	0	13.6975	1	0.961	0	0
GRCh38-RPL7	0	13.6779	1	0.99	0	0
GRCh38-CTNNB1	0	13.4575	0.998	0.922	0	0
GRCh38-CCT4	0	13.3499	0.999	0.937	0	0
GRCh38-TGFBI	0	12.9673	1	0.953	0	0
GRCh38-EIF4A1	0	12.7196	1	0.931	0	0
GRCh38-RPL12	0	12.6824	1	0.999	0	0
GRCh38-PMEPA1	0	12.6623	1	0.987	0	0
GRCh38-PDCD5	0	12.5075	0.989	0.873	0	0
GRCh38-BSG	0	12.5055	1	0.982	0	0
GRCh38-AP2S1	0	12.5051	1	0.963	0	0
GRCh38-SLC20A1	0	12.1722	0.998	0.906	0	0
mm10---Thbs1	0	12.0712	0.992	0.89	0	0
GRCh38-S100A16	0	12.0492	1	0.958	0	0
GRCh38-ATP5PB	0	11.7507	0.995	0.89	0	0
GRCh38-CD59	0	11.7455	0.999	0.941	0	0
GRCh38-CLIC1	0	11.6845	1	0.97	0	0
GRCh38-CCT7	0	11.5431	0.996	0.94	0	0
GRCh38-C1QBP	0	11.4817	0.997	0.901	0	0
GRCh38-TAGLN2	0	11.4642	1	0.988	0	0
GRCh38-ATP5F1B	0	11.4473	1	0.944	0	0
GRCh38-KRT8	0	11.3424	0.998	0.932	0	0
GRCh38-SNRPF	0	11.3421	0.995	0.891	0	0
GRCh38-LGALS3BP	0	11.1134	0.999	0.953	0	0
GRCh38-CCT5	0	10.9783	0.999	0.925	0	0
GRCh38-ITGA3	0	10.9182	1	0.973	0	0
GRCh38-SCD	0	10.83	0.97	0.791	0	0
GRCh38-GUK1	0	10.7437	1	0.954	0	0
GRCh38-RPL27	0	10.6803	1	0.996	0	0
GRCh38-RPN2	0	10.6716	0.999	0.923	0	0
GRCh38-UQCR10	0	10.6072	1	0.96	0	0
GRCh38-PFDN5	0	10.6007	0.999	0.962	0	0
GRCh38-VDAC1	0	10.5772	0.997	0.912	0	0
GRCh38-EIF5A	0	10.5532	0.998	0.954	0	0
GRCh38-EIF4G2	0	10.4486	0.999	0.918	0	0
GRCh38-NDUFAF8	0	10.4297	0.981	0.815	0	0
GRCh38-ERRFI1	0	10.275	1	0.953	0	0
GRCh38-PARK7	0	10.2271	0.998	0.906	0	0
GRCh38-PRDX6	0	10.089	0.999	0.944	0	0
GRCh38-NHP2	0	10.0882	0.997	0.922	0	0
GRCh38-CD99	0	9.99303	0.986	0.869	0	0
GRCh38-TPM4	0	9.96735	0.998	0.922	0	0
GRCh38-NONO	0	9.95885	0.997	0.887	0	0
GRCh38-S100A10	0	9.87427	1	0.994	0	0
GRCh38-GNB1	0	9.70128	0.996	0.879	0	0
GRCh38-ITGB5	0	9.60512	0.983	0.807	0	0
GRCh38-HNRNPU	0	9.57347	0.998	0.905	0	0
GRCh38-ARHGDIB	0	9.57228	0.955	0.747	0	0
GRCh38-GHITM	0	9.39591	0.989	0.878	0	0
GRCh38-PPP2R1A	0	9.39177	0.996	0.896	0	0
GRCh38-RPS7	0	9.3015	1	0.998	0	0
GRCh38-RHOA	0	9.26229	0.999	0.936	0	0
GRCh38-YWHAQ	0	9.21026	0.998	0.906	0	0
GRCh38-ROMO1	0	9.19536	0.999	0.943	0	0
GRCh38-COX6A1	0	9.11522	1	0.972	0	0
GRCh38-ATP5F1A	0	9.10813	0.998	0.909	0	0
GRCh38-SKP1	0	9.10258	0.999	0.935	0	0
GRCh38-SET	0	9.09018	0.998	0.905	0	0
GRCh38-NT5E	0	9.06753	1	0.943	0	0
GRCh38-MDH1	0	9.04831	0.984	0.832	0	0
GRCh38-PHB	0	9.00363	0.996	0.922	0	0
GRCh38-S100A4	0	8.97512	0.993	0.931	0	0
GRCh38-YWHAH	0	8.96696	0.981	0.838	0	0
GRCh38-TBCA	0	8.93857	0.987	0.873	0	0
mm10---Serpine2	0	8.86787	0.949	0.777	0	0
GRCh38-APLP2	0	8.83848	0.999	0.933	0	0
GRCh38-PDIA4	0	8.80569	0.994	0.895	0	0
GRCh38-TUBB4B	0	8.71444	0.999	0.943	0	0
GRCh38-PPP1CC	0	8.68704	0.989	0.84	0	0
GRCh38-SOD1	0	8.57681	0.999	0.932	0	0
GRCh38-PRNP	0	8.54477	0.991	0.856	0	0
GRCh38-ARHGDIA	0	8.46906	0.998	0.94	0	0
GRCh38-TRIM28	0	8.38809	1	0.951	0	0
GRCh38-YWHAG	0	8.38792	0.996	0.872	0	0
GRCh38-CAPNS1	0	8.32083	1	0.955	0	0
GRCh38-MORF4L2	0	8.29563	0.996	0.878	0	0
GRCh38-ANXA5	0	8.24301	0.998	0.924	0	0
GRCh38-YWHAB	0	8.23041	0.998	0.919	0	0
GRCh38-FBL	0	8.23011	0.999	0.935	0	0
GRCh38-DSTN	0	8.22844	0.999	0.919	0	0
GRCh38-SPATS2L	0	8.22266	0.987	0.85	0	0
GRCh38-TMA7	0	8.17674	1	0.976	0	0
GRCh38-KRT18	0	8.14593	1	0.964	0	0
GRCh38-CD151	0	7.99086	1	0.968	0	0
GRCh38-NPC2	0	7.98281	0.999	0.94	0	0
GRCh38-SH3BGRL3	0	7.97779	0.999	0.963	0	0
GRCh38-EIF6	0	7.75149	0.993	0.921	0	0
GRCh38-SRM	0	7.74379	0.996	0.89	0	0
GRCh38-SNRPD2	0	7.73738	1	0.978	0	0
GRCh38-PARP1	0	7.6823	0.958	0.798	0	0
GRCh38-RPLP2	0	7.68036	1	0.999	0	0
GRCh38-CANX	0	7.67978	1	0.976	0	0
GRCh38-CNN3	0	7.66588	0.999	0.924	0	0
GRCh38-ARPC2	0	7.65841	0.994	0.869	0	0
GRCh38-RPL35	0	7.63506	1	0.999	0	0
GRCh38-PSMA7	0	7.63467	0.999	0.949	0	0
GRCh38-POLR2I	0	7.63333	0.987	0.874	0	0
GRCh38-SNRPE	0	7.60234	0.998	0.918	0	0
GRCh38-ITPR3	0	7.55722	0.963	0.798	0	0
GRCh38-ARPC3	0	7.48936	0.998	0.933	0	0
GRCh38-COX8A	0	7.35864	0.998	0.941	0	0
GRCh38-NORAD	0	7.34088	0.994	0.892	0	0
GRCh38-NUCKS1	0	7.33596	0.994	0.909	0	0
GRCh38-RHOC	0	7.33242	1	0.962	0	0
GRCh38-GRN	0	7.29695	0.999	0.938	0	0
GRCh38-SNRPB	0	7.25951	0.999	0.936	0	0
GRCh38-CD81	0	7.24548	0.998	0.939	0	0
GRCh38-NAP1L1	0	7.24147	0.999	0.971	0	0
GRCh38-ATP5IF1	0	7.19985	0.981	0.843	0	0
GRCh38-KPNB1	0	7.19944	0.983	0.852	0	0
GRCh38-PTTG1	0	7.18456	0.977	0.827	0	0
GRCh38-RBX1	0	7.17069	0.993	0.881	0	0
GRCh38-C6orf62	0	7.16208	0.972	0.797	0	0
GRCh38-VARS	0	7.14723	0.973	0.851	0	0
GRCh38-PLOD1	0	7.13025	0.986	0.87	0	0
GRCh38-GNG5	0	7.11685	1	0.961	0	0
GRCh38-P4HB	0	7.09753	1	0.977	0	0
GRCh38-OAZ1	0	7.07233	1	0.989	0	0
GRCh38-TPM3	0	7.05865	0.998	0.916	0	0
GRCh38-UBE2S	0	7.02757	1	0.952	0	0
GRCh38-ATP5PF	0	7.0222	0.985	0.887	0	0
GRCh38-PHB2	0	6.93088	0.992	0.9	0	0
GRCh38-SLC25A5	0	6.89315	0.999	0.934	0	0
GRCh38-RRM2	0	6.86652	0.969	0.807	0	0
GRCh38-PSME1	0	6.8502	0.999	0.89	0	0
GRCh38-MYL12B	0	6.84279	1	0.928	0	0
GRCh38-UBE2N	0	6.81555	0.987	0.835	0	0
GRCh38-GNAI2	0	6.80653	0.998	0.925	0	0
GRCh38-CALM1	0	6.79131	0.998	0.909	0	0
GRCh38-DUSP6	0	6.74791	0.999	0.923	0	0
GRCh38-ITGB1	0	6.73196	0.999	0.916	0	0
GRCh38-POLD2	0	6.72422	0.989	0.886	0	0
GRCh38-STMN1	0	6.68396	0.998	0.93	0	0
GRCh38-FLNA	0	6.68332	0.999	0.983	0	0
GRCh38-COX7A2	0	6.67147	0.999	0.928	0	0
GRCh38-COX7C	0	6.64909	0.999	0.969	0	0
GRCh38-NDUFS5	0	6.58268	1	0.946	0	0
GRCh38-FABP5	0	6.55088	0.965	0.79	0	0
GRCh38-XRCC6	0	6.52895	0.995	0.903	0	0
GRCh38-AP2M1	0	6.4705	0.993	0.888	0	0
GRCh38-RPL30	0	6.46292	1	0.999	0	0
GRCh38-MCM7	0	6.45751	0.995	0.909	0	0
GRCh38-TSPO	0	6.45636	0.998	0.942	0	0
GRCh38-FDPS	0	6.44373	0.969	0.825	0	0
GRCh38-UBL5	0	6.43651	1	0.962	0	0
GRCh38-EIF4G1	0	6.40723	0.989	0.891	0	0
GRCh38-KPNA2	0	6.40464	0.986	0.826	0	0
GRCh38-GTF3C6	0	6.40342	0.958	0.761	0	0
GRCh38-PSMA5	0	6.38344	0.995	0.9	0	0
GRCh38-JUN	0	6.37682	0.977	0.787	0	0
GRCh38-SELENOF	0	6.36172	0.997	0.922	0	0
GRCh38-RPS15A	0	6.34088	1	0.998	0	0
GRCh38-RAB11A	0	6.33716	0.988	0.843	0	0
GRCh38-LGALS3	0	6.32052	0.993	0.88	0	0
GRCh38-PAICS	0	6.30153	0.977	0.809	0	0
mm10---Tnc	0	6.18974	0.992	0.915	0	0
GRCh38-SUMO2	0	6.18748	0.999	0.927	0	0
GRCh38-S100A13	0	6.15548	1	0.935	0	0
GRCh38-ARF1	0	6.07489	0.995	0.932	0	0
GRCh38-NDUFA12	0	6.05329	0.973	0.803	0	0
GRCh38-SFPQ	0	6.00279	0.994	0.859	0	0
GRCh38-PSMC6	0	5.99003	0.982	0.836	0	0
GRCh38-SMURF2	0	5.9892	0.997	0.891	0	0
GRCh38-PSMA4	0	5.96259	0.989	0.849	0	0
GRCh38-CLSTN1	0	5.89145	0.982	0.848	0	0
GRCh38-CPNE1	0	5.8729	0.99	0.88	0	0
GRCh38-CCT8	0	5.84743	0.984	0.85	0	0
GRCh38-CALM3	0	5.83852	0.981	0.853	0	0
GRCh38-SUB1	0	5.81164	0.998	0.905	0	0
GRCh38-ARPC4	0	5.81146	0.995	0.922	0	0
GRCh38-ACTN4	0	5.7807	0.994	0.902	0	0
GRCh38-CAPRIN1	0	5.76777	0.978	0.797	0	0
GRCh38-SRSF3	0	5.73786	0.995	0.906	0	0
GRCh38-SSR2	0	5.69798	0.992	0.891	0	0
GRCh38-DHCR24	0	5.6715	0.948	0.753	0	0
GRCh38-RPS25	0	5.66925	1	0.988	0	0
GRCh38-CLTC	0	5.66582	0.997	0.902	0	0
GRCh38-TMED2	0	5.64404	0.99	0.836	0	0
GRCh38-PSMB6	0	5.64003	0.995	0.902	0	0
GRCh38-CHCHD2	0	5.6078	1	0.973	0	0
GRCh38-C19orf70	0	5.59231	0.998	0.922	0	0
GRCh38-FKBP1A	0	5.59144	0.998	0.923	0	0
GRCh38-BTF3	0	5.58968	1	0.967	0	0
GRCh38-CAPG	0	5.56526	0.998	0.936	0	0
GRCh38-RPS9	0	5.55736	1	0.996	0	0
GRCh38-JPT1	0	5.54978	0.998	0.935	0	0
GRCh38-SDC1	0	5.54348	0.992	0.852	0	0
GRCh38-ATP5MF	0	5.54097	1	0.958	0	0
GRCh38-ILF2	0	5.53227	0.995	0.882	0	0
GRCh38-BEX3	0	5.51849	0.994	0.892	0	0
GRCh38-RBM39	0	5.5142	0.995	0.892	0	0
GRCh38-BZW1	0	5.5023	0.998	0.887	0	0
GRCh38-BTBD2	0	5.48872	0.979	0.831	0	0
GRCh38-COX5A	0	5.47845	0.993	0.88	0	0
GRCh38-CLPTM1L	0	5.46977	0.987	0.863	0	0
GRCh38-SNRPD1	0	5.4413	0.987	0.862	0	0
GRCh38-PIGT	0	5.34125	0.994	0.867	0	0
GRCh38-RPS20	0	5.31506	1	0.972	0	0
GRCh38-CCT6A	0	5.3046	0.996	0.906	0	0
GRCh38-PRDX2	0	5.25653	0.997	0.902	0	0
GRCh38-SRP9	0	5.25475	0.982	0.832	0	0
GRCh38-CTNNA1	0	5.21926	0.992	0.877	0	0
GRCh38-PSMB1	0	5.20932	0.997	0.908	0	0
GRCh38-RBM8A	0	5.20599	0.997	0.905	0	0
GRCh38-TOP2A	0	5.19897	0.969	0.778	0	0
GRCh38-EIF3B	0	5.18729	0.996	0.908	0	0
GRCh38-HMGA1	0	5.15348	1	0.981	0	0
GRCh38-EIF3H	0	5.09219	0.996	0.902	0	0
GRCh38-NOLC1	0	5.08994	0.99	0.869	0	0
GRCh38-FASN	0	5.07544	0.98	0.843	0	0
GRCh38-CAP1	0	5.06368	0.992	0.868	0	0
GRCh38-PSMB7	0	5.0346	0.984	0.862	0	0
GRCh38-PAXX	0	5.03067	0.984	0.839	0	0
GRCh38-CCT2	0	5.02449	0.993	0.879	0	0
GRCh38-KHDRBS1	0	5.00481	0.974	0.786	0	0
GRCh38-CAVIN1	0	4.98818	0.99	0.886	0	0
GRCh38-SEC11A	0	4.9874	0.988	0.866	0	0
GRCh38-XPO1	0	4.97411	0.969	0.813	0	0
GRCh38-CLTA	0	4.94881	0.998	0.923	0	0
GRCh38-RTN4	0	4.94808	0.998	0.936	0	0
GRCh38-COPE	0	4.94287	0.996	0.905	0	0
GRCh38-HLA-B	0	4.93339	0.999	0.921	0	0
GRCh38-PPP1R14B	0	4.92434	1	0.96	0	0
GRCh38-TGM2	0	4.91894	0.978	0.827	0	0
GRCh38-ACLY	0	4.90657	0.993	0.807	0	0
GRCh38-WWTR1	0	4.89665	0.984	0.791	0	0
GRCh38-TIMP2	0	4.88545	0.993	0.846	0	0
GRCh38-PLEC	0	4.88323	0.998	0.948	0	0
GRCh38-MRC2	0	4.88086	0.969	0.841	0	0
GRCh38-LSM7	0	4.87782	0.998	0.951	0	0
GRCh38-RAC1	0	4.86304	0.996	0.906	0	0
GRCh38-C4orf48	0	4.86156	1	0.939	0	0
GRCh38-TUFM	0	4.77623	0.992	0.898	0	0
GRCh38-RANBP1	0	4.77261	0.989	0.881	0	0
GRCh38-GDI2	0	4.76073	0.984	0.845	0	0
GRCh38-MINOS1	0	4.7557	0.992	0.855	0	0
GRCh38-TPI1	0	4.75446	1	0.987	0	0
GRCh38-CDK1	0	4.73495	0.983	0.791	0	0
GRCh38-CHCHD10	0	4.71718	0.989	0.878	0	0
mm10---Col5a1	0	4.70041	0.995	0.909	0	0
GRCh38-ATP1A1	0	4.68037	0.999	0.945	0	0
GRCh38-RPL36AL	0	4.6685	0.999	0.978	0	0
GRCh38-HMGB2	0	4.65112	0.986	0.844	0	0
GRCh38-ACADVL	0	4.6452	0.993	0.912	0	0
GRCh38-RPL23	0	4.63955	1	0.993	0	0
GRCh38-ELOB	0	4.62532	1	0.982	0	0
GRCh38-MCL1	0	4.58923	0.996	0.874	0	0
GRCh38-TAPBP	0	4.58483	0.995	0.92	0	0
GRCh38-UQCRH	0	4.58201	0.998	0.92	0	0
GRCh38-NDUFA13	0	4.57638	0.999	0.924	0	0
GRCh38-UQCRB	0	4.57122	0.999	0.957	0	0
GRCh38-GSN	0	4.55283	0.969	0.796	0	0
GRCh38-NCL	0	4.55031	0.998	0.924	0	0
GRCh38-CNN2	0	4.54718	0.992	0.862	0	0
GRCh38-CBX3	0	4.53561	0.983	0.82	0	0
GRCh38-CCNB1	0	4.51466	0.957	0.757	0	0
GRCh38-EIF3I	0	4.50737	0.997	0.915	0	0
GRCh38-MAPRE1	0	4.49363	0.964	0.784	0	0
GRCh38-ARPC1B	0	4.48517	0.996	0.893	0	0
GRCh38-PSMC3	0	4.47522	0.99	0.874	0	0
GRCh38-COX6B1	0	4.46733	1	0.959	0	0
GRCh38-ANAPC11	0	4.45543	0.999	0.92	0	0
GRCh38-HNRNPM	0	4.42397	0.988	0.852	0	0
GRCh38-ATP5MG	0	4.42282	0.996	0.936	0	0
GRCh38-GALNT10	0	4.40035	0.98	0.857	0	0
GRCh38-HNRNPA3	0	4.38699	0.98	0.817	0	0
GRCh38-EZR	0	4.35405	0.993	0.866	0	0
GRCh38-PFKP	0	4.34987	0.983	0.817	0	0
GRCh38-MDH2	0	4.34978	0.994	0.909	0	0
GRCh38-CRTAP	0	4.34157	0.999	0.928	0	0
GRCh38-PXDN	0	4.30978	0.998	0.926	0	0
GRCh38-ATP5PO	0	4.30949	0.98	0.802	0	0
GRCh38-UROD	0	4.3067	0.972	0.809	0	0
GRCh38-CDC37	0	4.28277	0.996	0.919	0	0
GRCh38-ARPC1A	0	4.23361	0.986	0.827	0	0
GRCh38-SRSF10	0	4.22303	0.972	0.781	0	0
GRCh38-CYC1	0	4.2037	0.984	0.862	0	0
GRCh38-RPL17	0	4.16736	0.995	0.88	0	0
GRCh38-H2AFY	0	4.14417	0.976	0.813	0	0
GRCh38-SLIRP	0	4.14297	0.978	0.845	0	0
GRCh38-MZT2A	0	4.133	0.989	0.874	0	0
GRCh38-DAP	0	4.11267	0.993	0.909	0	0
GRCh38-CNBP	0	4.09894	0.996	0.896	0	0
GRCh38-TRA2B	0	4.09879	0.979	0.846	0	0
GRCh38-CAPZA1	0	4.09083	0.996	0.882	0	0
GRCh38-COX7B	0	4.06343	0.995	0.915	0	0
GRCh38-CD320	0	4.05057	0.973	0.807	0	0
GRCh38-H2AFV	0	4.04705	0.992	0.887	0	0
GRCh38-PRKAR1A	0	4.04554	0.983	0.805	0	0
GRCh38-CENPX	0	4.03757	0.976	0.834	0	0
GRCh38-IMPDH2	0	4.02131	0.995	0.924	0	0
GRCh38-MRFAP1	0	4.01995	0.995	0.884	0	0
GRCh38-PPP1CA	0	4.0099	0.992	0.865	0	0
GRCh38-PPP1CB	0	4.0032	0.982	0.825	0	0
GRCh38-SNHG25	0	3.99932	0.994	0.919	0	0
GRCh38-EPHA2	0	3.99772	0.983	0.842	0	0
GRCh38-FKBP3	0	3.99763	0.98	0.819	0	0
GRCh38-PRMT1	0	3.99652	0.993	0.898	0	0
GRCh38-CTSB	0	3.98228	0.973	0.806	0	0
GRCh38-NDUFB7	0	3.98074	0.999	0.928	0	0
GRCh38-BCAP31	0	3.97569	0.996	0.909	0	0
GRCh38-EWSR1	0	3.96904	0.978	0.841	0	0
GRCh38-RCN1	0	3.96895	0.99	0.873	0	0
GRCh38-NDUFB10	0	3.96135	0.986	0.857	0	0
GRCh38-DDT	0	3.95975	0.981	0.854	0	0
GRCh38-DDX17	0	3.94072	0.975	0.817	0	0
GRCh38-HLA-C	0	3.92669	0.998	0.919	0	0
GRCh38-LMAN2	0	3.92526	0.996	0.904	0	0
GRCh38-SEC61A1	0	3.9203	0.997	0.915	0	0
GRCh38-HINT1	0	3.91951	1	0.968	0	0
GRCh38-TNFRSF12A	0	3.90388	0.999	0.953	0	0
GRCh38-PGAM1	0	3.9004	0.999	0.956	0	0
GRCh38-SPTBN1	0	3.88693	0.989	0.85	0	0
GRCh38-COX5B	0	3.87041	0.998	0.935	0	0
GRCh38-PHPT1	0	3.86952	0.998	0.947	0	0
GRCh38-CST3	0	3.85704	0.999	0.972	0	0
GRCh38-RNF7	0	3.85371	0.989	0.832	0	0
GRCh38-LAMB3	0	3.84613	0.994	0.89	0	0
GRCh38-HSPA4	0	3.84554	0.979	0.83	0	0
GRCh38-MAT2A	0	3.83226	0.995	0.857	0	0
GRCh38-PCNA	0	3.83004	0.97	0.809	0	0
GRCh38-LAPTM4A	0	3.81673	0.993	0.885	0	0
GRCh38-GADD45GIP1	0	3.80219	0.999	0.937	0	0
GRCh38-YBX1	0	3.79502	1	0.953	0	0
GRCh38-SRRM2	0	3.77933	0.984	0.862	0	0
GRCh38-PPM1G	0	3.77017	0.977	0.851	0	0
GRCh38-CDC42	0	3.76944	0.992	0.874	0	0
GRCh38-CSE1L	0	3.76497	0.975	0.808	0	0
GRCh38-RTRAF	0	3.75566	0.995	0.892	0	0
GRCh38-SRI	0	3.75129	0.984	0.847	0	0
GRCh38-POMP	0	3.74008	0.996	0.892	0	0
GRCh38-PHLDA1	0	3.72984	0.995	0.905	0	0
GRCh38-MRPL52	0	3.7233	0.998	0.931	0	0
GRCh38-MYL12A	0	3.70789	0.996	0.889	0	0
GRCh38-GTF2I	0	3.70547	0.977	0.833	0	0
GRCh38-WDR1	0	3.70131	0.99	0.862	0	0
GRCh38-MT1E	0	3.68982	1	0.976	0	0
GRCh38-PAM	0	3.68936	0.983	0.806	0	0
GRCh38-PUM2	0	3.68526	0.977	0.797	0	0
GRCh38-RPS10	0	3.65811	1	0.997	0	0
GRCh38-DUSP4	0	3.64344	0.96	0.795	0	0
GRCh38-MANF	0	3.64336	0.997	0.882	0	0
GRCh38-RAP1B	0	3.64065	0.972	0.775	0	0
GRCh38-CKAP4	0	3.63419	0.981	0.808	0	0
GRCh38-RNH1	0	3.63358	0.998	0.904	0	0
GRCh38-CHD4	0	3.63179	0.965	0.832	0	0
GRCh38-AES	0	3.63114	0.996	0.915	0	0
GRCh38-PRPF8	0	3.62659	0.992	0.882	0	0
GRCh38-NOP16	0	3.62644	0.979	0.841	0	0
GRCh38-TUBA1A	0	3.62557	0.998	0.892	0	0
GRCh38-AKR1B1	0	3.62169	0.975	0.832	0	0
GRCh38-HNRNPAB	0	3.60639	0.999	0.923	0	0
GRCh38-CSDE1	0	3.58015	0.999	0.956	0	0
GRCh38-UBE2Z	0	3.57322	0.984	0.832	0	0
GRCh38-PEBP1	0	3.56869	0.988	0.838	0	0
GRCh38-RBM3	0	3.56352	0.986	0.806	0	0
GRCh38-MRPL14	0	3.5571	0.972	0.814	0	0
GRCh38-ZYX	0	3.55551	0.996	0.899	0	0
GRCh38-SNU13	0	3.54502	0.997	0.92	0	0
GRCh38-ELK3	0	3.5368	0.969	0.799	0	0
GRCh38-PYGL	0	3.52831	0.984	0.831	0	0
GRCh38-RPS27L	0	3.52744	0.996	0.894	0	0
GRCh38-CCND1	0	3.52272	0.999	0.938	0	0
GRCh38-MLEC	0	3.50563	0.988	0.864	0	0
GRCh38-NACA	0	3.49539	1	0.983	0	0
GRCh38-CYB5R3	0	3.47536	0.967	0.825	0	0
GRCh38-RPS19BP1	0	3.47306	0.981	0.86	0	0
GRCh38-ADRM1	0	3.46505	0.993	0.903	0	0
GRCh38-BABAM1	0	3.44092	0.985	0.851	0	0
GRCh38-PTGES3	0	3.41622	0.998	0.893	0	0
GRCh38-NDUFAB1	0	3.41508	0.976	0.794	0	0
GRCh38-RUVBL2	0	3.40037	0.982	0.846	0	0
GRCh38-ARPC5	0	3.39093	0.998	0.889	0	0
GRCh38-C19orf53	0	3.38296	0.998	0.924	0	0
GRCh38-MYO10	0	3.38167	0.972	0.803	0	0
GRCh38-MRPL51	0	3.36711	0.99	0.867	0	0
GRCh38-CTSA	0	3.35457	0.993	0.837	0	0
GRCh38-AP1S1	0	3.3456	0.954	0.771	0	0
GRCh38-CAVIN3	0	3.31031	0.969	0.781	0	0
GRCh38-NDUFS6	0	3.29622	0.993	0.913	0	0
GRCh38-LAPTM5	0	3.29526	0.959	0.778	0	0
GRCh38-FAAP20	0	3.27937	0.975	0.832	0	0
GRCh38-ARL6IP4	0	3.27916	0.996	0.912	0	0
GRCh38-NUDC	0	3.27522	0.996	0.9	0	0
GRCh38-LSM3	0	3.23109	0.98	0.839	0	0
GRCh38-ANP32A	0	3.22332	0.956	0.763	0	0
GRCh38-CMTM3	0	3.20977	0.964	0.742	0	0
GRCh38-QSOX1	0	3.20976	0.995	0.924	0	0
GRCh38-RBMX	0	3.2022	0.969	0.802	0	0
GRCh38-FUS	0	3.19095	0.994	0.89	0	0
GRCh38-COX17	0	3.19036	0.983	0.833	0	0
GRCh38-PTTG1IP	0	3.18918	0.989	0.859	0	0
GRCh38-MSN	0	3.17715	0.987	0.861	0	0
GRCh38-GAS2L1	0	3.16872	0.964	0.8	0	0
GRCh38-ILF3	0	3.16291	0.993	0.878	0	0
GRCh38-PSMC5	0	3.16136	0.993	0.87	0	0
GRCh38-PDLIM7	0	3.1605	0.993	0.89	0	0
GRCh38-PSMD4	0	3.16032	0.983	0.835	0	0
GRCh38-DBI	0	3.15188	0.991	0.832	0	0
GRCh38-LONP1	0	3.11109	0.969	0.809	0	0
GRCh38-POLR2E	0	3.11018	0.98	0.869	0	0
GRCh38-MTCH2	0	3.1091	0.98	0.818	0	0
GRCh38-EFTUD2	0	3.10883	0.97	0.815	0	0
GRCh38-IER3	0	3.10749	0.989	0.845	0	0
GRCh38-NDUFB2	0	3.103	0.998	0.898	0	0
GRCh38-KARS	0	3.09635	0.979	0.836	0	0
GRCh38-ACTR2	0	3.0798	0.988	0.797	0	0
GRCh38-BAG6	0	3.05927	0.99	0.845	0	0
GRCh38-APRT	0	3.05706	0.996	0.908	0	0
GRCh38-SRSF2	0	3.05035	0.99	0.897	0	0
GRCh38-GANAB	0	3.03753	0.97	0.817	0	0
GRCh38-RCN2	0	3.03124	0.974	0.775	0	0
GRCh38-SNRNP200	0	3.0209	0.955	0.808	0	0
GRCh38-VPS29	0	3.01535	0.98	0.818	0	0
GRCh38-NT5DC2	0	3.01252	0.989	0.864	0	0
GRCh38-CTBP1	0	2.9908	0.975	0.798	0	0
GRCh38-COPS6	0	2.98607	0.976	0.842	0	0
GRCh38-SIVA1	0	2.98012	0.972	0.837	0	0
GRCh38-MCFD2	0	2.97579	0.97	0.79	0	0
GRCh38-PFKL	0	2.97291	0.976	0.822	0	0
GRCh38-VCP	0	2.96913	0.998	0.908	0	0
GRCh38-DENR	0	2.95911	0.967	0.775	0	0
GRCh38-SELENOW	0	2.958	0.999	0.949	0	0
GRCh38-LAMTOR1	0	2.94989	0.964	0.788	0	0
GRCh38-SEM1	0	2.9463	0.998	0.902	0	0
GRCh38-SEPT2	0	2.94227	0.99	0.848	0	0
GRCh38-LRP10	0	2.94221	0.981	0.846	0	0
GRCh38-UBE2C	0	2.93802	0.996	0.892	0	0
GRCh38-VAMP8	0	2.91512	0.987	0.857	0	0
GRCh38-MLF2	0	2.91463	0.967	0.83	0	0
GRCh38-IFITM2	0	2.9088	0.995	0.877	0	0
GRCh38-RNPS1	0	2.89872	0.996	0.865	0	0
GRCh38-HMGN1	0	2.89601	0.995	0.887	0	0
GRCh38-GLO1	0	2.89575	0.978	0.828	0	0
GRCh38-MBOAT7	0	2.89466	0.993	0.902	0	0
GRCh38-ATP6V0B	0	2.88609	0.98	0.839	0	0
GRCh38-DCBLD2	0	2.88387	0.985	0.817	0	0
GRCh38-PSME2	0	2.88017	0.995	0.889	0	0
GRCh38-NAA38	0	2.87463	0.997	0.922	0	0
GRCh38-BIRC5	0	2.86311	0.949	0.787	0	0
GRCh38-TOMM20	0	2.85894	0.991	0.879	0	0
GRCh38-ATP5MPL	0	2.8584	0.99	0.875	0	0
GRCh38-ATP5F1D	0	2.85737	0.999	0.934	0	0
GRCh38-COMMD4	0	2.84982	0.969	0.831	0	0
GRCh38-CDV3	0	2.84396	0.974	0.824	0	0
GRCh38-G3BP1	0	2.84366	0.985	0.834	0	0
GRCh38-NME1	0	2.83781	0.995	0.923	0	0
GRCh38-RRP7A	0	2.83383	0.961	0.792	0	0
GRCh38-GNG11	0	2.81839	0.972	0.766	0	0
GRCh38-EIF4A2	0	2.81815	0.999	0.959	0	0
GRCh38-TRAPPC1	0	2.81607	0.984	0.841	0	0
GRCh38-MTCH1	0	2.81126	0.999	0.922	0	0
GRCh38-OXA1L	0	2.80938	0.977	0.804	0	0
GRCh38-NDUFS7	0	2.80734	0.981	0.858	0	0
GRCh38-DTYMK	0	2.80727	0.955	0.759	0	0
GRCh38-MCM3	0	2.80021	0.968	0.773	0	0
GRCh38-RALY	0	2.77587	0.978	0.848	0	0
GRCh38-GAS6	0	2.77173	0.982	0.845	0	0
GRCh38-XRCC5	0	2.76689	0.989	0.855	0	0
GRCh38-HSBP1	0	2.76492	0.997	0.895	0	0
GRCh38-EID1	0	2.76262	0.977	0.808	0	0
GRCh38-ARF6	0	2.74769	0.991	0.864	0	0
GRCh38-EMP3	0	2.74556	0.998	0.948	0	0
GRCh38-PHC2	0	2.74192	0.983	0.854	0	0
GRCh38-PCNP	0	2.73867	0.958	0.744	0	0
GRCh38-FAM50A	0	2.73865	0.988	0.891	0	0
GRCh38-AURKAIP1	0	2.73107	0.989	0.893	0	0
GRCh38-HNRNPA0	0	2.7246	0.994	0.854	0	0
GRCh38-MRPL20	0	2.72311	0.949	0.753	0	0
GRCh38-NDUFC2	0	2.71993	0.978	0.827	0	0
GRCh38-LAMTOR5	0	2.7082	0.998	0.927	0	0
GRCh38-MXRA7	0	2.70258	0.972	0.794	0	0
GRCh38-DEGS1	0	2.69796	0.959	0.745	0	0
GRCh38-PPP4C	0	2.69739	0.977	0.839	0	0
GRCh38-SMC4	0	2.69683	0.97	0.783	0	0
GRCh38-TPD52L2	0	2.69326	0.995	0.886	0	0
GRCh38-PGK1	0	2.68457	1	0.974	0	0
GRCh38-UQCRC1	0	2.6822	0.992	0.913	0	0
GRCh38-NDUFB1	0	2.66928	0.983	0.815	0	0
GRCh38-FRMD6	0	2.66424	0.993	0.899	0	0
GRCh38-UBA52	0	2.66226	1	0.998	0	0
GRCh38-TRIP6	0	2.65749	0.964	0.809	0	0
GRCh38-IQGAP1	0	2.65652	0.972	0.825	0	0
GRCh38-UQCRFS1	0	2.65528	0.977	0.82	0	0
GRCh38-PKN1	0	2.65443	0.977	0.85	0	0
GRCh38-MAPK1IP1L	0	2.65205	0.978	0.821	0	0
GRCh38-FGD5-AS1	0	2.63914	0.963	0.745	0	0
GRCh38-PXN	0	2.62831	0.974	0.799	0	0
GRCh38-GSTO1	0	2.62797	0.994	0.884	0	0
GRCh38-SSU72	0	2.62797	0.992	0.85	0	0
GRCh38-LAMTOR4	0	2.62107	0.985	0.882	0	0
GRCh38-TMX1	0	2.61933	0.976	0.763	0	0
GRCh38-MARCKSL1	0	2.61929	0.961	0.766	0	0
GRCh38-HNRNPF	0	2.61864	0.982	0.835	0	0
GRCh38-FBXW5	0	2.61398	0.984	0.871	0	0
GRCh38-CIRBP	0	2.60407	0.984	0.889	0	0
GRCh38-IDS	0	2.59837	0.996	0.903	0	0
GRCh38-TSTA3	0	2.59122	0.977	0.837	0	0
GRCh38-PCLAF	0	2.57619	0.96	0.774	0	0
GRCh38-WDR6	0	2.57269	0.968	0.816	0	0
GRCh38-MYO1C	0	2.57167	0.992	0.869	0	0
GRCh38-MAN1B1	0	2.56629	0.974	0.805	0	0
GRCh38-CSNK1G2	0	2.56384	0.959	0.794	0	0
GRCh38-ADAM10	0	2.5617	0.948	0.691	0	0
GRCh38-MBD3	0	2.55818	0.978	0.839	0	0
GRCh38-DDB1	0	2.55293	0.963	0.794	0	0
GRCh38-FIS1	0	2.54447	0.984	0.844	0	0
GRCh38-PUF60	0	2.53634	0.977	0.849	0	0
GRCh38-SAE1	0	2.53282	0.957	0.777	0	0
GRCh38-RBBP7	0	2.52589	0.962	0.78	0	0
GRCh38-HNRNPDL	0	2.52561	0.99	0.865	0	0
GRCh38-SELENOH	0	2.51864	0.986	0.84	0	0
GRCh38-EIF3L	0	2.50884	0.997	0.903	0	0
GRCh38-RBM42	0	2.50817	0.983	0.837	0	0
GRCh38-CDC42EP3	0	2.5043	0.972	0.799	0	0
GRCh38-TAX1BP3	0	2.50249	0.96	0.784	0	0
GRCh38-PLXNA1	0	2.50105	0.956	0.778	0	0
GRCh38-HARS	0	2.48029	0.936	0.757	0	0
GRCh38-MRPL12	0	2.47942	0.99	0.873	0	0
GRCh38-FKBP10	0	2.47865	0.973	0.811	0	0
GRCh38-COL6A2	0	2.47836	0.995	0.887	0	0
GRCh38-ANXA6	0	2.46818	0.993	0.885	0	0
GRCh38-HDLBP	0	2.46558	0.996	0.912	0	0
GRCh38-TMEM258	0	2.46546	0.987	0.884	0	0
GRCh38-HMGN3	0	2.45671	0.942	0.71	0	0
GRCh38-MRPL28	0	2.45617	0.972	0.832	0	0
GRCh38-ATP5ME	0	2.44929	0.997	0.921	0	0
GRCh38-CAV1	0	2.44928	0.992	0.882	0	0
GRCh38-FLII	0	2.44115	0.989	0.868	0	0
GRCh38-KDELR1	0	2.43136	0.977	0.836	0	0
GRCh38-TM9SF3	0	2.42804	0.973	0.818	0	0
GRCh38-NOSIP	0	2.41599	0.983	0.841	0	0
GRCh38-MRPL27	0	2.41399	0.964	0.798	0	0
GRCh38-MGAT4B	0	2.41018	0.994	0.891	0	0
GRCh38-AP3D1	0	2.40791	0.998	0.9	0	0
GRCh38-SRSF7	0	2.40181	0.99	0.864	0	0
GRCh38-TOMM7	0	2.35909	0.999	0.945	0	0
GRCh38-C11orf58	0	2.34951	0.988	0.813	0	0
mm10---Thbs2	0	2.34637	0.989	0.879	0	0
GRCh38-APEX1	0	2.34339	0.98	0.84	0	0
GRCh38-LSM5	0	2.34139	0.972	0.811	0	0
GRCh38-DYNC1H1	0	2.33882	0.993	0.847	0	0
GRCh38-QARS	0	2.33531	0.982	0.839	0	0
GRCh38-SF3B1	0	2.33319	0.963	0.774	0	0
GRCh38-C19orf24	0	2.33145	0.987	0.878	0	0
GRCh38-PPA1	0	2.32757	0.989	0.867	0	0
GRCh38-C20orf27	0	2.32743	0.976	0.806	0	0
GRCh38-MRPS34	0	2.31625	0.972	0.844	0	0
GRCh38-TMED9	0	2.3115	0.998	0.906	0	0
GRCh38-SUMO3	0	2.30401	0.978	0.763	0	0
GRCh38-MOB1A	0	2.29839	0.98	0.808	0	0
GRCh38-MRPS26	0	2.29607	0.983	0.849	0	0
GRCh38-SHC1	0	2.29157	0.994	0.906	0	0
GRCh38-HNRNPR	0	2.2911	0.968	0.776	0	0
GRCh38-PSMB5	0	2.28678	0.995	0.886	0	0
GRCh38-PTCD3	0	2.28553	0.961	0.777	0	0
GRCh38-SEPT7	0	2.28355	0.973	0.83	0	0
GRCh38-UBE2M	0	2.28146	0.975	0.827	0	0
GRCh38-PTOV1	0	2.27825	0.99	0.87	0	0
GRCh38-DUT	0	2.26525	0.994	0.871	0	0
GRCh38-LAMB2	0	2.26496	0.999	0.931	0	0
GRCh38-LY6E	0	2.26172	0.993	0.893	0	0
GRCh38-FURIN	0	2.26038	0.964	0.776	0	0
mm10---Pmepa1	0	2.25989	0.989	0.853	0	0
GRCh38-HIF1A	0	2.25637	0.964	0.768	0	0
GRCh38-MAP2K2	0	2.22258	0.993	0.899	0	0
GRCh38-TADA3	0	2.21662	0.961	0.782	0	0
GRCh38-CIB1	0	2.18699	0.987	0.879	0	0
GRCh38-NCOR2	0	2.16813	0.983	0.853	0	0
GRCh38-ACOT7	0	2.1662	0.958	0.802	0	0
GRCh38-TARDBP	0	2.16016	0.975	0.773	0	0
GRCh38-RANGAP1	0	2.14231	0.987	0.86	0	0
GRCh38-CHPF	0	2.13646	0.981	0.835	0	0
GRCh38-TRIP12	0	2.13414	0.942	0.7	0	0
GRCh38-JUP	0	2.1087	0.948	0.738	0	0
GRCh38-PLS3	0	2.10497	0.973	0.795	0	0
GRCh38-AHNAK	0	2.10156	0.98	0.832	0	0
GRCh38-H1FX	0	2.09239	0.988	0.903	0	0
GRCh38-NDUFB6	0	2.08589	0.981	0.833	0	0
GRCh38-PDLIM4	0	2.08116	0.972	0.837	0	0
GRCh38-FAM129B	0	2.07877	0.995	0.872	0	0
GRCh38-TMEM248	0	2.07517	0.983	0.815	0	0
GRCh38-SPINT2	0	2.06346	0.993	0.887	0	0
GRCh38-LSM4	0	2.05895	0.987	0.874	0	0
GRCh38-SUPT5H	0	2.04726	0.976	0.826	0	0
GRCh38-RAB1A	0	2.04545	0.982	0.823	0	0
GRCh38-SRP14	0	2.04028	1	0.93	0	0
GRCh38-SNRPC	0	2.02448	0.995	0.888	0	0
GRCh38-TSPAN3	0	2.02304	0.992	0.829	0	0
GRCh38-TXNDC17	0	2.02285	0.997	0.911	0	0
GRCh38-NENF	0	2.0219	0.987	0.879	0	0
GRCh38-HGS	0	2.0202	0.977	0.844	0	0
GRCh38-FOSL1	0	1.99678	0.98	0.842	0	0
GRCh38-SRSF9	0	1.98708	0.99	0.86	0	0
GRCh38-PRPF31	0	1.98363	0.968	0.793	0	0
GRCh38-LARP1	0	1.9826	0.983	0.825	0	0
GRCh38-PRKCSH	0	1.98237	0.996	0.932	0	0
GRCh38-CSNK1A1	0	1.97979	0.99	0.842	0	0
GRCh38-SPCS1	0	1.97535	0.983	0.854	0	0
GRCh38-AP2B1	0	1.95429	0.964	0.778	0	0
GRCh38-STOML2	0	1.94461	0.98	0.853	0	0
GRCh38-CERS2	0	1.9186	0.976	0.81	0	0
GRCh38-CYBA	0	1.91479	0.995	0.923	0	0
GRCh38-C19orf48	0	1.90901	0.977	0.841	0	0
GRCh38-ENY2	0	1.90093	0.993	0.866	0	0
GRCh38-CKS2	0	1.88604	0.998	0.898	0	0
GRCh38-TSC22D1	0	1.88309	0.999	0.931	0	0
GRCh38-ZFAND5	0	1.86845	0.988	0.839	0	0
GRCh38-TALDO1	0	1.85409	0.987	0.878	0	0
GRCh38-EIF5	0	1.85311	0.973	0.814	0	0
GRCh38-NDUFB8	0	1.85298	0.987	0.861	0	0
GRCh38-TYMS	0	1.84819	0.978	0.794	0	0
GRCh38-TMEM259	0	1.8464	0.984	0.876	0	0
GRCh38-TMPO	0	1.83265	0.955	0.723	0	0
GRCh38-AGRN	0	1.82981	0.996	0.906	0	0
GRCh38-ILK	0	1.8262	0.976	0.82	0	0
GRCh38-ATOX1	0	1.82238	0.998	0.924	0	0
GRCh38-PDIA3	0	1.81653	0.999	0.897	0	0
GRCh38-PSMD13	0	1.80281	0.982	0.85	0	0
GRCh38-CSNK2B	0	1.79974	0.996	0.906	0	0
GRCh38-TOMM40	0	1.78816	0.969	0.848	0	0
GRCh38-PSMB4	0	1.78114	0.998	0.925	0	0
GRCh38-SNRNP70	0	1.77924	0.99	0.88	0	0
GRCh38-NDUFA2	0	1.76344	0.986	0.85	0	0
GRCh38-NDUFA11	0	1.73826	1	0.949	0	0
GRCh38-GNB2	0	1.73158	1	0.918	0	0
GRCh38-REEP5	0	1.7295	0.989	0.847	0	0
GRCh38-RPL9	0	1.72854	1	0.997	0	0
GRCh38-SH3GLB1	0	1.71888	0.972	0.797	0	0
GRCh38-DYNLRB1	0	1.71693	0.989	0.852	0	0
GRCh38-NPTN	0	1.71294	0.96	0.736	0	0
GRCh38-RPS14	0	1.68047	1	0.999	0	0
GRCh38-VMP1	0	1.68044	1	0.933	0	0
GRCh38-RPL22L1	0	1.68	0.999	0.916	0	0
GRCh38-DDX3X	0	1.66795	0.975	0.817	0	0
GRCh38-PLIN3	0	1.66463	0.978	0.795	0	0
GRCh38-COLGALT1	0	1.66252	0.982	0.868	0	0
GRCh38-RPS15	0	1.66026	1	1	0	0
GRCh38-SNX3	0	1.65836	0.993	0.868	0	0
GRCh38-RAB34	0	1.65777	0.993	0.853	0	0
GRCh38-ATP5MC2	0	1.65259	0.999	0.938	0	0
GRCh38-TUBA1C	0	1.63728	0.999	0.963	0	0
GRCh38-DEK	0	1.63597	0.98	0.848	0	0
GRCh38-ST13	0	1.6283	0.989	0.855	0	0
GRCh38-TBCB	0	1.60405	0.975	0.826	0	0
GRCh38-EIF3K	0	1.6038	0.998	0.919	0	0
GRCh38-MRPS12	0	1.59447	0.984	0.847	0	0
GRCh38-MBNL1	0	1.57822	0.986	0.837	0	0
GRCh38-BANF1	0	1.57639	0.992	0.888	0	0
GRCh38-RABAC1	0	1.56728	0.989	0.924	0	0
GRCh38-PCBP2	0	1.55658	0.997	0.93	0	0
GRCh38-COX4I1	0	1.54238	1	0.968	0	0
GRCh38-PSMB3	0	1.5225	0.996	0.923	0	0
GRCh38-MORF4L1	0	1.49898	0.998	0.927	0	0
GRCh38-SNHG8	0	1.49491	0.984	0.861	0	0
GRCh38-TRBC2	0	1.48575	0.969	0.811	0	0
GRCh38-CCDC124	0	1.4677	0.985	0.87	0	0
GRCh38-PSMC1	0	1.45338	0.96	0.761	0	0
GRCh38-CSTB	0	1.45303	0.991	0.897	0	0
GRCh38-ATP5MC3	0	1.31346	0.996	0.914	0	0
GRCh38-POLR2J	0	1.30352	0.982	0.842	0	0
GRCh38-USP22	0	1.27343	0.99	0.859	0	0
GRCh38-TIMM17A	0	1.26744	0.961	0.802	0	0
GRCh38-TRIR	0	1.25482	0.999	0.926	0	0
GRCh38-PCBP1	0	1.16329	0.997	0.913	0	0
mm10---Col8a1	0	1.16275	0.978	0.84	0	0
GRCh38-PRELID1	0	1.15851	0.998	0.945	0	0
GRCh38-NDUFV1	0	1.12765	0.981	0.861	0	0
GRCh38-MYL9	0	1.06455	0.995	0.891	0	0
GRCh38-H3F3B	0	1.05759	0.999	0.946	0	0
GRCh38-PRDX5	0	1.04835	0.992	0.905	0	0
GRCh38-DAD1	0	1.01035	0.99	0.899	0	0
GRCh38-EEF1D	0	0.970026	1	0.983	0	0
GRCh38-TECR	0	0.958636	0.986	0.893	0	0
GRCh38-ERH	0	0.946713	0.978	0.81	0	0
GRCh38-PSMD8	0	0.939824	0.99	0.902	0	0
GRCh38-NDUFA1	0	0.936618	0.995	0.892	0	0
GRCh38-RPL36A	0	0.89159	1	0.981	0	0
GRCh38-ATP6V0E1	0	0.87931	0.996	0.91	0	0
GRCh38-NOP10	0	0.86547	0.995	0.91	0	0
GRCh38-JTB	0	0.860576	0.996	0.889	0	0
GRCh38-WDR83OS	0	0.843259	0.997	0.909	0	0
GRCh38-CKS1B	0	0.838573	0.983	0.854	0	0
GRCh38-GSTP1	0	0.821319	0.996	0.934	0	0
GRCh38-SF3B5	0	0.817913	0.987	0.877	0	0
GRCh38-RPS17	0	0.802629	1	0.985	0	0
GRCh38-COMMD6	0	0.802233	0.996	0.905	0	0
GRCh38-CHCHD1	0	0.799899	0.978	0.813	0	0
GRCh38-CYCS	0	0.789474	0.994	0.858	0	0
GRCh38-SURF4	0	0.785845	0.983	0.81	0	0
GRCh38-PTBP1	0	0.759228	0.998	0.918	0	0
GRCh38-ERP29	0	0.757037	0.975	0.841	0	0
GRCh38-CUTA	0	0.743776	0.994	0.916	0	0
GRCh38-HADHA	0	0.71865	0.981	0.847	0	0
GRCh38-RPL6	0	0.703805	1	0.998	0	0
GRCh38-PHLDA2	0	0.699788	1	0.964	0	0
GRCh38-RPL34	0	0.680354	1	0.994	0	0
GRCh38-MARCKS	0	0.662151	0.993	0.86	0	0
GRCh38-TMBIM6	0	0.661967	0.994	0.903	0	0
GRCh38-COPS9	0	0.645852	0.996	0.921	0	0
GRCh38-OST4	0	0.557446	1	0.958	0	0
GRCh38-TXN	0	0.513735	1	0.976	0	0
GRCh38-SEC61B	0	0.476518	0.992	0.876	0	0
GRCh38-ARPP19	0	0.471709	0.988	0.865	0	0
GRCh38-STIP1	0	0.395067	0.977	0.849	0	0
GRCh38-AUP1	0	0.35906	0.992	0.891	0	0
GRCh38-GPI	0	0.334249	0.998	0.936	0	0
GRCh38-SYNCRIP	5.9923e-308	4.88652	0.966	0.797	3.8694e-303	0
GRCh38-C12orf75	7.46965e-308	2.26672	0.969	0.8	4.82338e-303	0
GRCh38-PRMT5	1.24079e-307	2.80516	0.967	0.804	8.01216e-303	0
GRCh38-ACTR3	1.25583e-307	3.87369	0.959	0.788	8.10927e-303	0
GRCh38-SNRPD3	1.77334e-307	1.73627	0.978	0.812	1.1451e-302	0
GRCh38-ADH5	1.90165e-307	5.54043	0.963	0.792	1.22795e-302	0
GRCh38-FLOT1	2.52019e-307	1.90973	0.974	0.814	1.62736e-302	0
GRCh38-ATP2A2	3.73238e-307	2.46197	0.971	0.826	2.41011e-302	0
GRCh38-SUPT16H	5.27082e-307	2.38925	0.963	0.799	3.40353e-302	0
GRCh38-ADAM15	5.50949e-307	3.19594	0.959	0.793	3.55764e-302	0
GRCh38-FSCN1	1.47369e-306	0.572964	0.96	0.786	9.51605e-302	0
GRCh38-UBE2I	1.83037e-306	4.42639	0.975	0.835	1.18192e-301	0
GRCh38-TMEM123	6.12702e-306	2.58487	0.969	0.799	3.9564e-301	0
GRCh38-SHMT2	9.10706e-306	3.47099	0.988	0.873	5.8807e-301	0
GRCh38-STARD7	1.09046e-305	3.01979	0.961	0.787	7.0414e-301	0
GRCh38-SF3B2	1.51988e-305	2.33676	0.975	0.831	9.8143e-301	0
GRCh38-SLC25A1	1.88967e-305	3.19868	0.969	0.849	1.22022e-300	0
GRCh38-ARL6IP1	3.63564e-305	3.35343	0.96	0.793	2.34764e-300	0
GRCh38-GSPT1	8.49894e-305	2.27037	0.965	0.783	5.48802e-300	0
GRCh38-DDX54	8.98693e-305	2.52514	0.962	0.765	5.80313e-300	0
GRCh38-ITGB1BP1	1.93805e-304	3.34234	0.964	0.787	1.25146e-299	0
GRCh38-NELFCD	2.22204e-304	2.47601	0.944	0.733	1.43484e-299	0
GRCh38-EIF3M	5.86143e-304	10.6367	0.994	0.886	3.7849e-299	0
GRCh38-SMARCA4	7.39137e-304	2.64986	0.94	0.725	4.77283e-299	0
GRCh38-CCDC85B	8.59236e-304	0.366289	0.982	0.88	5.54834e-299	0
GRCh38-MFSD12	1.19964e-303	2.42928	0.957	0.801	7.74645e-299	0
GRCh38-HMGB3	1.34912e-303	2.06992	0.928	0.701	8.71166e-299	0
GRCh38-OS9	2.86478e-303	3.52535	0.98	0.847	1.84988e-298	0
GRCh38-BCL2L1	8.72028e-303	1.98489	0.973	0.835	5.63095e-298	0
GRCh38-SDF4	1.1753e-302	4.06974	0.973	0.84	7.58924e-298	0
GRCh38-TXNL4A	1.2323e-302	2.56934	0.96	0.781	7.95732e-298	0
GRCh38-KIF22	1.28467e-302	2.01508	0.951	0.77	8.29553e-298	0
GRCh38-ATP5MC1	4.22494e-302	2.80272	0.972	0.834	2.72817e-297	0
GRCh38-SSR1	4.29563e-302	2.22209	0.969	0.806	2.77382e-297	0
GRCh38-PLOD3	4.32249e-302	2.24364	0.966	0.831	2.79116e-297	0
GRCh38-PPDPF	4.34552e-302	0.343758	0.992	0.909	2.80603e-297	0
GRCh38-ACP1	5.48396e-302	1.91612	0.965	0.763	3.54116e-297	0
GRCh38-LSM2	5.56928e-302	2.45728	0.954	0.792	3.59625e-297	0
GRCh38-C1orf43	9.01412e-302	1.34523	0.977	0.81	5.82069e-297	0
GRCh38-SSBP1	1.59119e-301	2.00391	0.969	0.778	1.02748e-296	0
GRCh38-COTL1	1.93357e-301	2.14637	0.977	0.847	1.24856e-296	0
GRCh38-PES1	3.03212e-301	2.76998	0.97	0.816	1.95793e-296	0
GRCh38-PA2G4	3.63163e-301	2.7905	0.97	0.812	2.34505e-296	0
GRCh38-CDK5RAP3	8.497e-301	1.83376	0.966	0.804	5.48677e-296	0
GRCh38-EPS8L2	1.29966e-300	4.13312	0.96	0.788	8.39227e-296	0
GRCh38-MIR4435-2HG	2.11934e-300	1.45795	0.984	0.868	1.36852e-295	0
GRCh38-MRPL4	2.45967e-300	0.978048	0.967	0.827	1.58828e-295	0
GRCh38-UBE2L3	2.75495e-300	2.06505	0.969	0.814	1.77896e-295	0
GRCh38-STT3B	3.55344e-300	3.89535	0.969	0.774	2.29456e-295	0
GRCh38-EIF4EBP1	1.19289e-299	2.10024	0.97	0.834	7.70287e-295	0
GRCh38-RNASEH2C	6.51653e-299	2.63635	0.96	0.802	4.20792e-294	0
GRCh38-IER2	6.59293e-299	1.9296	0.961	0.817	4.25725e-294	0
GRCh38-SOX9	7.09712e-299	1.6969	0.945	0.717	4.58283e-294	0
GRCh38-CYTOR	8.35226e-299	0.515403	0.998	0.956	5.39331e-294	0
GRCh38-APP	8.53566e-299	4.96932	0.978	0.847	5.51173e-294	0
GRCh38-SLC25A39	1.3089e-298	3.11225	0.979	0.868	8.45199e-294	0
GRCh38-CDK4	1.61441e-298	2.50674	0.966	0.8	1.04248e-293	0
GRCh38-DAZAP1	2.49163e-298	3.50552	0.961	0.789	1.60892e-293	0
GRCh38-TNNT1	2.70644e-298	3.12186	0.984	0.871	1.74763e-293	0
GRCh38-LASP1	4.60621e-298	0.806178	0.961	0.774	2.97437e-293	0
GRCh38-BRI3	8.46221e-298	1.82977	0.994	0.894	5.4643e-293	0
GRCh38-POLE4	1.16967e-297	1.76047	0.958	0.76	7.55288e-293	0
GRCh38-SPTAN1	1.31372e-297	2.43889	0.954	0.767	8.48306e-293	0
GRCh38-SF1	1.43068e-297	0.983145	0.981	0.867	9.23832e-293	0
GRCh38-TKT	1.55061e-297	2.93226	0.985	0.861	1.00127e-292	0
GRCh38-TRA2A	1.75645e-297	2.10066	0.951	0.759	1.13419e-292	0
GRCh38-NQO1	3.13198e-297	1.67265	0.977	0.832	2.02241e-292	0
GRCh38-NDUFV2	3.20191e-297	2.3506	0.95	0.757	2.06757e-292	0
GRCh38-MPRIP	3.27517e-297	1.93234	0.955	0.776	2.11487e-292	0
GRCh38-SMS	3.4279e-297	2.45219	0.965	0.791	2.2135e-292	0
mm10---Col6a1	3.66969e-297	0.581696	0.991	0.87	2.36963e-292	0
GRCh38-VPS28	3.83817e-297	2.22012	0.965	0.843	2.47842e-292	0
GRCh38-NASP	4.40802e-297	2.99824	0.962	0.823	2.84639e-292	0
GRCh38-LFNG	4.65341e-297	2.15479	0.93	0.741	3.00485e-292	0
GRCh38-INTS11	4.82654e-297	1.99692	0.952	0.78	3.11664e-292	0
GRCh38-HLA-E	5.13355e-296	1.7056	0.98	0.872	3.31489e-291	0
GRCh38-SEC13	5.45025e-296	1.92757	0.973	0.84	3.51939e-291	0
GRCh38-DNMBP	7.81891e-296	3.22873	0.938	0.735	5.0489e-291	0
GRCh38-PET100	8.38951e-296	1.77805	0.961	0.807	5.41736e-291	0
GRCh38-RUVBL1	8.97507e-296	2.27471	0.935	0.743	5.79547e-291	0
GRCh38-IRAK1	1.11045e-295	2.02743	0.969	0.806	7.17052e-291	0
GRCh38-WDR18	1.13582e-295	2.67878	0.952	0.789	7.33431e-291	0
GRCh38-SF3B3	1.19135e-295	2.07422	0.928	0.695	7.69291e-291	0
GRCh38-HNRNPH3	1.32373e-295	2.13768	0.961	0.803	8.54775e-291	0
GRCh38-KIF5B	2.44384e-295	3.12876	0.972	0.798	1.57806e-290	0
GRCh38-HDGF	2.5823e-295	3.38679	0.977	0.842	1.66747e-290	0
GRCh38-NAA10	2.60429e-295	1.80195	0.978	0.85	1.68167e-290	0
GRCh38-KIFC3	3.99744e-295	1.8868	0.968	0.82	2.58126e-290	0
GRCh38-COX20	4.22429e-295	2.49004	0.963	0.786	2.72775e-290	0
GRCh38-MRPL41	4.22798e-295	1.89053	0.986	0.895	2.73013e-290	0
GRCh38-SAR1A	4.69322e-295	4.61851	0.981	0.835	3.03055e-290	0
GRCh38-ATP5PD	6.81605e-295	1.97741	0.98	0.845	4.40133e-290	0
GRCh38-SUMO1	7.03117e-295	1.58305	0.955	0.769	4.54024e-290	0
GRCh38-MAZ	8.85864e-295	3.68492	0.98	0.853	5.72029e-290	0
GRCh38-STUB1	1.23582e-294	4.02639	0.963	0.827	7.98003e-290	0
GRCh38-FSTL1	1.25104e-294	3.11555	0.943	0.728	8.07832e-290	0
GRCh38-SLC38A10	3.17141e-294	2.24987	0.949	0.769	2.04788e-289	0
GRCh38-OAZ2	3.87141e-294	2.29306	0.954	0.76	2.49989e-289	0
GRCh38-PPP1R18	5.64365e-294	2.04912	0.964	0.791	3.64428e-289	0
GRCh38-SND1	6.14484e-294	1.83228	0.967	0.794	3.9679e-289	0
GRCh38-RAB1B	7.20869e-294	2.57498	0.944	0.752	4.65487e-289	0
GRCh38-RHEB	8.06021e-294	0.747332	0.981	0.841	5.20472e-289	0
GRCh38-NME4	1.46349e-293	2.5638	0.951	0.751	9.45018e-289	0
GRCh38-NUDCD3	2.11224e-293	3.04035	0.942	0.748	1.36393e-288	0
GRCh38-SELENOT	8.361e-293	1.64648	0.951	0.751	5.39895e-288	0
GRCh38-DNMT1	1.16367e-292	3.47049	0.952	0.751	7.51414e-288	0
GRCh38-SEC24C	1.60759e-292	1.64411	0.963	0.777	1.03807e-287	0
GRCh38-EIF3D	4.3164e-292	3.44218	0.988	0.883	2.78723e-287	0
GRCh38-ERGIC3	4.49619e-292	0.273217	0.985	0.887	2.90332e-287	0
GRCh38-MGST3	2.02397e-291	2.51098	0.966	0.763	1.30694e-286	0
GRCh38-TARS	2.53588e-291	2.49439	0.973	0.806	1.63749e-286	0
GRCh38-NRP1	3.13603e-291	2.82509	0.939	0.72	2.02503e-286	0
GRCh38-AK2	5.71177e-291	2.98201	0.975	0.807	3.68826e-286	0
GRCh38-OGFR	7.88226e-291	2.59553	0.955	0.785	5.08981e-286	0
GRCh38-PYGB	1.40496e-290	2.55028	0.949	0.788	9.07225e-286	0
GRCh38-MRPL57	1.58291e-290	2.39167	0.952	0.787	1.02213e-285	0
GRCh38-DHX30	2.34776e-290	1.87539	0.963	0.82	1.51602e-285	0
GRCh38-CLTB	6.26616e-290	2.74519	0.978	0.854	4.04625e-285	0
GRCh38-SYPL1	9.00022e-290	1.31188	0.958	0.749	5.81171e-285	0
GRCh38-NUDT4	9.73175e-290	2.15457	0.963	0.749	6.28408e-285	0
GRCh38-SMIM37	1.31215e-289	1.45374	0.97	0.828	8.47298e-285	0
GRCh38-GTF2H5	1.40306e-289	2.0488	0.948	0.733	9.05999e-285	0
GRCh38-RPN1	1.71307e-289	0.295658	0.98	0.848	1.10618e-284	0
GRCh38-SPG21	2.48538e-289	2.04903	0.961	0.782	1.60488e-284	0
GRCh38-NDUFS2	2.49335e-289	2.28629	0.955	0.757	1.61003e-284	0
GRCh38-ARL2	3.27409e-289	1.75806	0.975	0.837	2.11418e-284	0
GRCh38-BRK1	3.46752e-289	3.4922	0.995	0.898	2.23908e-284	0
GRCh38-OCIAD1	5.41677e-289	1.93779	0.948	0.752	3.49777e-284	0
GRCh38-DPY19L1	5.67601e-289	0.927027	0.936	0.733	3.66517e-284	0
GRCh38-HEXIM1	6.44908e-289	2.50082	0.942	0.752	4.16436e-284	0
GRCh38-TMEM54	6.78994e-289	1.67234	0.948	0.732	4.38447e-284	0
GRCh38-CRIM1	6.89234e-289	0.447637	0.98	0.827	4.45059e-284	0
GRCh38-CHD3	7.30694e-289	2.21764	0.946	0.763	4.71831e-284	0
GRCh38-SERINC3	9.38906e-289	3.89699	0.969	0.809	6.0628e-284	0
GRCh38-TAF10	1.55058e-288	1.45128	0.979	0.821	1.00125e-283	0
GRCh38-HRAS	2.68507e-288	3.89228	0.98	0.864	1.73383e-283	0
GRCh38-SNRPA	3.42506e-288	2.67045	0.948	0.809	2.21167e-283	0
GRCh38-CAVIN2	3.72168e-288	2.75228	0.907	0.655	2.4032e-283	0
GRCh38-SDC4	3.89752e-288	0.257224	0.989	0.864	2.51674e-283	0
GRCh38-LRRC59	6.85111e-288	2.2175	0.976	0.84	4.42397e-283	0
GRCh38-AATF	7.59222e-288	3.06766	0.969	0.835	4.90253e-283	0
GRCh38-MRPL24	8.84643e-288	2.35568	0.954	0.767	5.71241e-283	0
GRCh38-RAB7A	9.83985e-288	2.43084	0.972	0.828	6.35388e-283	0
GRCh38-GCN1	1.02756e-287	1.53474	0.948	0.711	6.63526e-283	0
GRCh38-GPAA1	1.41629e-287	1.97933	0.948	0.783	9.14539e-283	0
GRCh38-ADAR	1.82679e-287	3.08588	0.949	0.762	1.17961e-282	0
GRCh38-HEBP2	3.51728e-287	1.77238	0.963	0.773	2.27121e-282	0
GRCh38-HMGCS1	6.05231e-287	3.12869	0.895	0.63	3.90816e-282	0
GRCh38-RAB10	1.00603e-286	3.86021	0.951	0.752	6.49625e-282	0
GRCh38-R3HDM4	1.20536e-286	1.41357	0.975	0.833	7.7834e-282	0
GRCh38-RAD23B	1.33665e-286	1.12654	0.954	0.748	8.63112e-282	0
GRCh38-SPCS3	2.17206e-286	3.20392	0.956	0.781	1.40257e-281	0
GRCh38-SNX6	2.34103e-286	2.6126	0.958	0.788	1.51168e-281	0
GRCh38-SSRP1	3.53389e-286	3.47202	0.949	0.761	2.28194e-281	0
GRCh38-MVP	4.10112e-286	2.59129	0.957	0.795	2.64822e-281	0
GRCh38-NDUFS8	4.24211e-286	3.26572	0.984	0.893	2.73926e-281	0
GRCh38-UBE2D2	8.78214e-286	6.69334	0.972	0.821	5.67089e-281	0
GRCh38-COX14	1.55161e-285	2.07696	0.949	0.761	1.00192e-280	0
GRCh38-SLC25A24	1.86198e-285	1.32443	0.966	0.773	1.20234e-280	0
GRCh38-NRBP1	2.4345e-285	2.32047	0.979	0.855	1.57203e-280	0
GRCh38-TNFRSF1A	3.55135e-285	1.82939	0.948	0.778	2.29321e-280	0
GRCh38-CNIH1	4.42153e-285	1.17369	0.975	0.836	2.85511e-280	0
GRCh38-FDFT1	8.94703e-285	3.5025	0.923	0.699	5.77737e-280	0
GRCh38-NUP62	1.08099e-284	1.69621	0.938	0.74	6.98026e-280	0
GRCh38-UBE2E3	1.63553e-284	1.06219	0.963	0.767	1.05611e-279	0
GRCh38-AHCY	2.09296e-284	2.60448	0.95	0.808	1.35149e-279	0
mm10---Gzme	2.11426e-284	18.7245	0.891	0.643	1.36524e-279	0
GRCh38-MRPL23	3.46169e-284	1.93288	0.966	0.815	2.23532e-279	0
GRCh38-SAFB	6.01752e-284	2.55433	0.955	0.798	3.88569e-279	0
GRCh38-GBA	8.11388e-284	2.06589	0.933	0.718	5.23938e-279	0
GRCh38-PMP22	1.15363e-283	3.00191	0.957	0.744	7.44936e-279	0
GRCh38-POLR2H	1.39253e-283	1.48525	0.955	0.773	8.99197e-279	0
GRCh38-BCAS2	1.45917e-283	1.53658	0.943	0.706	9.42232e-279	0
GRCh38-SLC4A2	1.49032e-283	2.74621	0.963	0.827	9.62341e-279	0
GRCh38-TGFBR2	2.5182e-283	2.13742	0.934	0.695	1.62608e-278	0
GRCh38-MRPL37	2.65325e-283	1.71222	0.94	0.755	1.71328e-278	0
GRCh38-LMNB2	3.0318e-283	3.79135	0.977	0.857	1.95773e-278	0
GRCh38-EIF3E	3.18334e-283	1.50604	0.995	0.907	2.05558e-278	0
GRCh38-GART	7.36517e-283	1.73508	0.933	0.686	4.75591e-278	0
GRCh38-HSPA5	1.00792e-282	18.6736	0.999	0.975	6.50844e-278	0
GRCh38-DHX9	1.05232e-282	1.52534	0.939	0.752	6.79514e-278	0
GRCh38-ANAPC16	1.81716e-282	1.97821	0.97	0.806	1.17339e-277	0
GRCh38-RRBP1	2.05528e-282	1.72169	0.954	0.801	1.32716e-277	0
GRCh38-JAG1	4.36907e-282	1.61303	0.933	0.722	2.82124e-277	0
GRCh38-TMEM147	8.59856e-282	0.748841	0.977	0.851	5.55235e-277	0
GRCh38-ELAVL1	9.16708e-282	2.38103	0.955	0.775	5.91946e-277	0
GRCh38-AP1M1	1.67064e-281	3.4443	0.951	0.811	1.07878e-276	0
GRCh38-ATIC	2.05223e-281	2.29629	0.942	0.749	1.32519e-276	0
GRCh38-AZIN1	2.19324e-281	0.362034	0.969	0.813	1.41624e-276	0
GRCh38-EPN1	2.39897e-281	2.26432	0.968	0.841	1.54909e-276	0
GRCh38-NET1	4.28533e-281	2.32267	0.942	0.742	2.76716e-276	0
GRCh38-MRPS16	6.01752e-281	2.20754	0.932	0.707	3.88569e-276	0
GRCh38-NAA20	8.75473e-281	2.33737	0.934	0.688	5.65319e-276	0
GRCh38-RAB5C	9.29605e-281	1.94204	0.963	0.81	6.00274e-276	0
GRCh38-RTCA	1.01095e-280	1.85979	0.948	0.727	6.52799e-276	0
GRCh38-GTF3A	1.17667e-280	1.85248	0.964	0.797	7.59809e-276	0
GRCh38-H1F0	1.78482e-280	3.39068	0.935	0.718	1.15251e-275	0
GRCh38-INF2	2.67303e-280	1.98142	0.951	0.797	1.72606e-275	0
GRCh38-PRDX4	2.77247e-280	0.675178	0.977	0.839	1.79027e-275	0
GRCh38-AKT1S1	3.50333e-280	2.49044	0.939	0.748	2.2622e-275	0
GRCh38-SPATA20	3.69482e-280	3.51955	0.947	0.754	2.38586e-275	0
GRCh38-MRPL33	5.73901e-280	2.42996	0.978	0.842	3.70585e-275	0
GRCh38-RNF181	9.03711e-280	0.618097	0.981	0.869	5.83553e-275	0
GRCh38-GMFB	9.47211e-280	1.49544	0.954	0.777	6.11643e-275	0
GRCh38-IFI27L2	1.11905e-279	2.94126	0.959	0.817	7.22607e-275	0
GRCh38-DDAH1	1.47619e-279	2.35166	0.966	0.791	9.53221e-275	0
GRCh38-PSMA2	2.53699e-279	2.54856	0.954	0.783	1.63821e-274	0
GRCh38-ATP5F1C	3.00757e-279	1.58324	0.968	0.808	1.94208e-274	0
GRCh38-MAP1B	3.16455e-279	3.29802	0.963	0.796	2.04344e-274	0
GRCh38-PSMC4	3.24626e-279	2.35867	0.969	0.8	2.09621e-274	0
GRCh38-NECTIN2	3.45588e-279	4.04941	0.954	0.79	2.23156e-274	0
GRCh38-FAT1	6.8381e-279	1.35655	0.947	0.696	4.41557e-274	0
GRCh38-VCL	8.15748e-279	5.05603	0.961	0.789	5.26753e-274	0
GRCh38-PNN	8.80907e-279	1.76233	0.973	0.801	5.68828e-274	0
GRCh38-THOC7	9.49477e-279	2.64093	0.952	0.767	6.13106e-274	0
GRCh38-APMAP	1.05454e-278	2.67377	0.932	0.722	6.8095e-274	0
GRCh38-CAPZB	1.05973e-278	2.12226	0.952	0.789	6.84302e-274	0
GRCh38-GSS	1.47784e-278	2.754	0.933	0.756	9.54285e-274	0
GRCh38-SNX17	2.0898e-278	4.23413	0.955	0.794	1.34945e-273	0
GRCh38-TIMM50	4.34132e-278	1.62237	0.96	0.808	2.80332e-273	0
GRCh38-PYURF	4.79326e-278	2.4908	0.969	0.785	3.09515e-273	0
GRCh38-EBNA1BP2	5.03136e-278	2.41687	0.964	0.792	3.2489e-273	0
GRCh38-TGFB1	5.36379e-278	1.77264	0.942	0.783	3.46356e-273	0
GRCh38-RPL7L1	5.84774e-278	3.59761	0.966	0.794	3.77606e-273	0
GRCh38-VAPA	5.84887e-278	2.17733	0.961	0.774	3.77679e-273	0
GRCh38-CLIC4	6.39772e-278	2.75552	0.961	0.756	4.1312e-273	0
GRCh38-DSG2	8.36323e-278	2.51224	0.936	0.74	5.40039e-273	0
GRCh38-PGF	8.7027e-278	4.33113	0.95	0.782	5.61959e-273	0
GRCh38-IFI27	1.12201e-277	7.11011	0.925	0.728	7.24514e-273	0
GRCh38-ETF1	1.14633e-277	2.25381	0.954	0.761	7.4022e-273	0
GRCh38-HMGA2	1.8915e-277	1.50917	0.951	0.76	1.2214e-272	0
GRCh38-RAD23A	4.37189e-277	1.32936	0.98	0.864	2.82306e-272	0
GRCh38-PSMC2	4.42501e-277	1.75354	0.948	0.736	2.85736e-272	0
GRCh38-C14orf119	5.05857e-277	1.70944	0.966	0.815	3.26647e-272	0
GRCh38-C9orf16	5.22985e-277	1.4583	0.962	0.811	3.37707e-272	0
GRCh38-NCLN	6.1229e-277	2.36044	0.957	0.805	3.95374e-272	0
GRCh38-ENSA	1.04097e-276	1.66356	0.93	0.744	6.72187e-272	0
GRCh38-LTA4H	4.73049e-276	3.438	0.973	0.791	3.05462e-271	0
GRCh38-DBNL	5.3426e-276	2.12829	0.92	0.698	3.44987e-271	0
GRCh38-GNAI3	1.34741e-275	3.93631	0.966	0.791	8.7006e-271	0
GRCh38-LAMTOR2	1.46024e-275	1.89072	0.948	0.796	9.42918e-271	0
GRCh38-ACTR1A	2.94517e-275	1.86677	0.937	0.764	1.90178e-270	0
GRCh38-MFGE8	3.4169e-275	2.92433	0.987	0.889	2.2064e-270	0
GRCh38-COPB1	3.824e-275	2.0882	0.96	0.788	2.46927e-270	0
GRCh38-TK1	4.69679e-275	2.32905	0.936	0.755	3.03286e-270	0
GRCh38-TOMM22	8.54062e-275	1.92243	0.942	0.741	5.51494e-270	0
GRCh38-COL4A2	1.2372e-274	7.13647	0.973	0.832	7.989e-270	0
GRCh38-PAIP2	2.05373e-274	2.81547	0.954	0.753	1.32616e-269	0
GRCh38-PDCD2	3.2359e-274	1.87638	0.943	0.722	2.08952e-269	0
GRCh38-AP1G2	4.11752e-274	2.81989	0.961	0.814	2.65881e-269	0
GRCh38-DAZAP2	4.89023e-274	1.46014	0.969	0.805	3.15777e-269	0
GRCh38-NDUFB11	5.66754e-274	4.04905	0.959	0.829	3.6597e-269	0
GRCh38-CLPP	5.74345e-274	4.29941	0.943	0.791	3.70872e-269	0
GRCh38-COL18A1	6.98939e-274	5.61662	0.973	0.853	4.51326e-269	0
GRCh38-ADGRE5	7.74104e-274	1.95804	0.947	0.776	4.99862e-269	0
GRCh38-TXNIP	9.03199e-274	2.53999	0.972	0.841	5.83223e-269	0
GRCh38-PERP	1.08887e-273	2.25104	0.956	0.754	7.03116e-269	0
GRCh38-MAP7D1	1.38595e-273	2.58271	0.952	0.797	8.94952e-269	0
GRCh38-DR1	1.68623e-273	3.34408	0.973	0.819	1.08885e-268	0
GRCh38-DNAJC10	2.04694e-273	2.16096	0.935	0.717	1.32177e-268	0
GRCh38-PRSS2	2.50342e-273	2.16683	0.945	0.833	1.61653e-268	0
GRCh38-GDI1	4.50041e-273	1.79845	0.958	0.783	2.90605e-268	0
GRCh38-SDHA	5.55954e-273	2.33435	0.912	0.7	3.58996e-268	0
GRCh38-DGUOK	7.58437e-273	1.66606	0.968	0.816	4.89745e-268	0
GRCh38-CCNB2	1.00803e-272	2.2323	0.908	0.649	6.50912e-268	0
GRCh38-PFN2	1.13272e-272	1.96463	0.949	0.725	7.31433e-268	0
GRCh38-NT5C	1.90197e-272	2.06787	0.945	0.788	1.22816e-267	0
GRCh38-VKORC1	2.74889e-272	1.22597	0.967	0.815	1.77504e-267	0
GRCh38-PDCD6	4.35816e-272	4.24926	0.945	0.767	2.8142e-267	0
GRCh38-POLR2K	5.33805e-272	2.42857	0.962	0.797	3.44694e-267	0
GRCh38-POLR2A	7.5112e-272	2.02618	0.941	0.774	4.85021e-267	0
GRCh38-IPO5	8.7801e-272	7.46031	0.955	0.777	5.66958e-267	0
GRCh38-BAD	9.29549e-272	2.08733	0.96	0.804	6.00238e-267	0
GRCh38-SMTN	1.35193e-271	2.01069	0.948	0.774	8.72984e-267	0
GRCh38-CALD1	1.42127e-271	1.95531	0.939	0.709	9.17755e-267	0
GRCh38-NDUFB5	1.64067e-271	2.39496	0.946	0.747	1.05943e-266	0
GRCh38-TMEM43	1.71111e-271	2.27086	0.954	0.754	1.10492e-266	0
GRCh38-MEA1	4.10065e-271	5.04591	0.967	0.809	2.64791e-266	0
GRCh38-SLC9A3R2	5.14191e-271	1.68501	0.93	0.693	3.32029e-266	0
GRCh38-IDH3B	7.16128e-271	2.03726	0.936	0.73	4.62425e-266	0
GRCh38-RER1	1.13646e-270	5.31987	0.972	0.835	7.33846e-266	0
GRCh38-IRF3	1.32638e-270	1.85157	0.96	0.811	8.56484e-266	0
GRCh38-LAMP1	1.78369e-270	2.36557	0.952	0.769	1.15178e-265	0
GRCh38-SPRY4	2.38372e-270	1.99332	0.958	0.736	1.53924e-265	0
GRCh38-GNL3	2.96879e-270	1.57272	0.966	0.804	1.91704e-265	0
GRCh38-GFPT2	3.31264e-270	1.85655	0.922	0.685	2.13907e-265	0
GRCh38-IPO7	3.4972e-270	2.04586	0.963	0.797	2.25825e-265	0
GRCh38-BCL7C	4.31874e-270	1.93391	0.956	0.806	2.78874e-265	0
GRCh38-EIF2S2	4.7668e-270	2.47526	0.984	0.868	3.07806e-265	0
GRCh38-DNTTIP2	5.05202e-270	2.27168	0.963	0.784	3.26224e-265	0
GRCh38-ITGAV	6.6307e-270	2.89378	0.953	0.768	4.28164e-265	0
GRCh38-ITPA	6.81064e-270	2.03971	0.937	0.769	4.39783e-265	0
GRCh38-UFC1	8.09663e-270	1.59788	0.947	0.775	5.22824e-265	0
GRCh38-UBA1	1.5413e-269	1.91878	0.955	0.782	9.95266e-265	0
GRCh38-PIEZO1	2.23231e-269	3.32139	0.958	0.835	1.44147e-264	0
GRCh38-SFN	2.76033e-269	2.60451	0.91	0.692	1.78243e-264	0
GRCh38-CHMP5	3.85601e-269	2.4478	0.954	0.78	2.48994e-264	0
GRCh38-DPP9	3.92038e-269	1.56043	0.964	0.812	2.5315e-264	0
GRCh38-DCTN1	5.17842e-269	1.9387	0.951	0.797	3.34386e-264	0
GRCh38-MCTS1	5.40877e-269	1.85841	0.954	0.797	3.4926e-264	0
GRCh38-SRSF1	5.76836e-269	2.46635	0.946	0.768	3.7248e-264	0
GRCh38-CTSC	9.78188e-269	2.52239	0.942	0.753	6.31645e-264	0
GRCh38-GTF2A2	1.08946e-268	2.37728	0.963	0.802	7.03496e-264	0
GRCh38-SFXN1	1.68645e-268	2.03642	0.94	0.704	1.08899e-263	0
GRCh38-PNP	1.6992e-268	3.92698	0.956	0.796	1.09722e-263	0
GRCh38-NDUFA6	1.74921e-268	2.10357	0.947	0.783	1.12952e-263	0
mm10---Flna	2.87637e-268	5.78334	0.981	0.872	1.85736e-263	0
GRCh38-HK1	5.10369e-268	3.1346	0.955	0.791	3.29561e-263	0
GRCh38-UBALD2	5.63269e-268	2.50203	0.944	0.747	3.63719e-263	0
GRCh38-LRPAP1	5.89806e-268	2.59699	0.955	0.794	3.80855e-263	0
GRCh38-WDR77	1.21194e-267	2.30697	0.934	0.742	7.82583e-263	0
GRCh38-SHISA5	1.64714e-267	3.32921	0.957	0.831	1.06361e-262	0
GRCh38-DRAP1	2.01712e-267	0.729654	0.965	0.792	1.30251e-262	0
GRCh38-MED16	2.06766e-267	2.02596	0.935	0.753	1.33515e-262	0
GRCh38-TRIM27	2.29189e-267	1.80189	0.94	0.747	1.47994e-262	0
GRCh38-PEA15	2.34784e-267	3.03767	0.983	0.877	1.51607e-262	0
mm10---Spon1	2.38224e-267	3.64705	0.929	0.738	1.53828e-262	0
GRCh38-DDX1	2.86495e-267	2.15774	0.937	0.741	1.84998e-262	0
GRCh38-TMEM59	3.5341e-267	2.43776	0.955	0.75	2.28208e-262	0
mm10---Loxl1	4.68247e-267	0.283925	0.98	0.845	3.02361e-262	0
GRCh38-COPB2	5.87875e-267	1.58777	0.955	0.757	3.79609e-262	0
GRCh38-CDK10	1.01417e-266	1.74135	0.927	0.743	6.54878e-262	0
GRCh38-RTL8C	1.15856e-266	3.57104	0.973	0.836	7.4812e-262	0
GRCh38-YTHDF1	1.29096e-266	2.14469	0.941	0.744	8.33611e-262	0
GRCh38-CTTN	1.46706e-266	2.53458	0.946	0.764	9.47321e-262	0
GRCh38-TRIM8	1.96653e-266	2.32083	0.946	0.754	1.26984e-261	0
GRCh38-RBM5	4.21225e-266	1.41551	0.939	0.759	2.71998e-261	0
GRCh38-KIAA0100	4.38831e-266	2.17777	0.933	0.72	2.83366e-261	0
GRCh38-GRINA	4.66955e-266	2.64914	0.97	0.817	3.01527e-261	0
GRCh38-TOMM34	6.23197e-266	2.01745	0.935	0.736	4.02417e-261	0
GRCh38-HADHB	8.26798e-266	3.31799	0.923	0.692	5.33888e-261	0
GRCh38-ATP13A2	9.42432e-266	2.56638	0.936	0.778	6.08556e-261	0
GRCh38-BMP4	1.18613e-265	2.7393	0.942	0.747	7.65922e-261	0
GRCh38-ARFGAP1	1.24797e-265	2.67359	0.959	0.814	8.05854e-261	0
GRCh38-CDC34	1.46379e-265	1.96581	0.948	0.809	9.45212e-261	0
GRCh38-CD44	1.70693e-265	1.47633	0.983	0.869	1.10222e-260	0
GRCh38-TFAM	6.08288e-265	1.94397	0.934	0.727	3.9279e-260	0
GRCh38-PFDN1	6.53544e-265	1.74552	0.936	0.764	4.22013e-260	0
GRCh38-TMEM165	7.0238e-265	2.08423	0.935	0.701	4.53548e-260	0
GRCh38-EDIL3	1.56863e-264	1.53979	0.961	0.78	1.01291e-259	0
GRCh38-PIH1D1	1.68772e-264	1.87049	0.953	0.765	1.08981e-259	0
GRCh38-CHMP3	3.10901e-264	3.52641	0.945	0.76	2.00758e-259	0
GRCh38-FAM96B	3.184e-264	2.918	0.984	0.868	2.056e-259	0
GRCh38-RSL1D1	3.32356e-264	1.48008	0.971	0.816	2.14612e-259	0
GRCh38-SLC16A3	3.82303e-264	4.37739	0.954	0.783	2.46865e-259	0
GRCh38-RNF187	4.26375e-264	2.02336	0.946	0.761	2.75323e-259	0
GRCh38-ANXA11	4.74173e-264	1.9058	0.943	0.786	3.06188e-259	0
GRCh38-EIF4B	6.2091e-264	2.22405	0.986	0.866	4.0094e-259	0
GRCh38-HDAC1	7.81522e-264	2.91911	0.924	0.707	5.04652e-259	0
GRCh38-CHTOP	1.36876e-263	1.93687	0.951	0.782	8.83847e-259	0
GRCh38-UCKL1	2.05238e-263	1.80559	0.944	0.768	1.32528e-258	0
GRCh38-TMEM14C	2.45652e-263	2.21525	0.97	0.82	1.58625e-258	0
GRCh38-PLP2	3.05557e-263	3.11058	0.973	0.856	1.97307e-258	0
GRCh38-MLLT1	3.99417e-263	1.6308	0.919	0.717	2.57916e-258	0
GRCh38-MCM5	5.41482e-263	2.87906	0.936	0.764	3.49651e-258	0
GRCh38-RTCB	6.42812e-263	1.85617	0.947	0.78	4.15083e-258	0
GRCh38-PRELID3B	7.37374e-263	0.998479	0.961	0.782	4.76145e-258	0
GRCh38-HP1BP3	7.69778e-263	1.77595	0.955	0.789	4.97069e-258	0
GRCh38-PSMD3	8.21472e-263	2.41558	0.939	0.762	5.30449e-258	0
GRCh38-C5orf15	1.46978e-262	2.34966	0.948	0.781	9.4908e-258	0
GRCh38-UBP1	2.0494e-262	1.5439	0.917	0.706	1.32336e-257	0
GRCh38-PRPF6	2.82098e-262	2.07083	0.949	0.784	1.82159e-257	0
GRCh38-FLOT2	9.54837e-262	1.87575	0.928	0.726	6.16567e-257	0
GRCh38-FKBP8	1.11129e-261	3.81342	0.981	0.885	7.17595e-257	0
GRCh38-LRRC8A	1.12729e-261	2.00666	0.931	0.772	7.27926e-257	0
GRCh38-TOR1AIP2	1.75933e-261	2.54366	0.947	0.778	1.13605e-256	0
GRCh38-SRSF6	2.04672e-261	1.65816	0.948	0.772	1.32163e-256	0
GRCh38-NDUFB3	2.38379e-261	2.28364	0.948	0.74	1.53929e-256	0
GRCh38-CD164	8.23825e-261	2.73724	0.951	0.742	5.31968e-256	0
GRCh38-C8orf59	1.25513e-260	3.03462	0.967	0.805	8.10475e-256	0
GRCh38-UBAP2L	1.66814e-260	1.64591	0.923	0.724	1.07717e-255	0
GRCh38-WDR46	1.69101e-260	1.84481	0.937	0.755	1.09194e-255	0
GRCh38-DUSP23	3.38501e-260	1.89278	0.935	0.744	2.1858e-255	0
GRCh38-TGOLN2	3.56399e-260	2.28065	0.949	0.792	2.30138e-255	0
GRCh38-RBFOX2	6.76734e-260	2.72571	0.934	0.721	4.36988e-255	0
GRCh38-NUFIP2	6.96388e-260	1.58114	0.941	0.745	4.49679e-255	0
GRCh38-ACAA2	8.01326e-260	1.33455	0.918	0.674	5.1744e-255	0
GRCh38-ECHS1	8.31824e-260	2.60447	0.946	0.806	5.37134e-255	0
GRCh38-PLD3	2.15697e-259	1.58668	0.964	0.821	1.39282e-254	0
GRCh38-MT-ND4	1.83603e-258	71.432	0.981	0.966	1.18558e-253	0
GRCh38-GRSF1	2.09679e-258	2.46537	0.95	0.767	1.35396e-253	0
GRCh38-SUPT4H1	2.33504e-258	1.31932	0.952	0.751	1.5078e-253	0
GRCh38-EIF1AX	2.65943e-258	2.3001	0.963	0.794	1.71728e-253	0
GRCh38-TMEM219	2.80527e-258	1.51034	0.95	0.791	1.81145e-253	0
GRCh38-METTL26	5.49453e-258	0.671063	0.985	0.842	3.54799e-253	0
GRCh38-DCTN3	6.07511e-258	2.05568	0.945	0.773	3.92288e-253	0
GRCh38-PSMB8	7.07283e-258	2.06657	0.941	0.75	4.56714e-253	0
GRCh38-FNDC3B	8.56564e-258	1.13868	0.938	0.702	5.53109e-253	0
GRCh38-SGTA	1.03223e-257	1.3262	0.949	0.782	6.66544e-253	0
GRCh38-PRRC2A	1.30797e-257	3.47284	0.96	0.845	8.44595e-253	0
GRCh38-UNC45A	1.87162e-257	1.9249	0.945	0.796	1.20856e-252	0
GRCh38-SEC23A	1.96336e-257	1.57053	0.957	0.775	1.2678e-252	0
GRCh38-RAB5IF	2.81826e-257	1.91012	0.952	0.801	1.81984e-252	0
GRCh38-ADI1	2.91461e-257	2.39447	0.948	0.784	1.88205e-252	0
GRCh38-WDR26	3.06188e-257	2.3495	0.922	0.719	1.97715e-252	0
GRCh38-SH3GL1	4.06983e-257	1.80314	0.963	0.798	2.62801e-252	0
GRCh38-TMEM109	5.17631e-257	1.99336	0.923	0.696	3.3425e-252	0
GRCh38-SNF8	6.68145e-257	1.98569	0.961	0.822	4.31441e-252	0
GRCh38-PAFAH1B2	7.45466e-257	0.366713	0.962	0.794	4.8137e-252	0
GRCh38-TPX2	9.79348e-257	2.27442	0.905	0.706	6.32395e-252	0
GRCh38-PLAUR	1.2612e-256	2.26302	0.952	0.8	8.14397e-252	0
GRCh38-NRAS	2.2717e-256	3.71196	0.951	0.752	1.46691e-251	0
GRCh38-PSMB2	2.48163e-256	3.13388	0.954	0.811	1.60246e-251	0
GRCh38-CKLF	3.5671e-256	4.10574	0.944	0.762	2.30338e-251	0
mm10---Olfml3	3.79626e-256	3.18278	0.958	0.788	2.45136e-251	0
GRCh38-PLXND1	5.00578e-256	1.88727	0.937	0.731	3.23238e-251	0
GRCh38-ATP6V1E1	5.60661e-256	1.60345	0.946	0.735	3.62036e-251	0
GRCh38-ADD1	6.7193e-256	3.942	0.935	0.717	4.33885e-251	0
GRCh38-KEAP1	7.01297e-256	1.85052	0.942	0.782	4.52848e-251	0
GRCh38-MAF1	7.18796e-256	2.5837	0.97	0.849	4.64148e-251	0
GRCh38-SKA2	7.29524e-256	1.64303	0.923	0.733	4.71075e-251	0
GRCh38-YBX3	7.94258e-256	1.83102	0.984	0.869	5.12876e-251	0
GRCh38-PTPN12	8.97385e-256	1.98224	0.941	0.746	5.79469e-251	0
GRCh38-HMG20B	1.14372e-255	2.19044	0.954	0.831	7.38536e-251	0
GRCh38-MRPL13	1.43146e-255	2.11986	0.919	0.684	9.24334e-251	0
GRCh38-ZWINT	1.70258e-255	2.14592	0.908	0.722	1.09941e-250	0
GRCh38-PGLS	1.89532e-255	1.57758	0.967	0.843	1.22386e-250	0
GRCh38-GARS	2.19965e-255	3.90765	0.96	0.788	1.42038e-250	0
GRCh38-MRPL42	3.18572e-255	3.09431	0.945	0.757	2.05712e-250	0
GRCh38-CSK	4.91379e-255	2.01889	0.939	0.791	3.17298e-250	0
GRCh38-UNC13D	5.06246e-255	2.01678	0.936	0.75	3.26898e-250	0
GRCh38-IK	5.70256e-255	3.41806	0.933	0.728	3.68231e-250	0
GRCh38-GLS	6.03016e-255	1.70596	0.946	0.746	3.89385e-250	0
GRCh38-ZNF207	9.64778e-255	1.78667	0.941	0.754	6.22986e-250	0
GRCh38-EIF5AL1	2.60946e-254	2.68244	0.927	0.717	1.68501e-249	0
GRCh38-COA3	3.02026e-254	1.88021	0.931	0.727	1.95027e-249	0
GRCh38-HSD17B12	3.10563e-254	2.21436	0.928	0.693	2.0054e-249	0
GRCh38-PDCD6IP	4.33842e-254	1.52793	0.945	0.75	2.80145e-249	0
GRCh38-SSB	4.52932e-254	2.81825	0.946	0.776	2.92472e-249	0
GRCh38-MT-CO3	4.66569e-254	78.0089	0.973	0.967	3.01278e-249	0
GRCh38-CTSZ	6.40635e-254	1.46277	0.931	0.714	4.13677e-249	0
GRCh38-ABCF1	7.48348e-254	2.49554	0.934	0.763	4.83231e-249	0
GRCh38-UQCC2	7.51153e-254	1.42997	0.938	0.766	4.85042e-249	0
GRCh38-SDCBP	9.23025e-254	2.81871	0.928	0.712	5.96025e-249	0
GRCh38-P3H4	1.17355e-253	1.91003	0.937	0.766	7.57799e-249	0
GRCh38-TEX264	1.74565e-253	1.71688	0.933	0.743	1.12722e-248	0
GRCh38-RIC8A	1.98648e-253	2.39979	0.957	0.806	1.28273e-248	0
GRCh38-HNRNPUL1	3.36316e-253	1.91234	0.948	0.805	2.17169e-248	0
GRCh38-SNX5	4.7937e-253	1.87716	0.931	0.717	3.09544e-248	0
GRCh38-BOLA3	5.20998e-253	1.04518	0.958	0.801	3.36424e-248	0
GRCh38-CHMP2A	7.63977e-253	2.37239	0.946	0.789	4.93323e-248	0
GRCh38-EIF4A3	1.1888e-252	1.66982	0.957	0.817	7.67642e-248	0
GRCh38-IMP3	1.21108e-252	2.388	0.949	0.777	7.82031e-248	0
GRCh38-DLGAP4	1.22774e-252	1.69618	0.937	0.746	7.92791e-248	0
GRCh38-SUCLG1	2.31741e-252	1.68278	0.937	0.749	1.49642e-247	0
GRCh38-UQCRC2	3.10169e-252	2.04324	0.942	0.733	2.00285e-247	0
GRCh38-TUBG1	3.32321e-252	2.88838	0.914	0.742	2.1459e-247	0
GRCh38-PTP4A2	3.39205e-252	2.60813	0.954	0.8	2.19035e-247	0
GRCh38-SAP18	4.36758e-252	1.26743	0.97	0.863	2.82028e-247	0
GRCh38-DDX39A	4.39658e-252	1.83914	0.937	0.791	2.83901e-247	0
GRCh38-PDHB	4.86398e-252	1.0809	0.924	0.743	3.14082e-247	0
GRCh38-PSME3	4.96863e-252	2.21683	0.933	0.759	3.20839e-247	0
GRCh38-NUMA1	5.90291e-252	2.058	0.937	0.724	3.81169e-247	0
GRCh38-TLN1	8.07536e-252	2.71507	0.95	0.794	5.2145e-247	0
GRCh38-NPLOC4	9.66996e-252	1.91571	0.937	0.789	6.24418e-247	0
GRCh38-FARSA	3.31029e-251	2.48761	0.933	0.786	2.13755e-246	0
GRCh38-FAM234A	3.96118e-251	1.54427	0.93	0.731	2.55785e-246	0
GRCh38-REX1BD	6.65729e-251	1.87746	0.931	0.753	4.29881e-246	0
GRCh38-COMT	8.62395e-251	2.01796	0.957	0.785	5.56874e-246	0
GRCh38-VASP	8.8969e-251	2.25265	0.946	0.79	5.745e-246	0
GRCh38-PDCD4	1.26442e-250	1.67008	0.887	0.606	8.16476e-246	0
GRCh38-CNIH4	1.2803e-250	1.42477	0.955	0.795	8.26729e-246	0
GRCh38-PPP5C	1.4412e-250	1.62512	0.921	0.731	9.30624e-246	0
GRCh38-VPS51	2.66108e-250	1.75694	0.925	0.74	1.71834e-245	0
GRCh38-AL355312.4	2.79818e-250	1.62645	0.93	0.717	1.80687e-245	0
GRCh38-MGST1	3.15253e-250	1.55076	0.927	0.726	2.03569e-245	0
GRCh38-SLC25A37	4.84336e-250	3.19135	0.981	0.825	3.1275e-245	0
GRCh38-CISD3	8.6056e-250	1.88699	0.927	0.769	5.55689e-245	0
GRCh38-NAP1L4	9.14026e-250	2.77481	0.934	0.727	5.90214e-245	0
GRCh38-BLOC1S1	1.84512e-249	1.38905	0.938	0.778	1.19145e-244	0
GRCh38-STK25	2.16574e-249	1.89352	0.936	0.762	1.39848e-244	0
GRCh38-TWF2	2.29442e-249	2.43746	0.927	0.755	1.48157e-244	0
GRCh38-NDUFC1	2.40707e-249	2.16676	0.951	0.784	1.55432e-244	0
GRCh38-FTSJ3	4.60593e-249	1.6879	0.92	0.745	2.97419e-244	0
GRCh38-TOP2B	4.73338e-249	2.12952	0.925	0.7	3.05649e-244	0
GRCh38-REXO2	9.89938e-249	2.16434	0.92	0.712	6.39233e-244	0
GRCh38-COL4A1	1.38958e-248	4.06497	0.946	0.763	8.97294e-244	0
GRCh38-CBX5	2.13405e-248	1.49377	0.899	0.662	1.37802e-243	0
GRCh38-NDUFA10	2.77495e-248	1.6276	0.942	0.745	1.79187e-243	0
GRCh38-TMEM160	2.79485e-248	3.02741	0.946	0.822	1.80472e-243	0
GRCh38-DCTN2	3.10912e-248	2.02215	0.929	0.756	2.00765e-243	0
GRCh38-CAD	6.77097e-248	2.1389	0.925	0.751	4.37222e-243	0
GRCh38-EMC6	1.28122e-247	4.06158	0.936	0.753	8.27324e-243	0
GRCh38-NUDT5	1.42751e-247	1.59903	0.921	0.71	9.21786e-243	0
GRCh38-JPT2	2.45757e-247	2.40292	0.943	0.756	1.58693e-242	0
GRCh38-AMD1	2.69305e-247	2.27711	0.931	0.734	1.73899e-242	0
GRCh38-FOXM1	3.27777e-247	2.66183	0.888	0.7	2.11655e-242	0
GRCh38-STAU1	4.37431e-247	2.0566	0.94	0.747	2.82462e-242	0
GRCh38-UBE2E1	4.67452e-247	1.68812	0.926	0.683	3.01848e-242	0
GRCh38-RARS	9.58807e-247	3.72391	0.946	0.776	6.1913e-242	0
GRCh38-OGT	9.79381e-247	1.98664	0.948	0.761	6.32416e-242	0
GRCh38-TMEM230	2.02021e-246	2.10169	0.954	0.769	1.30451e-241	0
GRCh38-TAF13	2.86361e-246	1.48332	0.969	0.818	1.84912e-241	0
GRCh38-POLR2F	5.92179e-246	1.81301	0.966	0.832	3.82388e-241	0
GRCh38-METAP2	8.62888e-246	2.58562	0.952	0.791	5.57193e-241	0
GRCh38-GLG1	1.11716e-245	2.26442	0.935	0.718	7.21381e-241	0
GRCh38-ZNF706	1.16051e-245	2.51317	0.941	0.755	7.49375e-241	0
GRCh38-YKT6	1.55694e-245	1.54758	0.958	0.791	1.00536e-240	0
GRCh38-NELFE	1.6907e-245	2.08545	0.96	0.817	1.09173e-240	0
GRCh38-COPA	1.91624e-245	3.32269	0.937	0.714	1.23737e-240	0
GRCh38-DCTPP1	2.00965e-245	1.04239	0.93	0.735	1.29769e-240	0
GRCh38-H2AFX	2.18919e-245	1.80339	0.933	0.754	1.41363e-240	0
GRCh38-ERO1A	2.569e-245	2.06554	0.974	0.836	1.65888e-240	0
GRCh38-ANXA7	3.06301e-245	1.68703	0.928	0.704	1.97787e-240	0
GRCh38-SCAND1	3.38419e-245	1.8701	0.948	0.805	2.18527e-240	0
GRCh38-TMED5	3.93452e-245	1.02831	0.961	0.794	2.54064e-240	0
GRCh38-STK17A	6.25517e-245	1.25151	0.916	0.701	4.03915e-240	0
GRCh38-WDR82	1.14474e-244	1.52584	0.939	0.747	7.39192e-240	0
GRCh38-ICMT	1.19919e-244	2.00438	0.936	0.768	7.74352e-240	0
GRCh38-SBDS	1.43072e-244	2.40635	0.946	0.763	9.23856e-240	0
GRCh38-KAT2A	1.62306e-244	1.89864	0.943	0.783	1.04806e-239	0
GRCh38-GMFG	2.04903e-244	1.92943	0.908	0.695	1.32312e-239	0
GRCh38-VGLL4	3.02327e-244	1.673	0.895	0.638	1.95222e-239	0
GRCh38-LTBP4	4.0532e-244	1.27038	0.964	0.8	2.61727e-239	0
GRCh38-ANAPC5	5.10615e-244	2.3144	0.937	0.77	3.2972e-239	0
GRCh38-SRRT	8.64218e-244	1.65797	0.932	0.726	5.58052e-239	0
GRCh38-OGDH	8.64863e-244	1.98873	0.894	0.688	5.58468e-239	0
GRCh38-GOT2	1.45907e-243	1.95654	0.928	0.738	9.42168e-239	0
GRCh38-ECH1	1.49717e-243	1.85063	0.943	0.758	9.66767e-239	0
GRCh38-PIN1	1.99235e-243	2.15225	0.936	0.785	1.28652e-238	0
GRCh38-C6orf48	2.41838e-243	4.91367	0.984	0.88	1.56162e-238	0
GRCh38-SUPT6H	3.1139e-243	1.68979	0.945	0.778	2.01074e-238	0
GRCh38-TP53	3.9484e-243	1.71112	0.908	0.654	2.5496e-238	0
GRCh38-SLC1A5	4.13503e-243	0.763989	0.952	0.787	2.67011e-238	0
GRCh38-BOP1	5.66459e-243	2.1626	0.951	0.81	3.6578e-238	0
GRCh38-NCKAP1	7.02268e-243	1.5461	0.927	0.715	4.53475e-238	0
GRCh38-MAGED2	1.68989e-242	1.87011	0.934	0.75	1.09121e-237	0
GRCh38-CLUH	1.77592e-242	1.77383	0.925	0.744	1.14676e-237	0
GRCh38-NDUFA5	1.9504e-242	1.87857	0.916	0.695	1.25943e-237	0
GRCh38-CD9	1.96688e-242	1.79356	0.942	0.769	1.27008e-237	0
GRCh38-DERL2	2.02166e-242	1.33374	0.935	0.763	1.30545e-237	0
GRCh38-RTF2	2.39606e-242	1.08399	0.959	0.814	1.54721e-237	0
GRCh38-TFF3	4.04233e-242	5.3671	0.954	0.827	2.61026e-237	0
GRCh38-APEH	4.15968e-242	2.1774	0.916	0.75	2.68603e-237	0
GRCh38-GRHPR	4.29794e-242	1.84649	0.942	0.766	2.77531e-237	0
GRCh38-PML	4.49083e-242	1.54501	0.928	0.719	2.89986e-237	0
GRCh38-ETV4	5.6246e-242	1.65571	0.911	0.733	3.63197e-237	0
GRCh38-STRAP	5.85469e-242	2.92862	0.949	0.77	3.78055e-237	0
GRCh38-MAP1LC3B	6.08447e-242	5.93197	0.973	0.818	3.92893e-237	0
GRCh38-STK10	1.70746e-241	1.60232	0.903	0.694	1.10256e-236	0
GRCh38-MUM1	2.91998e-241	1.37472	0.927	0.754	1.88552e-236	0
GRCh38-UGP2	3.29971e-241	1.3249	0.908	0.684	2.13072e-236	0
GRCh38-FAM32A	3.43925e-241	1.48905	0.948	0.755	2.22083e-236	0
GRCh38-PTRHD1	3.66291e-241	1.50606	0.939	0.776	2.36525e-236	0
GRCh38-VPS35	4.07524e-241	1.80692	0.916	0.696	2.63151e-236	0
GRCh38-CDC25B	6.9341e-241	2.30023	0.906	0.702	4.47756e-236	0
GRCh38-FAM136A	7.36819e-241	2.89139	0.945	0.788	4.75786e-236	0
GRCh38-MRPL3	9.76361e-241	1.58686	0.936	0.744	6.30465e-236	0
GRCh38-ARHGEF1	1.13076e-240	1.96802	0.91	0.741	7.30166e-236	0
GRCh38-CISD1	1.29842e-240	1.69705	0.93	0.752	8.38432e-236	0
GRCh38-HIGD1A	1.47242e-240	1.91787	0.928	0.755	9.50788e-236	0
GRCh38-TOMM5	1.78397e-240	0.839744	0.933	0.769	1.15196e-235	0
GRCh38-LDLR	1.99161e-240	2.27497	0.902	0.699	1.28604e-235	0
GRCh38-HEXA	2.21552e-240	2.11822	0.937	0.768	1.43063e-235	0
GRCh38-SARAF	2.29594e-240	2.69919	0.945	0.763	1.48256e-235	0
GRCh38-AP2A1	2.72838e-240	2.33378	0.907	0.737	1.76179e-235	0
GRCh38-RAD21	3.15974e-240	2.59392	0.946	0.754	2.04034e-235	0
GRCh38-ACO1	3.53669e-240	1.41744	0.882	0.639	2.28375e-235	0
GRCh38-NPDC1	4.29181e-240	2.09871	0.951	0.821	2.77135e-235	0
GRCh38-TMED10	6.31004e-240	2.37955	0.955	0.786	4.07458e-235	0
GRCh38-GPS1	7.32296e-240	2.13451	0.946	0.81	4.72866e-235	0
GRCh38-MFSD10	7.43411e-240	4.43998	0.949	0.774	4.80043e-235	0
GRCh38-TP53I3	1.4206e-239	1.94387	0.91	0.728	9.17327e-235	0
GRCh38-DAPK3	1.91177e-239	1.66966	0.928	0.743	1.23448e-234	0
GRCh38-SUGP2	1.94482e-239	1.84501	0.906	0.699	1.25583e-234	0
GRCh38-ARL6IP5	2.16819e-239	3.60092	0.925	0.716	1.40007e-234	0
GRCh38-PRKDC	2.8723e-239	1.38192	0.902	0.698	1.85473e-234	0
GRCh38-RAP1A	2.90644e-239	1.62814	0.931	0.721	1.87677e-234	0
GRCh38-LAMC1	5.04992e-239	1.94639	0.927	0.68	3.26088e-234	0
GRCh38-AP1M2	5.40713e-239	2.1617	0.868	0.62	3.49155e-234	0
GRCh38-KLHDC3	6.74469e-239	2.08364	0.929	0.742	4.35525e-234	0
GRCh38-SZRD1	7.40632e-239	1.97919	0.943	0.78	4.78249e-234	0
GRCh38-NUSAP1	1.68306e-238	1.82117	0.887	0.61	1.0868e-233	0
GRCh38-TMEM167A	2.19985e-238	2.19586	0.952	0.734	1.42051e-233	0
GRCh38-OLA1	2.49688e-238	4.09765	0.939	0.758	1.61231e-233	0
GRCh38-MT-ND3	3.64417e-238	32.9788	0.969	0.927	2.35315e-233	0
GRCh38-TXN2	4.74765e-238	1.72153	0.914	0.718	3.0657e-233	0
GRCh38-ADSS	6.13124e-238	1.93713	0.895	0.636	3.95913e-233	0
GRCh38-IFRD2	8.70888e-238	2.03827	0.93	0.787	5.62359e-233	0
GRCh38-DAG1	9.04563e-238	2.24151	0.916	0.725	5.84103e-233	0
GRCh38-WDR34	1.15556e-237	2.55398	0.925	0.792	7.4618e-233	0
GRCh38-THOC3	1.18189e-237	2.13525	0.9	0.71	7.63183e-233	0
GRCh38-RUNX1	1.62915e-237	2.50641	0.925	0.749	1.05199e-232	0
GRCh38-UBE2K	1.91276e-237	1.63464	0.93	0.713	1.23513e-232	0
GRCh38-BUB3	2.42222e-237	2.8837	0.926	0.762	1.5641e-232	0
GRCh38-ATP6V1G1	2.54171e-237	0.676774	0.953	0.787	1.64126e-232	0
GRCh38-GSDMD	3.01176e-237	2.27528	0.909	0.725	1.94478e-232	0
GRCh38-USP5	3.15237e-237	1.5787	0.916	0.747	2.03558e-232	0
GRCh38-F3	3.29853e-237	5.62091	0.992	0.889	2.12996e-232	0
GRCh38-ADIPOR1	3.88347e-237	1.3499	0.928	0.676	2.50767e-232	0
GRCh38-SEC31A	7.13612e-237	1.77364	0.96	0.8	4.60801e-232	0
GRCh38-BAG3	7.84583e-237	0.800669	0.919	0.715	5.06629e-232	0
GRCh38-DNM2	8.52861e-237	2.64535	0.938	0.771	5.50718e-232	0
GRCh38-BRD8	8.9505e-237	2.00852	0.916	0.677	5.7796e-232	0
GRCh38-ACTL6A	1.02424e-236	1.46521	0.917	0.718	6.61382e-232	0
GRCh38-CCND3	1.30684e-236	1.64083	0.916	0.721	8.43866e-232	0
GRCh38-SERPINB6	2.00038e-236	2.30013	0.937	0.771	1.29171e-231	0
GRCh38-CBFB	2.10678e-236	1.71662	0.912	0.738	1.36041e-231	0
GRCh38-SLC2A4RG	2.41921e-236	1.58008	0.907	0.698	1.56216e-231	0
GRCh38-CD46	2.81077e-236	1.52	0.922	0.693	1.815e-231	0
GRCh38-F2RL1	4.59437e-236	1.92951	0.909	0.678	2.96672e-231	0
GRCh38-GIPC1	9.42213e-236	2.04994	0.937	0.781	6.08415e-231	0
GRCh38-SERINC1	1.05681e-235	1.08601	0.952	0.768	6.82416e-231	0
GRCh38-PTPN11	2.44719e-235	1.51267	0.923	0.659	1.58022e-230	0
GRCh38-CDC20	2.83923e-235	1.68286	0.927	0.776	1.83338e-230	0
GRCh38-PABPC4	2.93073e-235	1.03091	0.966	0.829	1.89246e-230	0
GRCh38-TAF15	3.2099e-235	2.29307	0.917	0.715	2.07273e-230	0
GRCh38-MLPH	5.40404e-235	2.10985	0.925	0.693	3.48955e-230	0
GRCh38-TBRG4	5.69732e-235	1.8914	0.945	0.803	3.67893e-230	0
GRCh38-COL13A1	5.94371e-235	3.54489	0.909	0.709	3.83803e-230	0
GRCh38-PYCR2	6.56661e-235	1.44478	0.948	0.785	4.24026e-230	0
GRCh38-MOB3A	1.32093e-234	5.09118	0.926	0.774	8.52966e-230	0
GRCh38-ASPH	1.36484e-234	2.88754	0.913	0.684	8.81321e-230	0
GRCh38-LMF2	3.75553e-234	2.1909	0.919	0.736	2.42506e-229	0
GRCh38-IPO9	5.01175e-234	1.64966	0.901	0.676	3.23624e-229	0
GRCh38-LAPTM4B	5.6449e-234	2.13197	0.905	0.69	3.64508e-229	0
GRCh38-PARP4	6.5076e-234	1.77724	0.893	0.669	4.20215e-229	0
GRCh38-PLXNB2	8.18602e-234	1.48749	0.945	0.798	5.28596e-229	0
GRCh38-MTPN	8.99881e-234	2.19091	0.938	0.771	5.8108e-229	0
GRCh38-NDFIP1	9.79521e-234	1.26638	0.914	0.711	6.32506e-229	0
GRCh38-BECN1	1.50317e-233	1.45693	0.913	0.698	9.70639e-229	0
GRCh38-PTPN14	2.56388e-233	1.4765	0.94	0.764	1.65557e-228	0
GRCh38-MRPS7	6.01204e-233	1.89743	0.91	0.714	3.88215e-228	0
GRCh38-PMPCB	6.62522e-233	2.01464	0.923	0.71	4.2781e-228	0
GRCh38-GATAD2A	8.06e-233	1.89853	0.914	0.703	5.20459e-228	0
GRCh38-MAT2B	8.21254e-233	1.73148	0.927	0.726	5.30309e-228	0
mm10---Gzmd	1.23045e-232	34.471	0.843	0.595	7.94536e-228	0
GRCh38-UBTF	1.67596e-232	1.73388	0.905	0.719	1.08222e-227	0
GRCh38-TMUB1	1.89091e-232	1.41929	0.94	0.782	1.22102e-227	0
GRCh38-P3H1	2.4032e-232	1.00483	0.934	0.783	1.55182e-227	0
GRCh38-EXOC7	3.34956e-232	1.50729	0.917	0.726	2.16291e-227	0
GRCh38-IDI1	3.79069e-232	1.98727	0.868	0.597	2.44776e-227	0
GRCh38-MRPL54	4.08879e-232	2.03584	0.961	0.837	2.64026e-227	0
GRCh38-EIF3A	6.53347e-232	1.32742	0.938	0.748	4.21886e-227	0
GRCh38-KLF6	8.69789e-232	4.67837	0.96	0.785	5.61649e-227	0
GRCh38-VOPP1	2.49255e-231	2.47261	0.916	0.709	1.60952e-226	0
GRCh38-RPA3	4.06376e-231	2.55445	0.893	0.696	2.62409e-226	0
GRCh38-STEAP3	4.91808e-231	1.70377	0.904	0.667	3.17575e-226	0
GRCh38-SSBP4	5.83262e-231	1.89599	0.921	0.756	3.7663e-226	0
GRCh38-SPCS2	7.1954e-231	2.45276	0.94	0.754	4.64628e-226	0
GRCh38-DST	9.52928e-231	3.85576	0.908	0.676	6.15334e-226	0
GRCh38-UFD1	1.69204e-230	1.58485	0.902	0.692	1.0926e-225	0
GRCh38-DPY30	1.80115e-230	1.2832	0.925	0.736	1.16306e-225	0
GRCh38-SMDT1	2.30257e-230	1.86247	0.933	0.775	1.48684e-225	0
GRCh38-UBR4	2.72359e-230	1.53284	0.949	0.783	1.7587e-225	0
GRCh38-RAE1	3.22597e-230	1.52522	0.916	0.735	2.08311e-225	0
GRCh38-EIF4E	4.00901e-230	1.60661	0.916	0.684	2.58874e-225	0
GRCh38-PSMD7	5.99155e-230	1.61545	0.937	0.755	3.86892e-225	0
GRCh38-SVIL	7.13675e-230	1.68088	0.917	0.734	4.60842e-225	0
GRCh38-GID8	1.76941e-229	1.82553	0.927	0.725	1.14256e-224	0
GRCh38-DNTTIP1	1.81294e-229	2.01566	0.916	0.746	1.17067e-224	0
GRCh38-SMIM26	2.50615e-229	0.786157	0.969	0.805	1.6183e-224	0
GRCh38-SMYD2	3.54848e-229	1.54749	0.893	0.654	2.29136e-224	0
GRCh38-WDR54	3.80345e-229	2.70176	0.921	0.713	2.456e-224	0
GRCh38-MT-CO1	5.07661e-229	63.8955	0.955	0.94	3.27812e-224	0
GRCh38-CDCP1	5.13027e-229	1.53718	0.918	0.697	3.31277e-224	0
GRCh38-DYNLT1	6.76649e-229	1.56256	0.914	0.735	4.36933e-224	0
GRCh38-DRG1	7.93016e-229	1.59017	0.916	0.76	5.12074e-224	0
GRCh38-ITGAE	9.65612e-229	1.69913	0.902	0.712	6.23525e-224	0
GRCh38-ARPC5L	9.8573e-229	1.82449	0.925	0.763	6.36515e-224	0
GRCh38-IMMT	1.04832e-228	2.33745	0.919	0.74	6.76931e-224	0
GRCh38-ZNF593	1.20936e-228	1.37474	0.961	0.823	7.80918e-224	0
GRCh38-CRK	2.2313e-228	2.12707	0.945	0.766	1.44082e-223	0
GRCh38-GLUD1	2.54789e-228	3.10628	0.939	0.751	1.64525e-223	0
GRCh38-CLPTM1	4.14233e-228	1.35171	0.92	0.724	2.67483e-223	0
GRCh38-ARCN1	4.78758e-228	1.57882	0.922	0.726	3.09149e-223	0
GRCh38-YARS	4.80896e-228	1.68047	0.935	0.771	3.10529e-223	0
GRCh38-ARL4C	6.31776e-228	1.73841	0.917	0.708	4.07957e-223	0
GRCh38-LPCAT1	1.05651e-227	1.62051	0.883	0.654	6.82223e-223	0
GRCh38-TRIB2	1.27174e-227	1.58437	0.886	0.638	8.21199e-223	0
GRCh38-YY1	1.4093e-227	1.43369	0.955	0.804	9.10026e-223	0
GRCh38-TBCD	1.71142e-227	1.6226	0.899	0.71	1.10511e-222	0
GRCh38-KTN1	1.93026e-227	2.60256	0.973	0.85	1.24643e-222	0
GRCh38-SEPHS1	2.11596e-227	1.33849	0.887	0.69	1.36634e-222	0
GRCh38-RRM1	2.81529e-227	1.53057	0.886	0.669	1.81792e-222	0
GRCh38-YIPF3	2.89168e-227	1.28125	0.928	0.731	1.86725e-222	0
GRCh38-UHMK1	3.07019e-227	1.74792	0.936	0.748	1.98251e-222	0
GRCh38-AP3S1	3.11133e-227	1.65696	0.928	0.735	2.00908e-222	0
mm10---Loxl3	3.47624e-227	0.749556	0.923	0.724	2.24471e-222	0
GRCh38-MAPKAPK2	4.13168e-227	1.80014	0.957	0.794	2.66795e-222	0
GRCh38-NR2F6	4.3019e-227	1.73036	0.914	0.718	2.77786e-222	0
GRCh38-ECE1	4.5071e-227	1.96387	0.935	0.764	2.91037e-222	0
GRCh38-TFPI	4.69363e-227	1.65215	0.903	0.652	3.03082e-222	0
GRCh38-COX7B2	4.7698e-227	2.04162	0.92	0.666	3.08001e-222	0
GRCh38-E2F4	4.96889e-227	1.44576	0.93	0.742	3.20856e-222	0
GRCh38-DUS1L	5.54739e-227	3.8969	0.929	0.769	3.58212e-222	0
GRCh38-CSRP1	6.05274e-227	1.45356	0.942	0.809	3.90844e-222	0
GRCh38-SF3A3	7.2076e-227	1.45802	0.923	0.76	4.65417e-222	0
GRCh38-AURKA	7.57573e-227	1.92864	0.879	0.677	4.89188e-222	0
GRCh38-PAFAH1B1	1.16339e-226	2.11152	0.935	0.744	7.51235e-222	0
GRCh38-SDHAF2	1.33803e-226	1.38178	0.895	0.668	8.64003e-222	0
GRCh38-MSMO1	1.44474e-226	2.33745	0.883	0.634	9.32912e-222	0
GRCh38-ATP6AP1	1.63065e-226	2.56487	0.914	0.726	1.05296e-221	0
GRCh38-SFXN3	1.82918e-226	2.50943	0.917	0.742	1.18115e-221	0
GRCh38-ALKBH5	1.97251e-226	2.08597	0.949	0.774	1.27371e-221	0
GRCh38-UHRF1	2.39568e-226	1.82488	0.918	0.763	1.54696e-221	0
GRCh38-FAM168B	2.48256e-226	1.4537	0.915	0.727	1.60307e-221	0
GRCh38-AKR1A1	2.64462e-226	1.42535	0.922	0.744	1.70771e-221	0
GRCh38-THOP1	3.99825e-226	2.40673	0.916	0.765	2.58179e-221	0
GRCh38-CNPY3	4.46317e-226	1.17843	0.894	0.657	2.882e-221	0
GRCh38-LAMA5	5.78316e-226	1.84651	0.938	0.768	3.73436e-221	0
GRCh38-ESD	5.96114e-226	0.844973	0.908	0.707	3.84928e-221	0
GRCh38-RAB14	6.78648e-226	1.90509	0.907	0.675	4.38224e-221	0
GRCh38-DECR1	1.22026e-225	1.42645	0.869	0.614	7.87961e-221	0
GRCh38-ATRAID	1.24419e-225	1.41189	0.965	0.8	8.03409e-221	0
GRCh38-MACF1	1.3459e-225	1.78147	0.895	0.677	8.69091e-221	0
GRCh38-SRP68	2.27677e-225	1.26114	0.931	0.731	1.47018e-220	0
GRCh38-TMOD3	4.67454e-225	1.45633	0.904	0.645	3.01849e-220	0
GRCh38-CNP	5.8961e-225	2.1929	0.886	0.665	3.80729e-220	0
GRCh38-HUWE1	6.53777e-225	1.66144	0.87	0.613	4.22163e-220	0
GRCh38-VMA21	6.71662e-225	1.32555	0.913	0.681	4.33712e-220	0
GRCh38-PNPLA2	8.14565e-225	1.55829	0.925	0.74	5.25989e-220	0
GRCh38-PTGES2	1.403e-224	1.34806	0.882	0.71	9.05959e-220	0
GRCh38-SON	2.35462e-224	1.61849	0.948	0.782	1.52045e-219	0
GRCh38-SNRPA1	2.5151e-224	4.07341	0.93	0.747	1.62408e-219	0
mm10---Rpl8	2.58948e-224	4.66388	0.998	0.942	1.6721e-219	0
GRCh38-SIGMAR1	3.44514e-224	2.6953	0.907	0.733	2.22463e-219	0
GRCh38-TMEM30A	3.47588e-224	1.65972	0.919	0.674	2.24448e-219	0
GRCh38-NBR1	3.68605e-224	2.00744	0.898	0.665	2.38019e-219	0
GRCh38-SLC38A1	4.6343e-224	2.2795	0.919	0.713	2.99251e-219	0
GRCh38-TRABD	5.50039e-224	1.57754	0.914	0.733	3.55177e-219	0
GRCh38-GRWD1	5.95749e-224	1.18242	0.919	0.789	3.84693e-219	0
GRCh38-FAM120A	5.99267e-224	1.5922	0.929	0.723	3.86965e-219	0
GRCh38-BNIP2	6.42211e-224	1.66758	0.926	0.699	4.14695e-219	0
GRCh38-CYB5B	7.3328e-224	1.75923	0.904	0.709	4.73501e-219	0
GRCh38-IARS	7.33544e-224	1.48823	0.922	0.729	4.73671e-219	0
GRCh38-SLC39A13	1.01329e-223	1.18471	0.927	0.772	6.54313e-219	0
GRCh38-SRSF11	1.47397e-223	1.555	0.943	0.78	9.5179e-219	0
GRCh38-BRD2	1.48921e-223	1.30067	0.952	0.803	9.61627e-219	0
GRCh38-PTPA	1.72687e-223	1.72048	0.907	0.763	1.11509e-218	0
GRCh38-RPL26L1	2.40034e-223	1.85504	0.943	0.777	1.54997e-218	0
GRCh38-MIEN1	2.99624e-223	1.5063	0.914	0.717	1.93477e-218	0
GRCh38-CYFIP1	3.91196e-223	1.69328	0.896	0.673	2.52607e-218	0
GRCh38-MRPL17	5.77434e-223	3.68753	0.943	0.762	3.72866e-218	0
GRCh38-NRDC	7.26543e-223	1.60162	0.914	0.716	4.69151e-218	0
GRCh38-EIF2S1	7.8623e-223	2.40159	0.925	0.739	5.07692e-218	0
GRCh38-AIDA	1.15113e-222	2.02786	0.918	0.714	7.43321e-218	0
GRCh38-ANLN	1.45624e-222	1.61337	0.882	0.633	9.4034e-218	0
GRCh38-KIAA1191	6.80594e-222	1.55716	0.935	0.749	4.3948e-217	0
GRCh38-PPP1R12C	9.57161e-222	2.04197	0.914	0.757	6.18068e-217	0
GRCh38-SFT2D1	1.11949e-221	1.45908	0.92	0.727	7.22886e-217	0
GRCh38-VAMP3	1.68991e-221	2.30932	0.924	0.713	1.09123e-216	0
GRCh38-DDX24	2.50663e-221	3.26287	0.936	0.768	1.6186e-216	0
GRCh38-CCDC57	2.52496e-221	1.82378	0.927	0.776	1.63044e-216	0
GRCh38-PRR13	2.87867e-221	1.65134	0.901	0.653	1.85884e-216	0
GRCh38-TBC1D9B	4.22288e-221	1.57867	0.915	0.723	2.72684e-216	0
GRCh38-MRPS6	4.43572e-221	2.03916	0.903	0.704	2.86428e-216	0
GRCh38-KDM1A	7.8888e-221	2.32958	0.899	0.706	5.09404e-216	0
GRCh38-SDHD	1.03013e-220	1.66034	0.914	0.667	6.65187e-216	0
GRCh38-LTBR	1.29931e-220	1.38522	0.895	0.697	8.39005e-216	0
GRCh38-SH3KBP1	1.41939e-220	3.2472	0.939	0.75	9.16546e-216	0
GRCh38-VAT1	1.80052e-220	2.09438	0.939	0.771	1.16265e-215	0
GRCh38-OSBPL8	2.15716e-220	1.27527	0.885	0.616	1.39294e-215	0
GRCh38-DNAJC7	2.32274e-220	1.36394	0.911	0.712	1.49987e-215	0
GRCh38-MYL6B	2.42801e-220	2.33009	0.934	0.78	1.56784e-215	0
GRCh38-WSB2	2.63606e-220	1.80601	0.929	0.744	1.70218e-215	0
GRCh38-CAB39	2.71093e-220	1.31552	0.868	0.628	1.75053e-215	0
GRCh38-DLGAP5	2.98134e-220	2.22173	0.849	0.581	1.92514e-215	0
GRCh38-TPR	3.39147e-220	1.68531	0.893	0.671	2.18997e-215	0
GRCh38-IARS2	4.47939e-220	2.05227	0.911	0.712	2.89248e-215	0
GRCh38-GPN1	5.69831e-220	0.942778	0.908	0.65	3.67957e-215	0
GRCh38-C1orf122	7.73502e-220	1.55753	0.95	0.805	4.99474e-215	0
GRCh38-PDLIM1	7.91908e-220	1.68952	0.936	0.772	5.11359e-215	0
GRCh38-PDS5A	8.70145e-220	1.70547	0.907	0.658	5.61879e-215	0
GRCh38-TCF3	1.09525e-219	1.68397	0.911	0.704	7.07237e-215	0
GRCh38-JUNB	1.11896e-219	4.63923	0.968	0.834	7.22545e-215	0
GRCh38-CYHR1	1.13665e-219	1.58314	0.917	0.76	7.33968e-215	0
GRCh38-GNPAT	1.38648e-219	2.21727	0.91	0.717	8.95292e-215	0
GRCh38-FAM96A	1.54614e-219	1.80388	0.915	0.74	9.98388e-215	0
GRCh38-UBXN6	1.97268e-219	0.801223	0.961	0.839	1.27382e-214	0
GRCh38-PAPOLA	2.04673e-219	1.68448	0.94	0.781	1.32163e-214	0
GRCh38-HTATSF1	2.08539e-219	1.64557	0.889	0.673	1.3466e-214	0
GRCh38-SEC16A	2.62353e-219	1.3837	0.924	0.748	1.69409e-214	0
GRCh38-GEMIN4	2.85905e-219	1.38684	0.888	0.696	1.84617e-214	0
GRCh38-MRPS25	4.36991e-219	1.62803	0.871	0.64	2.82178e-214	0
GRCh38-SORT1	6.67241e-219	2.6228	0.906	0.697	4.30858e-214	0
GRCh38-TMEM14B	7.41717e-219	1.68764	0.928	0.706	4.78949e-214	0
GRCh38-HACD3	8.93239e-219	2.24892	0.926	0.726	5.76791e-214	0
GRCh38-SYNGR2	1.3896e-218	1.42379	0.937	0.8	8.97306e-214	0
GRCh38-EHD2	2.92522e-218	2.51384	0.92	0.728	1.8889e-213	0
GRCh38-EI24	3.47494e-218	1.60087	0.909	0.712	2.24387e-213	0
GRCh38-SLC9A3R1	3.77239e-218	1.31973	0.881	0.648	2.43594e-213	0
GRCh38-PDGFC	4.14392e-218	2.04213	0.909	0.724	2.67585e-213	0
GRCh38-CNOT1	5.23506e-218	1.63146	0.918	0.743	3.38043e-213	0
GRCh38-CLINT1	5.26232e-218	1.70629	0.896	0.639	3.39804e-213	0
GRCh38-MRPS2	7.64594e-218	1.97783	0.925	0.777	4.93721e-213	0
GRCh38-GLRX5	8.09471e-218	1.23254	0.92	0.715	5.22699e-213	0
GRCh38-BAZ1B	8.28634e-218	1.49849	0.92	0.743	5.35074e-213	0
GRCh38-ANP32E	1.11101e-217	1.6668	0.889	0.666	7.17409e-213	0
GRCh38-RNF126	1.11693e-217	2.30937	0.922	0.773	7.21238e-213	0
GRCh38-GSTK1	1.25143e-217	1.83242	0.91	0.712	8.08089e-213	0
GRCh38-EIF4EBP2	1.45789e-217	2.42678	0.901	0.709	9.41404e-213	0
GRCh38-EXOC5	1.5419e-217	1.45496	0.889	0.653	9.95648e-213	0
GRCh38-EGFR	1.77083e-217	0.359354	0.934	0.73	1.14348e-212	0
mm10---Calu	1.88352e-217	0.367341	0.978	0.846	1.21625e-212	0
GRCh38-PFDN4	2.45776e-217	6.16107	0.963	0.799	1.58705e-212	0
GRCh38-SELENOK	2.88321e-217	2.03228	0.967	0.845	1.86177e-212	0
GRCh38-GTF2B	3.42135e-217	2.63227	0.907	0.693	2.20927e-212	0
GRCh38-DDX56	8.10914e-217	1.41586	0.928	0.783	5.23632e-212	0
GRCh38-LENG8	9.52921e-217	1.58704	0.949	0.767	6.1533e-212	0
GRCh38-KHSRP	2.56353e-216	1.96449	0.933	0.769	1.65535e-211	0
GRCh38-PIN4	4.42987e-216	1.59664	0.909	0.717	2.8605e-211	0
GRCh38-STXBP2	6.59809e-216	1.66	0.937	0.768	4.26059e-211	0
GRCh38-NXT1	1.21911e-215	0.70687	0.936	0.754	7.87213e-211	0
GRCh38-NDUFS3	1.49722e-215	1.39792	0.933	0.776	9.66802e-211	0
GRCh38-SLC52A2	1.75755e-215	1.84739	0.942	0.792	1.1349e-210	0
GRCh38-AHSA1	2.16819e-215	1.48274	0.961	0.825	1.40006e-210	0
GRCh38-PSMD6	2.17867e-215	4.013	0.905	0.688	1.40683e-210	0
GRCh38-COPZ1	3.68493e-215	1.06566	0.95	0.789	2.37947e-210	0
GRCh38-LUC7L3	4.73233e-215	4.00868	0.945	0.808	3.05581e-210	0
GRCh38-RCC2	4.938e-215	1.94275	0.907	0.695	3.18862e-210	0
GRCh38-CSNK1E	5.2651e-215	1.6668	0.933	0.76	3.39983e-210	0
GRCh38-AAMP	6.1899e-215	1.66705	0.931	0.787	3.997e-210	0
GRCh38-LARS	6.29406e-215	1.74138	0.925	0.755	4.06426e-210	0
GRCh38-DHX15	1.03307e-214	1.73774	0.898	0.695	6.67083e-210	0
GRCh38-TUBB6	1.21657e-214	2.18927	0.878	0.649	7.85574e-210	0
GRCh38-ATP6AP2	2.33019e-214	1.30503	0.902	0.673	1.50467e-209	0
GRCh38-TPM2	2.5071e-214	1.40784	0.945	0.814	1.61891e-209	0
GRCh38-B4GALT5	4.76684e-214	1.42972	0.876	0.617	3.07809e-209	0
GRCh38-DDX41	5.82853e-214	1.7081	0.919	0.728	3.76366e-209	0
GRCh38-TRAPPC4	7.04841e-214	1.35473	0.881	0.659	4.55137e-209	0
GRCh38-AP1B1	9.00018e-214	1.54621	0.883	0.68	5.81169e-209	0
GRCh38-INO80E	1.1621e-213	1.4063	0.904	0.695	7.50401e-209	0
GRCh38-LAP3	1.69244e-213	1.55131	0.887	0.682	1.09286e-208	0
GRCh38-AHCYL1	1.69893e-213	1.84816	0.92	0.732	1.09705e-208	0
GRCh38-TNS3	2.41529e-213	1.13478	0.895	0.657	1.55962e-208	0
GRCh38-DNAJC8	2.51229e-213	1.85702	0.923	0.754	1.62226e-208	0
GRCh38-NR2F1	3.10182e-213	1.07273	0.897	0.685	2.00294e-208	0
GRCh38-PGRMC1	4.264e-213	2.5163	0.908	0.702	2.75339e-208	0
GRCh38-CTSL	4.74807e-213	1.37325	0.937	0.794	3.06597e-208	0
GRCh38-CSNK1D	5.67132e-213	1.80581	0.94	0.761	3.66214e-208	0
GRCh38-GLB1	9.03786e-213	1.21138	0.907	0.74	5.83602e-208	0
GRCh38-NCAPD2	1.78865e-212	2.10361	0.868	0.653	1.15498e-207	0
GRCh38-AGPAT2	2.19457e-212	1.43015	0.895	0.711	1.4171e-207	0
GRCh38-TIMM23	3.23599e-212	1.492	0.875	0.675	2.08958e-207	0
GRCh38-HNRNPH2	3.33543e-212	1.48244	0.861	0.606	2.15379e-207	0
GRCh38-EMP1	4.38246e-212	1.62632	0.889	0.647	2.82989e-207	0
GRCh38-CCNL2	5.91645e-212	6.03317	0.923	0.756	3.82043e-207	0
GRCh38-NAA50	6.06928e-212	1.90644	0.913	0.722	3.91912e-207	0
GRCh38-UCHL3	7.80469e-212	1.48574	0.877	0.641	5.03972e-207	0
GRCh38-ZNF598	7.94543e-212	1.66019	0.896	0.704	5.1306e-207	0
mm10---Itgb5	1.13286e-211	1.60642	0.933	0.738	7.31523e-207	0
GRCh38-RPA1	1.66519e-211	2.07507	0.916	0.72	1.07526e-206	0
GRCh38-RPS6KA4	3.29292e-211	1.32857	0.886	0.647	2.12634e-206	0
GRCh38-LIX1L	3.38498e-211	1.58583	0.887	0.673	2.18578e-206	0
GRCh38-GABARAPL2	3.60733e-211	0.922679	0.902	0.677	2.32936e-206	0
mm10---Mrc2	1.17791e-210	1.59034	0.925	0.726	7.60609e-206	0
GRCh38-SUMF2	1.33399e-210	2.18484	0.898	0.681	8.61395e-206	0
GRCh38-SCP2	1.33648e-210	1.67294	0.895	0.67	8.63003e-206	0
GRCh38-CAST	1.34989e-210	2.17416	0.942	0.791	8.71663e-206	0
GRCh38-FKBP9	1.4644e-210	1.55904	0.878	0.632	9.45608e-206	0
GRCh38-SUN1	1.75231e-210	1.44356	0.895	0.67	1.13152e-205	0
GRCh38-NOL11	1.92125e-210	1.46013	0.882	0.673	1.24061e-205	0
GRCh38-NCSTN	2.13463e-210	1.64121	0.903	0.714	1.3784e-205	0
GRCh38-ERI3	2.2877e-210	1.61827	0.899	0.692	1.47724e-205	0
GRCh38-FXR1	2.6431e-210	0.794441	0.925	0.759	1.70673e-205	0
GRCh38-MALSU1	2.96816e-210	1.56845	0.914	0.705	1.91663e-205	0
GRCh38-IRF2BP2	3.48987e-210	1.44904	0.931	0.75	2.25352e-205	0
GRCh38-HSF1	4.20187e-210	1.40116	0.957	0.828	2.71327e-205	0
GRCh38-MDK	7.37995e-210	1.5222	0.92	0.741	4.76546e-205	0
GRCh38-TCF25	8.01699e-210	1.82075	0.914	0.733	5.17681e-205	0
GRCh38-ZFAND6	1.31526e-209	1.06042	0.896	0.658	8.493e-205	0
GRCh38-ARGLU1	1.43756e-209	1.55594	0.904	0.691	9.28278e-205	0
GRCh38-STX16	1.62299e-209	1.42847	0.902	0.708	1.04802e-204	0
GRCh38-SS18L2	1.62913e-209	1.46794	0.909	0.695	1.05198e-204	0
GRCh38-ITGA6	1.6499e-209	1.41481	0.857	0.572	1.06539e-204	0
GRCh38-FAM177A1	2.03051e-209	0.916226	0.938	0.77	1.31116e-204	0
GRCh38-ABR	2.13755e-209	2.12826	0.913	0.721	1.38028e-204	0
GRCh38-KRT19	2.31365e-209	2.69944	0.909	0.738	1.494e-204	0
GRCh38-NARF	2.50496e-209	1.67517	0.914	0.718	1.61753e-204	0
GRCh38-CDC123	4.3953e-209	1.52541	0.895	0.697	2.83818e-204	0
GRCh38-NOC2L	4.80728e-209	1.59856	0.916	0.75	3.1042e-204	0
GRCh38-UROS	5.366e-209	1.39912	0.879	0.688	3.46499e-204	0
GRCh38-RHOT2	5.68701e-209	1.46461	0.897	0.704	3.67227e-204	0
GRCh38-MMS19	6.06184e-209	2.16778	0.904	0.724	3.91431e-204	0
GRCh38-ECT2	6.59809e-209	1.8412	0.879	0.63	4.26058e-204	0
GRCh38-MRPL47	7.50711e-209	1.51675	0.922	0.737	4.84757e-204	0
GRCh38-SPTSSA	8.05927e-209	1.65997	0.895	0.707	5.20411e-204	0
GRCh38-ABCF2.1	1.13035e-208	1.51048	0.905	0.737	7.29898e-204	0
GRCh38-CAND1	1.19491e-208	1.65933	0.894	0.694	7.71592e-204	0
GRCh38-NADK	1.19755e-208	1.39652	0.901	0.705	7.73293e-204	0
GRCh38-IP6K2	1.46441e-208	1.76347	0.916	0.728	9.45612e-204	0
GRCh38-INTS1	2.02667e-208	1.74029	0.889	0.718	1.30868e-203	0
GRCh38-PCMT1	2.06134e-208	2.27772	0.92	0.737	1.33107e-203	0
GRCh38-TMEM263	2.70695e-208	1.45699	0.919	0.752	1.74796e-203	0
GRCh38-XRN2	2.95684e-208	1.95164	0.931	0.743	1.90932e-203	0
GRCh38-NUDT21	3.13209e-208	1.53171	0.913	0.716	2.02249e-203	0
GRCh38-DVL1	3.26457e-208	1.54558	0.917	0.763	2.10803e-203	0
GRCh38-TGFB1I1	3.49121e-208	1.47588	0.905	0.727	2.25438e-203	0
GRCh38-MFSD1	3.96875e-208	2.08284	0.886	0.685	2.56274e-203	0
GRCh38-EIF3J	6.00959e-208	1.14323	0.931	0.729	3.88057e-203	0
GRCh38-POLR2G	8.47488e-208	2.93735	0.91	0.732	5.47249e-203	0
GRCh38-SLC29A1	1.02129e-207	1.64815	0.916	0.728	6.5948e-203	0
GRCh38-TIMM44	1.37461e-207	1.21528	0.919	0.754	8.87624e-203	0
GRCh38-TIAL1	1.90252e-207	1.68859	0.899	0.696	1.22851e-202	0
GRCh38-HDAC3	2.25158e-207	1.54384	0.902	0.697	1.45391e-202	0
GRCh38-NME3	2.35127e-207	1.98519	0.927	0.772	1.51828e-202	0
GRCh38-SAPCD2	2.80455e-207	2.16806	0.839	0.601	1.81098e-202	0
GRCh38-MRPL32	3.12649e-207	1.51932	0.913	0.721	2.01887e-202	0
GRCh38-NUB1	3.43365e-207	1.43314	0.898	0.699	2.21721e-202	0
GRCh38-EIF2S3	3.80573e-207	2.09922	0.922	0.752	2.45747e-202	0
GRCh38-PPP2R5C	3.82862e-207	1.20515	0.897	0.692	2.47225e-202	0
GRCh38-SLC3A2	4.6896e-207	0.99857	0.96	0.812	3.02821e-202	0
GRCh38-AKR7A2	5.1055e-207	1.4663	0.87	0.593	3.29677e-202	0
GRCh38-MPST	5.75114e-207	1.27777	0.924	0.762	3.71369e-202	0
GRCh38-TIMM8B	6.03225e-207	2.11791	0.893	0.743	3.8952e-202	0
GRCh38-CDK2AP1	6.09374e-207	1.32517	0.915	0.735	3.93491e-202	0
GRCh38-CMPK1	1.03609e-206	1.81894	0.938	0.747	6.69035e-202	0
GRCh38-ELOVL1	1.04059e-206	1.99279	0.883	0.68	6.71941e-202	0
GRCh38-PAFAH1B3	1.05047e-206	1.42495	0.928	0.772	6.78321e-202	0
GRCh38-ABCE1	1.36907e-206	1.49875	0.895	0.677	8.84051e-202	0
GRCh38-SEPT9	1.75716e-206	1.80801	0.905	0.686	1.13465e-201	0
GRCh38-NISCH	1.87636e-206	1.845	0.894	0.668	1.21162e-201	0
GRCh38-DYNC1LI2	1.95156e-206	1.54183	0.895	0.687	1.26018e-201	0
GRCh38-FUCA2	2.17492e-206	1.68661	0.898	0.707	1.40441e-201	0
GRCh38-CKAP5	2.5141e-206	1.91568	0.895	0.707	1.62343e-201	0
GRCh38-APH1A	2.58544e-206	1.74937	0.913	0.729	1.6695e-201	0
GRCh38-IL13RA1	2.83549e-206	1.45553	0.877	0.617	1.83096e-201	0
GRCh38-PSMD1	3.13897e-206	1.96005	0.901	0.72	2.02692e-201	0
GRCh38-RNPEP	3.4563e-206	1.88233	0.908	0.758	2.23183e-201	0
GRCh38-OXSR1	3.61948e-206	1.51423	0.878	0.631	2.33721e-201	0
GRCh38-BST2	3.66114e-206	1.23014	0.905	0.747	2.36411e-201	0
GRCh38-NCOA4	6.43249e-206	1.0051	0.882	0.674	4.15365e-201	0
GRCh38-ENTPD6	6.67684e-206	1.67733	0.892	0.709	4.31144e-201	0
GRCh38-SMIM29	8.53472e-206	4.10471	0.881	0.716	5.51113e-201	0
mm10---Ly6e	9.22502e-206	6.7037	0.995	0.915	5.95687e-201	0
GRCh38-RTN3	1.21927e-205	1.66961	0.926	0.742	7.8732e-201	0
GRCh38-VEGFB	1.27513e-205	1.56231	0.924	0.76	8.23392e-201	0
GRCh38-RFXANK	1.33845e-205	2.01546	0.913	0.748	8.64278e-201	0
GRCh38-CPSF6	1.36272e-205	1.62212	0.898	0.723	8.79952e-201	0
GRCh38-USF2	1.41995e-205	1.49229	0.939	0.793	9.16905e-201	0
GRCh38-IMP4	1.54229e-205	1.00581	0.917	0.728	9.95903e-201	0
mm10---Ccdc80	1.69722e-205	1.88243	0.917	0.713	1.09595e-200	0
GRCh38-STAT2	1.91888e-205	1.68141	0.91	0.715	1.23908e-200	0
GRCh38-SELENON	2.30086e-205	1.53646	0.891	0.706	1.48574e-200	0
GRCh38-PRPF38B	3.18219e-205	2.56069	0.942	0.765	2.05484e-200	0
GRCh38-CDK6	6.08835e-205	1.24458	0.9	0.655	3.93143e-200	0
GRCh38-RRP12	6.59094e-205	1.33143	0.919	0.741	4.25597e-200	0
GRCh38-TAF6	6.86355e-205	1.73901	0.91	0.726	4.432e-200	0
GRCh38-METTL5	1.00557e-204	1.33379	0.909	0.696	6.49327e-200	0
GRCh38-TSG101	1.03875e-204	1.94697	0.91	0.704	6.70755e-200	0
GRCh38-GPSM3	1.05881e-204	1.45983	0.872	0.643	6.83704e-200	0
GRCh38-SOX4	1.25783e-204	2.38893	0.911	0.716	8.12216e-200	0
GRCh38-MRPS10	1.30785e-204	1.69098	0.885	0.612	8.44518e-200	0
GRCh38-SNX1	1.91249e-204	1.81692	0.9	0.686	1.23495e-199	0
GRCh38-GPBP1	2.50054e-204	1.29452	0.886	0.646	1.61467e-199	0
GRCh38-ARL3	2.58296e-204	1.61769	0.895	0.685	1.66789e-199	0
GRCh38-KHDC4	2.67121e-204	1.46964	0.908	0.668	1.72488e-199	0
GRCh38-ZMAT2	5.08037e-204	1.8237	0.901	0.72	3.28055e-199	0
GRCh38-YTHDF2	6.13911e-204	1.82699	0.916	0.739	3.96421e-199	0
GRCh38-PDHA1	6.52039e-204	1.53713	0.902	0.728	4.21041e-199	0
GRCh38-BAG1	7.67248e-204	0.981021	0.932	0.751	4.95435e-199	0
GRCh38-MTMR11	9.17442e-204	1.64155	0.875	0.621	5.9242e-199	0
GRCh38-MMP14	9.4275e-204	1.67945	0.863	0.598	6.08762e-199	0
GRCh38-ETFA	1.20362e-203	1.86122	0.93	0.764	7.77211e-199	0
GRCh38-KPNA4	1.75821e-203	2.37071	0.927	0.751	1.13533e-198	0
GRCh38-MSRB2	2.2242e-203	1.36357	0.905	0.722	1.43623e-198	0
GRCh38-ERAL1	2.28327e-203	1.62807	0.887	0.697	1.47437e-198	0
GRCh38-OSGEP	3.86599e-203	1.86391	0.904	0.729	2.49639e-198	0
GRCh38-HTRA1	5.4714e-203	1.44939	0.895	0.721	3.53304e-198	0
GRCh38-YME1L1	6.57435e-203	1.58767	0.932	0.769	4.24526e-198	0
GRCh38-PDXK	9.74001e-203	1.04914	0.934	0.79	6.28941e-198	0
GRCh38-HIPK1	1.50951e-202	1.01119	0.914	0.683	9.74736e-198	0
GRCh38-USP14	1.92109e-202	1.63913	0.892	0.69	1.24051e-197	0
GRCh38-TST	1.96191e-202	1.84772	0.88	0.682	1.26686e-197	0
GRCh38-ARF3	2.25715e-202	1.36522	0.89	0.697	1.45751e-197	0
GRCh38-EFEMP1	2.53598e-202	2.07039	0.892	0.653	1.63756e-197	0
GRCh38-MRPS18B	2.65107e-202	1.71403	0.901	0.708	1.71188e-197	0
GRCh38-NUP188	3.68225e-202	1.46645	0.876	0.666	2.37774e-197	0
GRCh38-ASXL1	4.75444e-202	2.22077	0.902	0.719	3.07008e-197	0
GRCh38-AKT1	5.1639e-202	1.44846	0.886	0.697	3.33449e-197	0
GRCh38-BAP1	6.92465e-202	1.48853	0.886	0.689	4.47145e-197	0
GRCh38-STYX	7.84549e-202	1.41619	0.861	0.619	5.06607e-197	0
GRCh38-KLC1	1.28053e-201	1.88661	0.905	0.71	8.26879e-197	0
GRCh38-LGALS8	1.45897e-201	1.18782	0.882	0.663	9.42099e-197	0
GRCh38-DTX3L	2.23803e-201	1.09399	0.841	0.597	1.44517e-196	0
GRCh38-MVB12A	2.67122e-201	1.26436	0.899	0.732	1.72489e-196	0
GRCh38-G3BP2	2.87242e-201	1.06996	0.909	0.718	1.85481e-196	0
GRCh38-MYO9B	3.61865e-201	1.698	0.897	0.753	2.33667e-196	0
GRCh38-REEP3	5.04981e-201	0.743758	0.922	0.731	3.26081e-196	0
GRCh38-MPG	5.72072e-201	2.00597	0.913	0.741	3.69404e-196	0
GRCh38-RPF1	7.11374e-201	1.03306	0.936	0.78	4.59355e-196	0
GRCh38-UBE2Q1	7.4663e-201	1.29252	0.909	0.733	4.82122e-196	0
GRCh38-RBM14	8.83453e-201	1.43962	0.896	0.722	5.70472e-196	0
GRCh38-ARHGAP29	1.07204e-200	1.47409	0.955	0.826	6.92246e-196	0
GRCh38-FBXO7	1.8743e-200	2.09913	0.913	0.729	1.21029e-195	0
GRCh38-POP7	1.97591e-200	1.67258	0.926	0.765	1.2759e-195	0
GRCh38-XPOT	2.82867e-200	1.25868	0.907	0.724	1.82656e-195	0
GRCh38-PRDX3	3.79072e-200	1.56556	0.905	0.718	2.44778e-195	0
GRCh38-YIF1A	4.00918e-200	1.39975	0.912	0.738	2.58885e-195	0
GRCh38-SPG7	6.13812e-200	1.78738	0.89	0.699	3.96357e-195	0
GRCh38-TNC	6.32913e-200	1.17768	0.883	0.65	4.08691e-195	0
GRCh38-HDAC2	6.7174e-200	1.42225	0.947	0.789	4.33762e-195	0
GRCh38-MAP2K1	7.67605e-200	1.73482	0.931	0.749	4.95665e-195	0
GRCh38-ARHGEF28	9.27817e-200	1.235	0.879	0.632	5.99119e-195	0
GRCh38-SPHK1	9.45894e-200	1.03589	0.915	0.731	6.10792e-195	0
GRCh38-GMNN	9.52983e-200	1.66962	0.881	0.683	6.1537e-195	0
GRCh38-SLTM	1.07792e-199	2.02226	0.897	0.671	6.96045e-195	0
GRCh38-STX1A	1.49899e-199	1.64228	0.896	0.708	9.6794e-195	0
GRCh38-NFE2L1	2.22303e-199	2.89316	0.913	0.74	1.43548e-194	0
GRCh38-FHL2	2.31366e-199	1.60951	0.883	0.665	1.494e-194	0
GRCh38-MTX2	2.62431e-199	1.58158	0.891	0.66	1.6946e-194	0
GRCh38-PITPNB	2.79046e-199	1.90218	0.877	0.674	1.80188e-194	0
GRCh38-TMX2	2.88635e-199	1.6851	0.917	0.746	1.8638e-194	0
GRCh38-MYBBP1A	3.29171e-199	1.12235	0.901	0.728	2.12556e-194	0
GRCh38-DDAH2	3.53463e-199	1.33882	0.913	0.75	2.28242e-194	0
GRCh38-IST1	3.87815e-199	1.14687	0.91	0.744	2.50424e-194	0
GRCh38-PGM1	4.26453e-199	2.0587	0.906	0.714	2.75374e-194	0
GRCh38-MRPS21	4.97696e-199	1.64408	0.898	0.686	3.21377e-194	0
GRCh38-PPID	5.7655e-199	1.85989	0.909	0.739	3.72296e-194	0
GRCh38-GALNT1	9.003e-199	1.90971	0.871	0.638	5.8135e-194	0
GRCh38-IKBIP	1.14971e-198	1.03479	0.907	0.702	7.42403e-194	0
GRCh38-PAK2	1.15439e-198	1.41603	0.904	0.679	7.45423e-194	0
GRCh38-USP7	1.16908e-198	1.47555	0.883	0.663	7.54909e-194	0
GRCh38-TUBGCP2	1.28741e-198	2.5056	0.908	0.719	8.31322e-194	0
GRCh38-RAB18	1.31492e-198	1.28579	0.905	0.709	8.49082e-194	0
GRCh38-MT-ATP6	1.43645e-198	39.2754	0.949	0.913	9.2756e-194	0
GRCh38-GATC	1.45394e-198	1.52909	0.873	0.679	9.38854e-194	0
GRCh38-EMC4	1.67128e-198	1.64442	0.916	0.691	1.0792e-193	0
GRCh38-TRIM44	1.86194e-198	1.12648	0.884	0.659	1.20231e-193	0
GRCh38-SMG9	2.07841e-198	1.43503	0.869	0.689	1.34209e-193	0
GRCh38-COPG1	2.09503e-198	1.55113	0.936	0.768	1.35282e-193	0
GRCh38-STMP1	2.2235e-198	1.23181	0.902	0.682	1.43578e-193	0
GRCh38-POM121	2.25444e-198	1.11876	0.89	0.665	1.45576e-193	0
GRCh38-NAXE	2.71825e-198	2.04429	0.896	0.712	1.75526e-193	0
GRCh38-ATAD3A	5.76074e-198	1.52277	0.887	0.726	3.71988e-193	0
GRCh38-VPS25	5.97399e-198	1.76917	0.895	0.709	3.85759e-193	0
GRCh38-MTDH	6.48726e-198	2.17625	0.932	0.769	4.18902e-193	0
GRCh38-CHMP1A	7.25789e-198	1.66817	0.91	0.743	4.68664e-193	0
GRCh38-POLR1D	7.74036e-198	0.724725	0.958	0.799	4.99818e-193	0
GRCh38-ERLEC1	7.90468e-198	1.52879	0.898	0.651	5.10429e-193	0
mm10---Lrrc15	8.12774e-198	0.569018	0.875	0.665	5.24833e-193	0
GRCh38-NDUFS4	8.52962e-198	0.59629	0.901	0.689	5.50783e-193	0
GRCh38-MRPL22	8.93875e-198	1.65677	0.892	0.682	5.77202e-193	0
GRCh38-PPP4R3B	1.9298e-197	1.10825	0.878	0.639	1.24613e-192	0
GRCh38-METTL9	2.11163e-197	1.27957	0.889	0.658	1.36354e-192	0
GRCh38-MRPL34	2.13461e-197	1.72855	0.929	0.757	1.37838e-192	0
GRCh38-FKBP2	2.23521e-197	1.5387	0.918	0.736	1.44334e-192	0
GRCh38-SYDE1	2.24441e-197	1.8192	0.908	0.73	1.44928e-192	0
GRCh38-VTI1B	2.79746e-197	1.58023	0.908	0.71	1.80641e-192	0
GRCh38-PHF19	4.06912e-197	2.54876	0.889	0.716	2.62756e-192	0
GRCh38-PABPN1	4.4902e-197	1.65427	0.931	0.768	2.89945e-192	0
GRCh38-SERPINE1	4.80921e-197	10.6086	0.992	0.905	3.10545e-192	0
GRCh38-SRPX	6.25238e-197	1.40448	0.858	0.601	4.03735e-192	0
GRCh38-MYOF	6.76566e-197	1.13844	0.91	0.678	4.36879e-192	0
GRCh38-DCAF13	7.73692e-197	1.70554	0.902	0.71	4.99596e-192	0
GRCh38-WNK1	7.80945e-197	1.22539	0.887	0.645	5.04279e-192	0
GRCh38-DDX21	9.38727e-197	3.63953	0.955	0.786	6.06164e-192	0
GRCh38-MRGBP	1.04055e-196	1.83718	0.902	0.737	6.71912e-192	0
GRCh38-ASNA1	1.11603e-196	2.18815	0.916	0.762	7.20654e-192	0
GRCh38-GNPNAT1	1.6765e-196	1.69951	0.893	0.701	1.08256e-191	0
GRCh38-BCAR1	2.56569e-196	1.49111	0.916	0.769	1.65674e-191	0
GRCh38-C4orf3	2.63777e-196	3.77909	0.931	0.748	1.70329e-191	0
GRCh38-TBL1XR1	2.77675e-196	1.14533	0.913	0.736	1.79303e-191	0
GRCh38-CPSF1	3.21889e-196	1.49759	0.919	0.751	2.07854e-191	0
GRCh38-GEMIN7	3.51765e-196	1.39178	0.88	0.709	2.27145e-191	0
GRCh38-MCRIP1	3.75622e-196	1.35297	0.952	0.813	2.42551e-191	0
GRCh38-FASTK	5.2559e-196	1.508	0.907	0.728	3.39389e-191	0
GRCh38-PPT1	5.89899e-196	1.6608	0.88	0.684	3.80916e-191	0
GRCh38-UQCC3	6.89099e-196	1.42378	0.895	0.723	4.44972e-191	0
GRCh38-ODC1	9.01331e-196	1.91598	0.931	0.786	5.82017e-191	0
GRCh38-SMG5	1.26782e-195	1.63212	0.924	0.788	8.18671e-191	0
GRCh38-DLD	1.5154e-195	1.65317	0.863	0.636	9.78542e-191	0
GRCh38-ATP2C1	2.48653e-195	1.13343	0.898	0.707	1.60562e-190	0
GRCh38-MARS	2.593e-195	1.61427	0.901	0.667	1.67438e-190	0
GRCh38-SPR	2.99104e-195	0.951967	0.923	0.761	1.93141e-190	0
GRCh38-DCUN1D5	3.04746e-195	1.86804	0.902	0.708	1.96784e-190	0
GRCh38-RNF11	3.34824e-195	1.3705	0.911	0.723	2.16206e-190	0
GRCh38-PICALM	3.42407e-195	1.67825	0.889	0.673	2.21102e-190	0
GRCh38-SH3GLB2	3.61099e-195	1.40065	0.866	0.677	2.33172e-190	0
GRCh38-HYAL2	3.63847e-195	1.70316	0.857	0.666	2.34947e-190	0
GRCh38-USP33	4.31934e-195	1.2625	0.884	0.658	2.78913e-190	0
GRCh38-SLC25A46	5.26734e-195	0.930313	0.884	0.661	3.40128e-190	0
GRCh38-PHF23	5.33922e-195	1.40102	0.886	0.698	3.4477e-190	0
GRCh38-GAA	6.44811e-195	1.76272	0.905	0.744	4.16374e-190	0
GRCh38-SLC43A3	6.51202e-195	2.38603	0.898	0.705	4.205e-190	0
GRCh38-RAB8A	7.02054e-195	1.77753	0.9	0.749	4.53338e-190	0
GRCh38-M6PR	8.07778e-195	1.53515	0.891	0.675	5.21607e-190	0
GRCh38-NAPA	9.31691e-195	1.2725	0.902	0.753	6.01621e-190	0
GRCh38-CUL1	1.05328e-194	1.07978	0.86	0.634	6.80138e-190	0
GRCh38-ATP13A1	1.18221e-194	1.43869	0.92	0.779	7.6339e-190	0
GRCh38-SCRN1	1.98754e-194	1.32053	0.87	0.656	1.28341e-189	0
GRCh38-STAT1	2.61499e-194	3.42519	0.868	0.641	1.68858e-189	0
GRCh38-WDR3	2.9564e-194	1.16629	0.902	0.693	1.90903e-189	0
GRCh38-AMPD2	2.96644e-194	1.51843	0.919	0.749	1.91552e-189	0
GRCh38-NDUFA8	3.10214e-194	2.15003	0.889	0.69	2.00314e-189	0
GRCh38-PURB	3.91067e-194	1.41593	0.879	0.637	2.52523e-189	0
GRCh38-MED15	4.25259e-194	0.949175	0.914	0.742	2.74602e-189	0
GRCh38-PPIL1	5.01177e-194	1.85215	0.892	0.72	3.23625e-189	0
GRCh38-PLEKHB2	5.82789e-194	1.29233	0.906	0.685	3.76324e-189	0
mm10---Nrep	6.06674e-194	3.63689	0.863	0.61	3.91747e-189	0
GRCh38-PHLDB1	6.14173e-194	1.46524	0.887	0.725	3.9659e-189	0
GRCh38-TCOF1	6.36683e-194	1.98267	0.901	0.72	4.11125e-189	0
GRCh38-VDAC3	7.04748e-194	1.95283	0.875	0.683	4.55077e-189	0
GRCh38-NDUFAF4	7.71295e-194	1.21276	0.89	0.677	4.98048e-189	0
GRCh38-DPP7	9.04496e-194	0.908592	0.945	0.823	5.8406e-189	0
GRCh38-AKAP8L	1.05108e-193	1.19795	0.917	0.76	6.78716e-189	0
GRCh38-RNF167	1.17354e-193	1.05349	0.911	0.734	7.57792e-189	0
GRCh38-POLR1C	1.20666e-193	1.13707	0.874	0.672	7.79176e-189	0
GRCh38-GOLM1	1.266e-193	1.43775	0.882	0.647	8.17494e-189	0
GRCh38-NUDCD1	1.50037e-193	1.41839	0.856	0.589	9.68833e-189	0
GRCh38-BRMS1	1.71139e-193	1.9581	0.89	0.727	1.1051e-188	0
GRCh38-RAC2	1.80733e-193	1.55394	0.915	0.744	1.16704e-188	0
GRCh38-BRIX1	2.43511e-193	1.56166	0.911	0.708	1.57242e-188	0
GRCh38-SNHG15	3.81254e-193	0.678718	0.945	0.782	2.46187e-188	0
GRCh38-NELFB	4.71031e-193	1.58466	0.898	0.714	3.04159e-188	0
GRCh38-MRPL43	4.84675e-193	1.45909	0.919	0.755	3.12969e-188	0
GRCh38-CDC27	5.33279e-193	1.41783	0.87	0.64	3.44354e-188	0
GRCh38-ORMDL1	6.33497e-193	1.38642	0.892	0.677	4.09068e-188	0
GRCh38-MRPL35	8.76882e-193	1.90934	0.874	0.666	5.66229e-188	0
GRCh38-PJA2	9.28277e-193	1.16801	0.909	0.682	5.99417e-188	0
GRCh38-TRIO	1.40436e-192	2.74766	0.923	0.752	9.06839e-188	0
GRCh38-TFDP1	1.46634e-192	1.41169	0.893	0.722	9.46861e-188	0
GRCh38-NOL6	1.5394e-192	1.41006	0.891	0.71	9.94038e-188	0
GRCh38-HNRNPL	2.4626e-192	2.67883	0.865	0.634	1.59018e-187	0
GRCh38-LSM6	2.66265e-192	2.03721	0.893	0.725	1.71935e-187	0
GRCh38-TSPAN4	2.98863e-192	1.926	0.894	0.708	1.92985e-187	0
GRCh38-SYMPK	3.08037e-192	1.62648	0.892	0.691	1.98909e-187	0
GRCh38-MMADHC	3.5289e-192	2.84015	0.911	0.732	2.27872e-187	0
GRCh38-FAM192A	4.62803e-192	1.60239	0.882	0.684	2.98846e-187	0
GRCh38-CDCA4	4.77545e-192	1.83009	0.87	0.678	3.08365e-187	0
GRCh38-ATL3	5.00076e-192	1.87503	0.895	0.683	3.22914e-187	0
GRCh38-UBE2R2	5.08456e-192	1.36581	0.922	0.731	3.28325e-187	0
GRCh38-ENC1	6.59243e-192	1.39906	0.875	0.675	4.25693e-187	0
GRCh38-SNX7	9.75372e-192	1.71758	0.893	0.683	6.29827e-187	0
GRCh38-TRAP1	9.80194e-192	1.4077	0.897	0.723	6.32941e-187	0
GRCh38-AP1S2	1.06116e-191	1.33043	0.881	0.651	6.85224e-187	0
GRCh38-UBQLN1	1.06666e-191	1.61864	0.903	0.695	6.88777e-187	0
GRCh38-FAR1	1.24194e-191	1.19347	0.868	0.636	8.0196e-187	0
GRCh38-SLC35A4	1.2797e-191	1.30146	0.892	0.724	8.26341e-187	0
GRCh38-MRPS23	1.46853e-191	1.46842	0.926	0.754	9.48276e-187	0
GRCh38-TTC1	1.58288e-191	1.31604	0.907	0.742	1.02211e-186	0
GRCh38-CABIN1	1.84086e-191	1.45387	0.885	0.704	1.1887e-186	0
GRCh38-PLEK2	1.93032e-191	1.87155	0.901	0.701	1.24647e-186	0
GRCh38-UCK2	1.96762e-191	1.18418	0.89	0.679	1.27055e-186	0
GRCh38-KXD1	2.11776e-191	1.29071	0.929	0.809	1.3675e-186	0
GRCh38-DBN1	2.1968e-191	1.73941	0.869	0.692	1.41854e-186	0
GRCh38-TRPC4AP	2.31356e-191	1.43677	0.893	0.74	1.49393e-186	0
GRCh38-MRPS18C	2.60924e-191	1.80095	0.89	0.724	1.68487e-186	0
GRCh38-MGAT1	3.18466e-191	1.75572	0.944	0.81	2.05643e-186	0
GRCh38-CHORDC1	3.86132e-191	0.475021	0.9	0.689	2.49337e-186	0
GRCh38-TBC1D2B	4.13244e-191	0.696196	0.908	0.731	2.66844e-186	0
GRCh38-SCAMP3	4.54075e-191	1.64726	0.908	0.736	2.9321e-186	0
GRCh38-PGD	5.79279e-191	1.26128	0.874	0.675	3.74058e-186	0
GRCh38-SF3B4	7.24326e-191	1.25367	0.917	0.741	4.67719e-186	0
GRCh38-TFG	8.28522e-191	1.68435	0.917	0.743	5.35002e-186	0
GRCh38-SRPRB	9.24163e-191	1.63554	0.947	0.78	5.9676e-186	0
GRCh38-ATG12	9.46544e-191	1.71533	0.907	0.702	6.11212e-186	0
GRCh38-PSMD14	9.90868e-191	1.34816	0.93	0.742	6.39833e-186	0
GRCh38-E2F5	1.18257e-190	0.538887	0.805	0.527	7.6362e-186	0
GRCh38-COASY	1.22557e-190	1.85949	0.909	0.738	7.91388e-186	0
GRCh38-UTP18	1.31368e-190	1.31261	0.873	0.648	8.48284e-186	0
GRCh38-TMEM50A	1.5907e-190	1.28152	0.908	0.731	1.02716e-185	0
GRCh38-MGAT2	1.70558e-190	1.65263	0.881	0.658	1.10134e-185	0
GRCh38-NUDCD2	2.13438e-190	1.39752	0.88	0.69	1.37823e-185	0
GRCh38-YDJC	4.396e-190	3.6838	0.858	0.671	2.83863e-185	0
GRCh38-SCRIB	5.2703e-190	1.52119	0.907	0.757	3.40319e-185	0
GRCh38-CD163L1	5.2866e-190	1.19355	0.883	0.693	3.41372e-185	0
GRCh38-ECM1	6.44907e-190	1.67169	0.861	0.67	4.16436e-185	0
GRCh38-CDC42EP2	6.67667e-190	0.867967	0.869	0.648	4.31133e-185	0
GRCh38-CYSTM1	6.77271e-190	1.27196	0.907	0.703	4.37334e-185	0
GRCh38-FAM3C	7.11432e-190	1.52235	0.917	0.717	4.59393e-185	0
GRCh38-INTS3	7.98525e-190	1.19011	0.884	0.701	5.15631e-185	0
GRCh38-DESI1	9.41397e-190	1.02791	0.864	0.624	6.07888e-185	0
GRCh38-SELENOM	1.02166e-189	0.338222	0.96	0.837	6.59716e-185	0
GRCh38-SF3A1	1.45181e-189	3.68426	0.911	0.736	9.3748e-185	0
GRCh38-ACADM	2.03154e-189	1.13145	0.871	0.659	1.31182e-184	0
GRCh38-SMIM7	2.49375e-189	1.13505	0.915	0.707	1.61029e-184	0
GRCh38-DDX46	4.57491e-189	1.39436	0.871	0.663	2.95416e-184	0
GRCh38-IAH1	4.81962e-189	1.51204	0.873	0.677	3.11217e-184	0
GRCh38-WBP2	7.58055e-189	1.25919	0.892	0.7	4.89499e-184	0
GRCh38-APBB2	9.40297e-189	2.19817	0.875	0.671	6.07178e-184	0
GRCh38-ANKRD11	9.98342e-189	1.24992	0.911	0.712	6.4466e-184	0
GRCh38-PSMD12	1.02608e-188	1.24204	0.896	0.717	6.62571e-184	0
GRCh38-ARMC6	1.13317e-188	1.48878	0.868	0.685	7.31724e-184	0
GRCh38-TSR1	1.61627e-188	1.14531	0.877	0.673	1.04368e-183	0
GRCh38-MAGOH	1.79207e-188	1.11017	0.887	0.653	1.1572e-183	0
GRCh38-UBE2B	1.90487e-188	1.78289	0.927	0.77	1.23003e-183	0
GRCh38-SCAMP4	4.32105e-188	1.45298	0.886	0.672	2.79023e-183	0
GRCh38-PDCD11	6.18268e-188	1.34731	0.9	0.74	3.99234e-183	0
GRCh38-PITRM1	6.92572e-188	1.2993	0.859	0.639	4.47215e-183	0
GRCh38-ESYT1	7.66583e-188	1.56044	0.867	0.66	4.95006e-183	0
GRCh38-ATP6V1C1	9.73494e-188	1.17374	0.866	0.622	6.28614e-183	0
GRCh38-SRSF5	1.18731e-187	1.95323	0.9	0.689	7.6668e-183	0
GRCh38-ATP6V0D1	1.27308e-187	1.36375	0.901	0.735	8.22067e-183	0
GRCh38-COPRS	1.63675e-187	1.10559	0.922	0.769	1.0569e-182	0
GRCh38-AGAP3	1.68622e-187	1.71053	0.908	0.758	1.08884e-182	0
GRCh38-RGS10	2.43017e-187	0.999499	0.88	0.634	1.56923e-182	0
GRCh38-NAMPT	2.47138e-187	0.513511	0.916	0.75	1.59584e-182	0
GRCh38-DPYD	3.00342e-187	1.15061	0.858	0.627	1.9394e-182	0
GRCh38-GNG12	3.22133e-187	1.53146	0.913	0.725	2.08011e-182	0
[truncated: 25,993 more rows]
