# Supplementary material for: The relevance between hypoxia-dependent spatial transcriptomics and the prognosis and efficacy of immunotherapy in claudin-low breast cancer
Source: Front Immunol. 2023 Jan 4;13:1042835. doi: 10.3389/fimmu.2022.1042835 (PMC9846556; doi:10.3389/fimmu.2022.1042835)
Supplement: Supplementary file 17 [file Table_4.xlsx]

## Sheet: all
Supplementary table 4. The ssGSEA score and clinicopathological factors of all breast cancer
id	type	ssGSEA score of Cluster-0	ssGSEA score of Cluster-1	ssGSEA score of Cluster-6	ssGSEA score of Cluster-5	ssGSEA score of Cluster-10	ssGSEA score of B cells	ssGSEA score of TIL	ssGSEA score of CD8+ T cells	ssGSEA score of T helper cells	ssGSEA score of Th1 cells	ssGSEA score of Th2 cells	ssGSEA score of Tfh	ssGSEA score of Treg	ssGSEA score of NK cells	ssGSEA score of Macrophages	ssGSEA score of DCs	ssGSEA score of aDCs	ssGSEA score of pDCs	ssGSEA score of iDCs	ssGSEA score of Mast cells	ssGSEA score of Neutrophils	ssGSEA score of Check-point	ssGSEA score of MHC class I	ssGSEA score of HLA	ssGSEA score of Type I IFN Reponse	ssGSEA score of Type II IFN Reponse	ssGSEA score of T cell co-inhibition	ssGSEA score of T cell co-stimulation	ssGSEA score of Cytolytic activity	ssGSEA score of APC co inhibition	ssGSEA score of APC co stimulation	ssGSEA score of CCR	IssGSEA score of nflammation-promoting	ssGSEA score of Parainflammation	CD274	CD40	CD276	CD44	NRP1	TNFSF9	Lymphonode（N0-N3）	Nottingham grade	INFERRED MENOPAUSAL STATE	Age type	RFS STATUS	CLAUDIN SUBTYPE	HISTOLOGICAL SUBTYPE	INFERRED MENOPAUSAL STATE
MB-0000	non-triple negative breast cancer	0.937207	0.774336	0.896713	0.70016	0.629129	0.435842	0.566892	0.56496	0.477512	0.401854	0.37185	0.199069	0.580545	0.331952	0.641051	0.377155	0.511401	0.461557	0.211805	0.568655	0.523652	0.448425	0.969907	0.81875	0.768912	0.577232	0.326433	0.418751	0.551317	0.481972	0.417842	0.513139	0.548076	0.70513	0.0206664	0.613803	0.547715	0.768415	0.892966	5.60404	N3	II	1	2	0	claudin-low	Ductal/NST	Post
MB-0002	non-triple negative breast cancer	0.932104	0.813664	0.853459	0.631597	0.60739	0.381256	0.491632	0.486837	0.396575	0.350381	0.460456	0.324153	0.573966	0.232697	0.636433	0.288376	0.429857	0.429124	0.0686338	0.587485	0.385356	0.414586	0.731872	0.6789	0.73354	0.486289	0.276437	0.367946	0.350718	0.364727	0.443376	0.434062	0.498471	0.656762	0.0658673	0.498259	0.615185	0.880201	0.660165	5.59059	N0	I	0	1	0	LumA	Ductal/NST	Pre
MB-0005	non-triple negative breast cancer	0.931397	0.814262	0.935657	0.642988	0.59988	0.328888	0.52152	0.552601	0.557898	0.321372	0.44851	0.242743	0.605405	0.226875	0.765853	0.446877	0.536412	0.450137	0.237073	0.652964	0.519893	0.466355	0.770492	0.771395	0.792125	0.436775	0.328965	0.372114	0.508582	0.480183	0.462613	0.469786	0.526993	0.713968	0.286456	0.40084	0.880698	0.829032	0.863955	5.82336	N1	I	0	2	1	LumB	Ductal/NST	Pre
MB-0006	non-triple negative breast cancer	0.926335	0.790259	0.877719	0.741042	0.604669	0.433424	0.569852	0.66918	0.543167	0.438457	0.461654	0.35094	0.616209	0.338337	0.7201	0.445349	0.540386	0.45705	0.0675304	0.503225	0.491454	0.478405	0.95111	0.833449	0.813791	0.400538	0.380234	0.424881	0.596277	0.439644	0.467458	0.47761	0.620285	0.719373	0.056584	0.480743	0.800077	0.691275	0.847268	5.81505	N1	I	0	2	0	LumB	Mixed	Pre
MB-0008	non-triple negative breast cancer	0.935284	0.757457	0.878291	0.624661	0.592926	0.366722	0.569872	0.678393	0.504381	0.401634	0.47967	0.217503	0.601617	0.291141	0.751103	0.412243	0.530063	0.51352	0.142674	0.68164	0.489719	0.469835	0.98572	0.809079	0.843814	0.45446	0.351032	0.454474	0.583472	0.467018	0.436597	0.47009	0.615639	0.739227	0.308173	0.477703	0.737083	0.658673	0.753274	5.39032	N2	II	1	2	1	LumB	Mixed	Post
MB-0010	non-triple negative breast cancer	0.941551	0.777706	0.90222	0.651735	0.646688	0.332394	0.528598	0.579967	0.508188	0.331355	0.479891	0.106859	0.610154	0.137057	0.768499	0.425676	0.459904	0.414338	0.343003	0.329163	0.491219	0.452691	0.96859	0.796092	0.79476	0.368016	0.381316	0.36946	0.49326	0.470506	0.426595	0.460135	0.532511	0.719785	0.188374	0.457811	0.719512	0.849091	0.775211	5.52246	N0	I	1	2	1	LumB	Ductal/NST	Post
MB-0014	non-triple negative breast cancer	0.922723	0.795265	0.846148	0.658945	0.634054	0.401689	0.571009	0.727386	0.488988	0.405813	0.461659	0.417244	0.606259	0.410817	0.700913	0.427814	0.485792	0.422132	0.12695	0.614464	0.496529	0.451271	0.918385	0.821895	0.746366	0.541521	0.341325	0.403544	0.599764	0.410568	0.440057	0.482373	0.560665	0.689254	0.0540974	0.442891	0.686302	0.833177	0.826159	5.59263	N1	I	1	2	0	LumB	Ductal/NST	Post
MB-0022	non-triple negative breast cancer	0.909689	0.788972	0.860176	0.681158	0.596398	0.581128	0.700246	0.914418	0.640269	0.603041	0.51985	0.56555	0.626421	0.565158	0.748297	0.660753	0.606142	0.5218	0.385872	0.59875	0.546352	0.532764	0.973018	0.921258	0.803723	0.462712	0.485822	0.551823	0.770817	0.485815	0.509783	0.521466	0.707562	0.730791	0.242029	0.633254	0.711941	0.755816	0.869536	5.67788	N1	I	1	2	0	claudin-low	Mixed	Post
MB-0028	non-triple negative breast cancer	0.876858	0.71673	0.848818	0.643115	0.573832	0.279305	0.515319	0.567277	0.487499	0.374445	0.44754	0.428761	0.584969	0.196963	0.678935	0.24953	0.466803	0.434134	0.188633	0.478371	0.436874	0.452014	0.900958	0.747394	0.698088	0.361224	0.294481	0.422991	0.423026	0.369326	0.425793	0.441159	0.52448	0.637398	0.12864	0.412499	0.682323	0.690391	0.630381	5.43849	N1	I	1	2	0	LumB	Ductal/NST	Post
MB-0035	non-triple negative breast cancer	0.891882	0.680105	0.776797	0.610719	0.582924	0.305212	0.441826	0.0614063	0.390341	0.230745	0.427334	0.255681	0.561678	0.383556	0.601496	0.199339	0.349126	0.348954	0.072551	0.286618	0.383498	0.396999	0.922568	0.722742	0.680172	0.26911	0.244949	0.356169	0.191916	0.198754	0.37259	0.399062	0.433899	0.571861	0.0379068	0.112671	0.571089	0.921589	0.746146	5.80846	N0	I	1	2	1	Her2	Lobular	Post
MB-0036	non-triple negative breast cancer	0.952544	0.775893	0.837182	0.578098	0.634416	0.326456	0.492651	0.486726	0.458368	0.29042	0.42425	0.185923	0.57631	0.156965	0.691877	0.237283	0.44488	0.410003	0.201432	0.457453	0.470289	0.424495	0.976605	0.860403	0.700786	0.359375	0.288712	0.380806	0.457556	0.413367	0.39894	0.453712	0.461685	0.635513	0.238382	0.272697	0.724429	0.936619	0.692822	5.50232	N0	I	1	2	1	LumA	Ductal/NST	Post
MB-0039	non-triple negative breast cancer	0.892884	0.77767	0.767118	0.631777	0.591042	0.324736	0.429455	0.21986	0.077351	0.256473	0.42653	0.28213	0.601387	0.515858	0.606571	0.357151	0.43451	0.423115	0.206729	0.337258	0.45563	0.359017	0.972476	0.780439	0.822217	0.428381	0.29526	0.254269	0.345436	0.46742	0.37219	0.419887	0.471868	0.652124	0.158424	0.361883	0.760015	0.672487	0.683207	5.48603	N0	I	1	2	0	LumB	Ductal/NST	Post
MB-0045	non-triple negative breast cancer	0.94931	0.78184	0.890701	0.655003	0.610655	0.708275	0.768459	0.921039	0.71602	0.629879	0.481781	0.697514	0.636197	0.480259	0.730745	0.525999	0.69439	0.655491	0.423334	0.496848	0.611566	0.59205	0.806096	0.877964	0.836402	0.484836	0.498165	0.661066	0.780109	0.536779	0.555576	0.55932	0.773938	0.746221	0.344643	0.726916	0.678952	0.896944	0.830469	5.65724	N1	I	0	2	1	claudin-low	Ductal/NST	Pre
MB-0046	non-triple negative breast cancer	0.925573	0.756217	0.866603	0.676743	0.633064	0.32758	0.483626	0.497319	0.420906	0.357191	0.426075	0.174978	0.581549	0.0808417	0.691982	0.270894	0.517272	0.4441	0.160219	0.522761	0.440548	0.42913	0.974709	0.754552	0.780622	0.414829	0.290107	0.360604	0.357153	0.456279	0.425071	0.458446	0.488983	0.684954	0.215782	0.526441	0.796486	0.683926	0.682323	5.68993	N3	II	1	2	1	LumA	Ductal/NST	Post
MB-0048	non-triple negative breast cancer	0.921736	0.806436	0.847465	0.671659	0.661211	0.589841	0.682561	0.925398	0.54576	0.569694	0.512959	0.526041	0.631041	0.639512	0.687643	0.505343	0.60243	0.545829	0.287887	0.526497	0.5403	0.540476	0.983831	0.878619	0.84681	0.498633	0.470946	0.540718	0.764911	0.516103	0.515537	0.510759	0.702525	0.737034	0.243632	0.506769	0.735315	0.820799	0.858982	5.73826	N1	I	1	2	0	claudin-low	Ductal/NST	Post
MB-0050	non-triple negative breast cancer	0.925276	0.759537	0.858047	0.662589	0.604036	0.505503	0.586907	0.750558	0.50245	0.415715	0.442325	0.560338	0.599778	0.318841	0.654905	0.379044	0.493099	0.4358	0.411472	0.479641	0.511303	0.457905	0.954683	0.804267	0.750072	0.462387	0.310584	0.460022	0.591731	0.406181	0.44237	0.491902	0.603021	0.674813	0.137316	0.478698	0.646019	0.767199	0.816213	5.67346	N1	I	0	1	0	Normal	Mixed	Pre
MB-0053	non-triple negative breast cancer	0.903955	0.790044	0.820375	0.624892	0.604626	0.445004	0.614297	0.716627	0.565236	0.458385	0.535408	0.372607	0.615917	0.440902	0.725994	0.345542	0.548382	0.493228	0.302342	0.741435	0.563286	0.491666	0.968373	0.8723	0.866506	0.479404	0.409424	0.450388	0.598981	0.437837	0.46143	0.481835	0.600069	0.759921	0.225618	0.437642	0.776538	0.850086	0.776261	5.63601	N0	I	1	2	0	LumB	Ductal/NST	Post
MB-0054	non-triple negative breast cancer	0.917637	0.810072	0.879087	0.697789	0.637951	0.476784	0.654982	0.891522	0.491526	0.565123	0.508997	0.467776	0.637371	0.418459	0.752955	0.559725	0.665089	0.511886	0.234811	0.497038	0.496819	0.526269	0.973706	0.895778	0.832598	0.444741	0.440932	0.526827	0.668385	0.474647	0.480928	0.510263	0.677976	0.744068	0.172681	0.513455	0.801956	0.833895	0.850804	5.57511	N0	I	1	2	1	LumB	Ductal/NST	Post
MB-0056	non-triple negative breast cancer	0.920512	0.768183	0.852133	0.695567	0.619066	0.32347	0.509556	0.532353	0.351003	0.260328	0.420483	0.206064	0.607052	0.350084	0.722072	0.238352	0.45286	0.398682	0.293018	0.442205	0.485832	0.418174	0.728071	0.78196	0.765824	0.424353	0.28816	0.296144	0.445952	0.404448	0.442303	0.446855	0.444406	0.671284	0.107366	0.50699	0.778969	0.88219	0.777201	5.60528	N0	I	1	2	0	LumB	Mixed	Post
MB-0060	non-triple negative breast cancer	0.935901	0.73131	0.821033	0.720063	0.663162	0.386008	0.612597	0.806061	0.590284	0.56278	0.519842	0.485656	0.617539	0.331433	0.771491	0.599693	0.568995	0.55694	0.24226	0.408428	0.459323	0.536318	0.995305	0.862077	0.879355	0.364987	0.498438	0.532143	0.794469	0.541731	0.463002	0.495597	0.738841	0.739949	0.555175	0.765597	0.786042	0.78571	0.724208	5.58137	N0	I	0	2	0	LumB	Ductal/NST	Pre
MB-0062	triple-negative breast cancer	0.950432	0.816916	0.871494	0.780392	0.559566	0.400089	0.575405	0.698807	0.489374	0.516848	0.399133	0.372608	0.639146	0.383352	0.75017	0.515905	0.60455	0.522915	0.296549	0.358868	0.469707	0.488963	0.985036	0.87286	0.779952	0.477173	0.435644	0.4576	0.592635	0.497578	0.425015	0.522484	0.645032	0.6989	0.182627	0.261646	0.805548	0.867216	0.703708	5.29814	N0	I	1	2	0	Basal	Ductal/NST	Post
MB-0064	non-triple negative breast cancer	0.948637	0.811504	0.834532	0.651493	0.674818	0.352368	0.472102	0.416217	0.45092	0.302722	0.393854	0.164401	0.603469	0.254871	0.649927	0.221758	0.449756	0.416115	0.0837509	0.422275	0.469847	0.419471	0.972218	0.812087	0.806164	0.345822	0.257445	0.349318	0.350801	0.388465	0.440849	0.442719	0.439172	0.674803	0.129856	0.375256	0.770846	0.908272	0.744985	5.60833	N0	I	1	2	0	LumB	Ductal/NST	Post
MB-0066	non-triple negative breast cancer	0.919795	0.779457	0.839574	0.623985	0.561209	0.435249	0.636423	0.866419	0.608159	0.49351	0.505554	0.464459	0.612317	0.388818	0.743038	0.387952	0.653658	0.557347	0.135778	0.587393	0.586035	0.492323	0.996015	0.871166	0.89658	0.403318	0.40183	0.510818	0.706921	0.518796	0.490389	0.504459	0.698773	0.75564	0.216997	0.721114	0.711168	0.63889	0.750843	5.52931	N1	I	1	2	0	LumB	Ductal/NST	Post
MB-0068	non-triple negative breast cancer	0.908429	0.804715	0.874877	0.692805	0.670812	0.374087	0.555863	0.568656	0.540243	0.377927	0.482555	0.238539	0.600239	0.283115	0.686936	0.366213	0.531927	0.436373	0.221736	0.645263	0.515187	0.436572	0.95506	0.824661	0.842073	0.448743	0.325242	0.383738	0.564396	0.429853	0.427692	0.464863	0.52425	0.725901	0.0345361	0.506438	0.72559	0.73642	0.714594	5.54727	N1	I	1	2	0	LumA	Tubular/ cribriform	Post
MB-0079	triple-negative breast cancer	0.921536	0.73668	0.891833	0.675621	0.589986	0.421602	0.589018	0.794475	0.501843	0.403826	0.369347	0.55567	0.600051	0.399573	0.689874	0.424282	0.563044	0.539188	0.111226	0.646424	0.557811	0.465258	0.916002	0.819958	0.76632	0.495463	0.349043	0.44681	0.551259	0.41575	0.442115	0.478772	0.603403	0.691281	0.0615019	0.462066	0.853843	0.675305	0.794496	5.58276	N2	II	1	2	1	Her2	Ductal/NST	Post
MB-0081	non-triple negative breast cancer	0.934181	0.801869	0.849981	0.699245	0.643531	0.575246	0.727432	0.954915	0.564574	0.646596	0.523893	0.662146	0.647651	0.671682	0.700975	0.55017	0.638515	0.579108	0.405403	0.527514	0.590835	0.565958	0.980345	0.931191	0.775249	0.442229	0.507794	0.603072	0.807102	0.459151	0.528481	0.532544	0.751874	0.716459	0.149362	0.541968	0.692767	0.82754	0.772062	5.43433	N0	I	0	2	0	claudin-low	Ductal/NST	Pre
MB-0083	non-triple negative breast cancer	0.912107	0.798364	0.894346	0.672228	0.633307	0.424327	0.556529	0.634476	0.506588	0.40596	0.434384	0.270139	0.609988	0.351918	0.652824	0.464955	0.540843	0.484085	0.364189	0.697189	0.507653	0.446253	0.899059	0.838151	0.735581	0.532102	0.347169	0.381487	0.557759	0.408143	0.445433	0.47365	0.559188	0.685128	0.186108	0.425816	0.758745	0.70741	0.785655	5.66974	N0	I	1	2	1	LumB	Lobular	Post
MB-0093	non-triple negative breast cancer	0.924193	0.811381	0.895456	0.621595	0.605372	0.493709	0.683883	0.92937	0.545208	0.581015	0.54039	0.538038	0.642463	0.549181	0.725593	0.564098	0.708057	0.522301	0.256163	0.628756	0.568159	0.555384	0.975041	0.922504	0.838632	0.477822	0.494552	0.55648	0.746843	0.481849	0.520287	0.51666	0.707076	0.746906	0.0644858	0.550699	0.696137	0.870531	0.80284	6.0116	N1	I	0	1	0	LumB	Mixed	Pre
MB-0095	non-triple negative breast cancer	0.925811	0.735357	0.840446	0.573284	0.526841	0.34343	0.499042	0.423941	0.531581	0.253855	0.461675	0.502983	0.591923	0.288874	0.731907	0.178473	0.403005	0.439814	0.261239	0.50019	0.454248	0.401496	0.942969	0.769486	0.668619	0.336065	0.257022	0.348314	0.357402	0.397394	0.375677	0.448158	0.489183	0.622201	0.17688	0.365751	0.762336	0.850804	0.732884	5.56141	N1	I	1	2	0	LumB	Ductal/NST	Post
MB-0097	non-triple negative breast cancer	0.914656	0.761375	0.848108	0.610353	0.58568	0.304625	0.476675	0.614559	0.373734	0.30411	0.454547	0.031285	0.591524	0.206715	0.674728	0.280582	0.407685	0.42798	0.170591	0.621878	0.404151	0.44081	0.942654	0.741718	0.619467	0.385406	0.327113	0.369358	0.453766	0.398398	0.393886	0.433205	0.472901	0.599156	0.131679	0.392164	0.661878	0.786208	0.741725	5.51812	N1	I	1	2	0	LumA	Ductal/NST	Post
MB-0100	triple-negative breast cancer	0.954849	0.810299	0.882998	0.745464	0.605772	0.470808	0.617792	0.725676	0.582946	0.422847	0.344482	0.437089	0.617371	0.231765	0.726251	0.757266	0.698925	0.484405	0.376051	0.475204	0.45534	0.519242	0.789576	0.822814	0.786844	0.440751	0.378306	0.538756	0.587892	0.486534	0.522553	0.504489	0.656798	0.70537	0.133282	0.557661	0.734763	0.864121	0.809747	5.56049	N0	I	1	2	1	Basal	Ductal/NST	Post
MB-0101	non-triple negative breast cancer	0.908555	0.773249	0.833947	0.656689	0.616299	0.55472	0.679875	0.82824	0.596297	0.516652	0.553727	0.683248	0.624108	0.222441	0.757482	0.393958	0.627764	0.543862	0.418975	0.65125	0.536103	0.514731	0.981959	0.844888	0.784608	0.569316	0.450523	0.525544	0.727161	0.514922	0.47211	0.515645	0.708685	0.730316	0.354092	0.65707	0.663204	0.728463	0.719954	5.83029	N0	I	0	2	1	Normal	Lobular	Pre
MB-0102	non-triple negative breast cancer	0.925103	0.804792	0.891205	0.638979	0.625957	0.480939	0.620172	0.802916	0.540243	0.476043	0.475016	0.410883	0.60711	0.382309	0.68701	0.313032	0.607212	0.507507	0.125406	0.623969	0.51405	0.505674	0.80239	0.780609	0.899764	0.385406	0.375638	0.471807	0.643282	0.536344	0.470771	0.486935	0.683264	0.746769	0.331491	0.47168	0.789136	0.869371	0.807703	5.66301	N3	I	1	2	1	LumB	Lobular	Post
MB-0106	non-triple negative breast cancer	0.939491	0.778201	0.918826	0.732142	0.653953	0.370909	0.50996	0.56005	0.466588	0.345953	0.443591	0.200639	0.600875	0.221285	0.708573	0.358188	0.51823	0.407695	0.205184	0.44387	0.446717	0.460298	0.96079	0.853379	0.72226	0.459282	0.28328	0.408171	0.406213	0.419884	0.430741	0.468648	0.482252	0.639692	0.191855	0.503177	0.711554	0.893518	0.73642	5.72924	N2	I	0	2	0	LumA	Ductal/NST	Pre
MB-0107	non-triple negative breast cancer	0.926315	0.794045	0.877719	0.703327	0.631481	0.297955	0.430929	0.649152	0.404244	0.270276	0.373969	0.196354	0.588442	0.230663	0.636503	0.335106	0.407038	0.41869	0.352769	0.592751	0.416156	0.432692	0.940272	0.6938	0.830852	0.38004	0.298309	0.303168	0.39062	0.39325	0.421737	0.423658	0.47158	0.70172	0.0366359	0.327071	0.863845	0.890037	0.802288	5.64871	N0	I	1	2	0	LumB	Ductal/NST	Post
MB-0108	non-triple negative breast cancer	0.921057	0.782084	0.830949	0.664781	0.611548	0.681386	0.737884	0.920432	0.508023	0.656217	0.516618	0.678938	0.649046	0.722115	0.725903	0.631309	0.675216	0.645181	0.439278	0.649821	0.592876	0.574054	0.82357	0.824874	0.887339	0.536448	0.524431	0.602668	0.81193	0.480485	0.543762	0.52535	0.761714	0.752681	0.18445	0.630657	0.697187	0.898215	0.782174	5.7276	N0	I	0	1	1	claudin-low	Ductal/NST	Pre
MB-0109	non-triple negative breast cancer	0.8905	0.736329	0.826421	0.653176	0.716762	0.481697	0.620116	0.824212	0.540077	0.544468	0.501355	0.54608	0.602029	0.342899	0.723824	0.432172	0.61739	0.492681	0.289156	0.497324	0.488197	0.496732	0.987038	0.864582	0.714578	0.37101	0.434317	0.513294	0.694349	0.389054	0.442963	0.477603	0.719156	0.669428	0.370172	0.586451	0.742222	0.842239	0.672156	5.44385	N0	I	1	2	0	Basal	Ductal/NST	Post
MB-0111	non-triple negative breast cancer	0.933239	0.761612	0.90819	0.634125	0.630751	0.378825	0.530741	0.568381	0.548795	0.316282	0.483539	0.211576	0.596105	0.295395	0.718203	0.330648	0.499042	0.418563	0.231225	0.68745	0.510306	0.460542	0.945219	0.774454	0.699276	0.438664	0.28038	0.407433	0.497049	0.472404	0.43543	0.47133	0.50337	0.686395	0.150467	0.479361	0.80494	0.888269	0.865116	5.82468	N0	I	1	2	0	LumA	Ductal/NST	Post
MB-0112	non-triple negative breast cancer	0.918481	0.76591	0.858348	0.636347	0.561071	0.450854	0.596001	0.701621	0.49594	0.398435	0.522252	0.347461	0.575719	0.218414	0.685786	0.293733	0.54641	0.504595	0.254011	0.561315	0.537408	0.465293	0.98171	0.875547	0.852292	0.443816	0.363849	0.446475	0.607491	0.50189	0.431632	0.481222	0.610773	0.730598	0.162679	0.482511	0.651821	0.721998	0.829309	5.76664	N3	II	1	2	1	LumA	Lobular	Post
MB-0113	non-triple negative breast cancer	0.921269	0.733258	0.898609	0.705663	0.63602	0.414326	0.544801	0.604849	0.456216	0.369546	0.475509	0.311519	0.59005	0.290869	0.645674	0.462149	0.617913	0.487173	0.416161	0.629593	0.474171	0.44246	0.977255	0.79965	0.764971	0.418836	0.356028	0.39232	0.51812	0.442954	0.404315	0.466705	0.559289	0.667546	0.287285	0.457921	0.806819	0.710228	0.717964	5.51681	N1	I	0	1	0	Her2	Ductal/NST	Pre
MB-0114	non-triple negative breast cancer	0.946628	0.727954	0.872743	0.622258	0.644126	0.341906	0.490977	0.600932	0.410975	0.270687	0.432883	0.52652	0.586472	0.158573	0.649972	0.237539	0.463974	0.389291	0.111337	0.46784	0.457454	0.440144	0.904111	0.768662	0.679722	0.368574	0.299937	0.407258	0.474051	0.410597	0.40731	0.456582	0.531619	0.633455	0.258717	0.334199	0.736918	0.921202	0.779245	5.59699	N0	I	0	2	0	LumA	Ductal/NST	Pre
MB-0115	triple-negative breast cancer	0.949507	0.749995	0.906908	0.669674	0.656327	0.514318	0.615179	0.727827	0.526009	0.483738	0.37075	0.531245	0.603499	0.336315	0.726982	0.446357	0.665448	0.547611	0.256494	0.395057	0.492436	0.514251	0.997996	0.878576	0.88196	0.423325	0.436535	0.501565	0.643516	0.530134	0.445581	0.49965	0.716349	0.740514	0.330552	0.567	0.850251	0.766094	0.74808	5.74537	N0	I	0	1	1	Basal	Ductal/NST	Pre
MB-0116	non-triple negative breast cancer	0.925935	0.769594	0.895803	0.70237	0.656802	0.383239	0.548706	0.643469	0.415168	0.345406	0.435737	0.191476	0.58825	0.305015	0.669759	0.326291	0.409894	0.434947	0.195805	0.616101	0.482404	0.445592	0.938275	0.784371	0.722437	0.473792	0.282699	0.409922	0.488595	0.425172	0.429137	0.475285	0.502644	0.655503	0.172404	0.414986	0.731171	0.907609	0.849644	5.71214	N1	I	0	1	0	Normal	Lobular	Pre
MB-0117	non-triple negative breast cancer	0.905601	0.773342	0.87221	0.663826	0.622495	0.473487	0.633841	0.808875	0.534395	0.448943	0.469524	0.334366	0.606021	0.229979	0.733084	0.375402	0.54733	0.493173	0.232936	0.697014	0.552335	0.477164	0.98604	0.84117	0.781984	0.48552	0.413264	0.513919	0.672285	0.432848	0.440971	0.49491	0.643822	0.69454	0.248439	0.471515	0.704758	0.759684	0.71498	5.70683	N1	I	1	2	0	LumA	Mixed	Post
MB-0119	non-triple negative breast cancer	0.904997	0.73042	0.825763	0.679013	0.594273	0.432551	0.610477	0.742779	0.594918	0.476859	0.486672	0.428995	0.590822	0.228782	0.736254	0.505259	0.588494	0.523451	0.299142	0.578196	0.482411	0.490219	0.775984	0.759541	0.762663	0.444737	0.389007	0.522712	0.657251	0.43391	0.488664	0.489075	0.626636	0.686831	0.177101	0.499862	0.674145	0.731502	0.684368	5.6914	N1	I	1	2	1	LumB	Ductal/NST	Post
MB-0120	non-triple negative breast cancer	0.936245	0.770958	0.869534	0.688717	0.676473	0.472496	0.640473	0.783551	0.546312	0.488617	0.531317	0.508153	0.610906	0.181689	0.737408	0.491449	0.61197	0.52394	0.322204	0.575563	0.516582	0.518347	0.971464	0.839944	0.861701	0.413364	0.409567	0.485227	0.662616	0.458135	0.48096	0.492845	0.69355	0.7153	0.145383	0.59706	0.757695	0.772448	0.727579	6.00879	N1	I	1	2	1	LumB	Ductal/NST	Post
MB-0121	non-triple negative breast cancer	0.964033	0.755104	0.881075	0.664165	0.628259	0.417969	0.550072	0.546257	0.523084	0.28153	0.472904	0.145291	0.588119	0.3747	0.763327	0.361459	0.435859	0.455583	0.0356962	0.26043	0.511543	0.478816	0.972003	0.803024	0.77597	0.501572	0.345062	0.41178	0.533223	0.435433	0.448016	0.47474	0.534072	0.683783	0.347848	0.523844	0.705808	0.829143	0.81356	5.65288	N2	I	1	2	0	LumA	Ductal/NST	Post
MB-0122	non-triple negative breast cancer	0.934705	0.745707	0.896285	0.69665	0.652919	0.348721	0.479873	0.507857	0.431941	0.303002	0.45425	0.189027	0.583844	0.270077	0.703817	0.210483	0.473191	0.412845	0.384658	0.562974	0.454781	0.415592	0.766191	0.752646	0.71705	0.442315	0.288244	0.326661	0.35763	0.379473	0.409586	0.460463	0.450192	0.641287	0.157208	0.423385	0.724264	0.775819	0.77604	5.62263	N1	I	1	2	0	LumA	Ductal/NST	Post
MB-0123	non-triple negative breast cancer	0.936266	0.725787	0.873149	0.687397	0.704163	0.393151	0.556155	0.60187	0.462616	0.319097	0.495283	0.276554	0.592143	0.325059	0.701277	0.303508	0.506736	0.426512	0.37252	0.604807	0.519279	0.436251	0.942998	0.823143	0.683958	0.459541	0.350464	0.389719	0.493202	0.464399	0.416038	0.470531	0.524308	0.671526	0.45455	0.406089	0.688843	0.666409	0.770625	5.57404	N0	I	1	2	1	LumB	Ductal/NST	Post
MB-0124	non-triple negative breast cancer	0.924004	0.768054	0.884827	0.638924	0.595341	0.548478	0.636262	0.667304	0.567222	0.470627	0.51924	0.56405	0.605436	0.258771	0.740499	0.383518	0.610374	0.52084	0.281542	0.617944	0.527427	0.490061	0.96158	0.833948	0.723992	0.574367	0.407484	0.517983	0.659146	0.427657	0.468843	0.510761	0.627197	0.697087	0.191358	0.585511	0.698735	0.690833	0.831243	5.60736	N1	I	0	1	0	LumA	Mixed	Pre
MB-0125	non-triple negative breast cancer	0.935319	0.732239	0.836646	0.615573	0.599067	0.311031	0.445742	0.276742	0.504436	0.229005	0.405483	0.0918988	0.580184	0.0488649	0.715808	0.207208	0.399291	0.44785	0.104275	0.596513	0.434238	0.420469	0.950808	0.755474	0.813206	0.455891	0.293818	0.363494	0.385373	0.383794	0.370482	0.43873	0.461619	0.684736	0.0196718	0.378903	0.718683	0.68271	0.686633	5.50475	N0	I	1	2	0	LumB	Mixed	Post
MB-0126	non-triple negative breast cancer	0.950142	0.779884	0.892903	0.648907	0.566328	0.365681	0.535284	0.484078	0.577594	0.349139	0.45939	0.12362	0.603965	0.150101	0.796187	0.229963	0.490058	0.411127	0.258425	0.59611	0.497156	0.436331	0.968854	0.836236	0.799352	0.360031	0.316596	0.39527	0.387676	0.409893	0.44294	0.467219	0.503945	0.687303	0.0615572	0.592584	0.754766	0.845499	0.773222	5.76957	N0	I	1	2	1	LumA	Ductal/NST	Post
MB-0127	triple-negative breast cancer	0.973957	0.777787	0.917952	0.704269	0.615838	0.499433	0.577797	0.687055	0.562201	0.401019	0.427448	0.390542	0.605104	0.255473	0.722288	0.304421	0.642368	0.501298	0.251694	0.636651	0.541885	0.483231	0.789756	0.758052	0.852452	0.450671	0.326632	0.430712	0.518383	0.451979	0.483601	0.504409	0.576655	0.732887	0.282146	0.509366	0.794717	0.801956	0.864232	5.63437	N1	I	1	2	0	Normal	Ductal/NST	Post
MB-0128	non-triple negative breast cancer	0.933477	0.776973	0.874166	0.616344	0.627533	0.597269	0.673131	0.705979	0.637235	0.435377	0.487301	0.696552	0.614397	0.238832	0.706137	0.53643	0.649426	0.594473	0.388906	0.567122	0.552184	0.531951	0.982031	0.889481	0.79462	0.515496	0.394828	0.55978	0.634379	0.454622	0.515261	0.525497	0.676202	0.710846	0.264353	0.660938	0.742554	0.778858	0.910648	5.45509	N0	I	1	2	0	claudin-low	Ductal/NST	Post
MB-0129	non-triple negative breast cancer	0.975038	0.792105	0.916188	0.637902	0.628467	0.358826	0.564043	0.695828	0.52816	0.372065	0.415031	0.284557	0.615991	0.308151	0.751067	0.39238	0.500856	0.465692	0.29539	0.542539	0.500959	0.497635	0.976621	0.847441	0.85939	0.459303	0.325548	0.438509	0.531744	0.440574	0.520149	0.489608	0.561532	0.719612	0.0799027	0.604741	0.839752	0.951705	0.834392	6.21044	N2	II	1	2	0	Her2	Ductal/NST	Post
MB-0130	non-triple negative breast cancer	0.942874	0.767116	0.893516	0.67375	0.623007	0.429058	0.568807	0.526505	0.561263	0.43155	0.462059	0.348166	0.588934	0.313358	0.68719	0.377476	0.55062	0.495668	0.248384	0.54294	0.505622	0.464657	0.974013	0.870432	0.783353	0.442754	0.319537	0.442547	0.479532	0.415646	0.455201	0.490516	0.582509	0.685007	0.119302	0.533017	0.774604	0.652981	0.804001	5.82512	N0	I	1	2	0	LumA	Ductal/NST	Post
MB-0131	non-triple negative breast cancer	0.95014	0.74692	0.883431	0.618372	0.632014	0.255621	0.521992	0.488988	0.606725	0.290404	0.443254	0.0203337	0.57822	0.163125	0.791775	0.303724	0.457898	0.413829	0.250701	0.329023	0.54086	0.437952	0.78204	0.799661	0.766727	0.410546	0.314001	0.318852	0.394069	0.39464	0.429475	0.450995	0.480645	0.683979	0.197933	0.579433	0.741891	0.841742	0.884401	5.4595	N0	I	1	2	1	LumA	Ductal/NST	Post
MB-0133	non-triple negative breast cancer	0.92429	0.71547	0.85462	0.618802	0.611155	0.378146	0.508076	0.673152	0.443251	0.295757	0.44732	0.24808	0.591809	0.135276	0.68254	0.153369	0.544593	0.417473	0.149792	0.473127	0.509327	0.449756	0.898928	0.7513	0.704325	0.365174	0.348595	0.400394	0.534053	0.354633	0.351115	0.464202	0.489129	0.633303	0.0967564	0.347406	0.720727	0.890369	0.818312	6.1028	N1	I	1	2	0	LumA	Mixed	Post
MB-0134	non-triple negative breast cancer	0.946776	0.767208	0.879915	0.610891	0.587894	0.313031	0.503282	0.294176	0.56667	0.304048	0.411803	0.209233	0.592251	0.0502901	0.749114	0.199622	0.443516	0.406245	0.0456823	0.473395	0.48436	0.433714	0.809666	0.78209	0.76219	0.379678	0.327747	0.359529	0.378892	0.385857	0.355289	0.449104	0.510969	0.696064	0.140631	0.507101	0.687904	0.866221	0.802453	5.54536	N1	I	1	2	1	LumB	Ductal/NST	Post
MB-0135	non-triple negative breast cancer	0.92998	0.763864	0.86245	0.644877	0.603971	0.393968	0.578305	0.695662	0.565125	0.376192	0.498224	0.156696	0.597724	0.1698	0.743876	0.309744	0.532171	0.470078	0.282259	0.695555	0.508564	0.469753	0.959055	0.777693	0.836297	0.39288	0.341523	0.452736	0.574555	0.429339	0.403506	0.472247	0.577199	0.718431	0.0132619	0.425153	0.683041	0.951263	0.764491	5.82588	N1	I	1	2	0	LumB	Ductal/NST	Post
MB-0136	non-triple negative breast cancer	0.954793	0.775607	0.89166	0.640067	0.662121	0.529774	0.669525	0.855164	0.663497	0.509754	0.560342	0.515993	0.622089	0.392556	0.788253	0.511693	0.62853	0.544894	0.3115	0.582968	0.597352	0.539233	0.985504	0.871608	0.84647	0.489879	0.445445	0.543973	0.70753	0.51175	0.511779	0.522272	0.676875	0.750406	0.235011	0.620048	0.779024	0.82533	0.858761	5.58269	N0	I	1	2	0	LumA	Ductal/NST	Post
MB-0138	non-triple negative breast cancer	0.927302	0.775324	0.867233	0.621574	0.623747	0.422167	0.55969	0.683304	0.49114	0.364641	0.447366	0.30364	0.588119	0.117672	0.678061	0.341127	0.529212	0.46242	0.195198	0.646222	0.503479	0.457102	0.931368	0.788485	0.781074	0.437878	0.287554	0.455928	0.530321	0.446905	0.434961	0.481001	0.553282	0.692849	0.261701	0.531801	0.796983	0.75985	0.795215	5.57618	N0	I	1	2	0	LumA	Ductal/NST	Post
MB-0139	non-triple negative breast cancer	0.928057	0.721387	0.868958	0.701749	0.667032	0.397997	0.566531	0.79442	0.490423	0.305829	0.436287	0.389632	0.598538	0.245166	0.679263	0.349158	0.466733	0.421179	0.0958887	0.642647	0.487397	0.449723	0.965467	0.841463	0.727174	0.48772	0.314693	0.435282	0.661193	0.42874	0.403197	0.482355	0.555938	0.657833	0.323755	0.573189	0.567387	0.887274	0.829198	5.40606	N1	I	0	2	0	LumA	Lobular	Pre
MB-0140	non-triple negative breast cancer	0.910981	0.749575	0.819278	0.626605	0.571339	0.421877	0.553003	0.654725	0.525071	0.351383	0.452549	0.224435	0.586824	0.277531	0.719558	0.327033	0.536542	0.425352	0.293349	0.537673	0.515196	0.440109	0.928898	0.810644	0.784048	0.420759	0.362481	0.414648	0.498587	0.448378	0.393279	0.473122	0.551311	0.69816	0.351882	0.492347	0.771122	0.834227	0.702437	5.54315	N1	I	1	2	0	LumB	Ductal/NST	Post
MB-0142	non-triple negative breast cancer	0.875955	0.743698	0.844109	0.585823	0.617715	0.326795	0.457221	0.570918	0.50245	0.25978	0.473345	0.108732	0.569316	0.296858	0.656439	0.28	0.422603	0.332476	0.267694	0.540174	0.475342	0.388447	0.911777	0.738677	0.668382	0.440759	0.282842	0.391953	0.392537	0.409119	0.32194	0.429514	0.46729	0.601878	0.223683	0.157374	0.750898	0.60452	0.671493	5.3674	N0	I	1	2	0	LumA	Mixed	Post
MB-0143	non-triple negative breast cancer	0.914726	0.725849	0.853809	0.612921	0.602867	0.415812	0.569664	0.707303	0.56165	0.358482	0.510106	0.416236	0.596394	0.189762	0.700729	0.220216	0.528673	0.457731	0.155088	0.570938	0.543082	0.460406	0.965458	0.810007	0.712525	0.354822	0.316314	0.429427	0.524909	0.426129	0.424286	0.453918	0.59409	0.671318	0.145715	0.478588	0.806432	0.813892	0.697408	5.75522	N1	I	1	2	0	LumA	Ductal/NST	Post
MB-0144	non-triple negative breast cancer	0.943864	0.754338	0.894548	0.632317	0.586428	0.383637	0.612659	0.826475	0.615387	0.453824	0.47865	0.32012	0.59714	0.278731	0.77533	0.385828	0.545349	0.441777	0.285128	0.590864	0.551678	0.492207	0.977973	0.850201	0.747241	0.383718	0.365872	0.481492	0.677019	0.455673	0.469194	0.495689	0.631209	0.701318	0.15229	0.554622	0.702713	0.870973	0.810632	5.86123	N2	II	1	2	1	LumB	Ductal/NST	Post
MB-0145	non-triple negative breast cancer	0.930812	0.746456	0.866902	0.661448	0.593501	0.412757	0.537155	0.654669	0.513429	0.374636	0.465022	0.331399	0.580404	0.159236	0.662816	0.290026	0.440287	0.396744	0.310728	0.587477	0.503512	0.458154	0.954948	0.753406	0.762686	0.42476	0.288843	0.456384	0.477681	0.437152	0.420752	0.470998	0.493475	0.66721	0.176991	0.567276	0.694701	0.87462	0.873239	5.55432	N0	I	1	2	0	LumA	Lobular	Post
MB-0146	non-triple negative breast cancer	0.918722	0.767913	0.834461	0.606925	0.541313	0.355717	0.548383	0.536877	0.570091	0.333909	0.502827	0.193868	0.581264	0.288271	0.739437	0.35907	0.531979	0.475602	0.180743	0.507943	0.481581	0.438146	0.952866	0.762657	0.810298	0.386705	0.314426	0.43676	0.49141	0.415784	0.385287	0.456281	0.530732	0.681735	0.166326	0.489584	0.802177	0.598386	0.730397	5.64065	N1	I	1	2	0	LumB	Ductal/NST	Post
MB-0147	non-triple negative breast cancer	0.88185	0.827393	0.797998	0.603707	0.563678	0.363375	0.565492	0.558229	0.657318	0.358697	0.470806	0.12319	0.567786	0.325635	0.791705	0.249911	0.475954	0.441401	0.465044	0.518609	0.409227	0.461982	0.775799	0.774229	0.806956	0.364	0.396366	0.419816	0.513898	0.491562	0.401977	0.459614	0.521269	0.68284	0.145715	0.568381	0.857324	0.41587	0.150246	5.39069	N2	I	1	2	1	LumA	Lobular	Post
MB-0148	non-triple negative breast cancer	0.949294	0.759713	0.908798	0.729491	0.654673	0.573445	0.67744	0.830502	0.566339	0.570061	0.501611	0.594852	0.633285	0.357029	0.754107	0.51722	0.64523	0.571244	0.198784	0.541298	0.590975	0.54484	0.980025	0.887337	0.798299	0.472465	0.473051	0.556126	0.724575	0.504454	0.516777	0.527485	0.725903	0.736129	0.294579	0.678676	0.937946	0.803061	0.798641	6.01672	N0	I	1	2	0	Her2	Ductal/NST	Post
MB-0149	triple-negative breast cancer	0.946941	0.730599	0.898587	0.64613	0.628532	0.298656	0.472667	0.459416	0.437513	0.233355	0.295195	0.226933	0.573473	0.287798	0.720346	0.167456	0.592801	0.38274	0.108192	0.384442	0.377863	0.425645	0.801894	0.748961	0.750146	0.214192	0.27774	0.367059	0.359889	0.31738	0.420555	0.463182	0.508278	0.664876	0.0967011	0.455656	0.849533	0.633751	0.642979	5.53006	N0	I	1	2	0	Basal	Ductal/NST	Post
MB-0150	non-triple negative breast cancer	0.943631	0.820823	0.881235	0.698875	0.653846	0.442914	0.690629	0.852019	0.730089	0.640048	0.522315	0.564077	0.658723	0.466075	0.771724	0.635449	0.707603	0.584303	0.358176	0.484494	0.540235	0.594708	0.999411	0.919045	0.88725	0.419356	0.576654	0.607167	0.863179	0.567611	0.54585	0.548229	0.798745	0.771083	0.456485	0.709178	0.903409	0.850749	0.809913	5.65404	N0	I	1	2	0	Basal	Ductal/NST	Post
MB-0151	non-triple negative breast cancer	0.945277	0.764934	0.898231	0.577089	0.60269	0.414128	0.573025	0.685621	0.520712	0.32351	0.477978	0.322297	0.595724	0.193815	0.749982	0.259132	0.521892	0.471401	0.212412	0.584073	0.493775	0.474507	0.781819	0.755793	0.760591	0.437231	0.336112	0.47958	0.556326	0.409988	0.458677	0.470948	0.570254	0.697328	0.253025	0.620213	0.79201	0.784218	0.719125	5.7152	N2	II	1	2	1	LumB	Ductal/NST	Post
MB-0152	non-triple negative breast cancer	0.956269	0.761644	0.891108	0.67943	0.605958	0.513975	0.609048	0.696876	0.556794	0.474921	0.430781	0.46157	0.616431	0.44028	0.764231	0.462193	0.613166	0.534397	0.205736	0.419112	0.559683	0.495679	0.969445	0.825656	0.873109	0.404974	0.413194	0.472516	0.58891	0.46871	0.48008	0.510302	0.666605	0.74582	0.347461	0.543737	0.772283	0.746146	0.762723	6.04703	N0	I	1	2	0	Her2	Ductal/NST	Post
MB-0154	non-triple negative breast cancer	0.956817	0.767295	0.901389	0.640233	0.659193	0.406478	0.550562	0.643083	0.460409	0.403744	0.428489	0.195168	0.604125	0.348566	0.716457	0.367629	0.538588	0.418733	0.16204	0.539247	0.477705	0.449715	0.794542	0.820105	0.750181	0.457949	0.347111	0.395507	0.534806	0.482787	0.443028	0.490156	0.571851	0.696422	0.316517	0.689783	0.764878	0.765818	0.817484	5.52846	N0	I	1	2	0	LumA	Ductal/NST	Post
MB-0155	non-triple negative breast cancer	0.930047	0.769262	0.881715	0.614885	0.626532	0.585097	0.681835	0.851578	0.647221	0.516982	0.485524	0.53447	0.620376	0.284889	0.7707	0.442655	0.622043	0.515412	0.305266	0.693017	0.599602	0.536176	0.977022	0.881521	0.74675	0.5643	0.392911	0.582745	0.748612	0.456485	0.506703	0.536725	0.668123	0.711386	0.241587	0.609659	0.66127	0.780903	0.873515	5.78983	N0	I	1	2	0	claudin-low	Ductal/NST	Post
MB-0157	triple-negative breast cancer	0.963672	0.783641	0.900031	0.647981	0.614834	0.465237	0.683488	0.885012	0.658807	0.608859	0.491359	0.570798	0.652477	0.325531	0.788855	0.5748	0.748316	0.581823	0.0260963	0.418532	0.524959	0.588294	0.932036	0.865666	0.902664	0.401253	0.514121	0.594704	0.77381	0.588098	0.557906	0.536716	0.766123	0.779347	0.40841	0.72559	0.812068	0.823065	0.817041	5.87317	N0	I	1	2	0	claudin-low	Ductal/NST	Post
MB-0162	non-triple negative breast cancer	0.937004	0.782567	0.881912	0.659776	0.644629	0.510378	0.591852	0.763413	0.56165	0.417297	0.451511	0.400098	0.603313	0.172228	0.716314	0.282505	0.56767	0.480092	0.408492	0.669987	0.503002	0.469498	0.97152	0.896694	0.75002	0.446191	0.310632	0.491553	0.572932	0.392946	0.458449	0.488687	0.601136	0.680383	0.140299	0.489031	0.752058	0.764712	0.727469	5.46916	N1	I	1	2	0	LumA	Mixed	Post
MB-0163	triple-negative breast cancer	0.947006	0.790691	0.874876	0.711278	0.729306	0.37707	0.504092	0.505595	0.446009	0.37272	0.345237	0.23359	0.581444	0.110522	0.727383	0.303287	0.656578	0.425983	0.168109	0.286483	0.423185	0.460991	0.963753	0.801628	0.80578	0.443179	0.378005	0.376317	0.390336	0.51703	0.426733	0.454943	0.512072	0.688943	0.378682	0.514229	0.837266	0.719069	0.71697	5.8207	N1	I	1	2	0	Basal	Ductal/NST	Post
MB-0164	triple-negative breast cancer	0.966484	0.796967	0.926199	0.735686	0.669695	0.419873	0.619395	0.639663	0.700627	0.417562	0.442991	0.289929	0.627303	0.208332	0.80541	0.268849	0.708727	0.449152	0.388906	0.30992	0.544536	0.525742	0.984383	0.873468	0.909277	0.418567	0.395517	0.471869	0.49184	0.550375	0.520057	0.517596	0.590948	0.784989	0.315522	0.5134	0.891032	0.832237	0.874731	5.95149	N0	I	0	1	0	claudin-low	Ductal/NST	Pre
MB-0165	non-triple negative breast cancer	0.919013	0.74308	0.907631	0.657054	0.631716	0.548112	0.67325	0.816654	0.592932	0.530731	0.528497	0.530514	0.622061	0.26346	0.749536	0.389015	0.645479	0.542816	0.34521	0.660523	0.541356	0.522402	0.801802	0.824538	0.79416	0.367608	0.40575	0.56878	0.702691	0.509246	0.478516	0.497772	0.682245	0.710506	0.360502	0.595955	0.762447	0.738354	0.770459	5.63018	N3	II	1	2	1	LumA	Ductal/NST	Post
MB-0166	non-triple negative breast cancer	0.956948	0.784653	0.855084	0.560201	0.602739	0.437778	0.542834	0.579801	0.471775	0.399898	0.465733	0.300112	0.577344	0.104395	0.691999	0.325489	0.505588	0.45872	0.334838	0.578145	0.504171	0.466685	0.947625	0.81296	0.806085	0.441302	0.309145	0.472063	0.451494	0.446862	0.44566	0.468424	0.560974	0.698833	0.156269	0.477482	0.786097	0.793502	0.802951	5.89599	N1	I	0	1	0	LumA	Ductal/NST	Pre
MB-0167	non-triple negative breast cancer	0.915229	0.758161	0.88354	0.633774	0.650793	0.366749	0.563674	0.715358	0.522367	0.448728	0.459354	0.37476	0.588525	0.224889	0.753123	0.282186	0.51487	0.47555	0.324411	0.497641	0.446907	0.481598	0.975942	0.836835	0.76088	0.361028	0.337965	0.460853	0.48713	0.444146	0.478489	0.460271	0.663178	0.679131	0.307344	0.514063	0.83058	0.630049	0.738631	5.8126	N1	I	1	2	1	LumB	Ductal/NST	Post
MB-0168	non-triple negative breast cancer	0.99319	0.784477	0.907533	0.636227	0.634394	0.412654	0.572417	0.621842	0.51365	0.337773	0.506016	0.168103	0.618619	0.172204	0.792042	0.28617	0.573158	0.482711	0.343445	0.721742	0.536082	0.5027	0.960732	0.812851	0.8058	0.465163	0.381476	0.431351	0.530672	0.495275	0.469978	0.505558	0.546577	0.728592	0.0410013	0.586119	0.843842	0.762447	0.850528	5.89861	N0	I	1	2	0	claudin-low	Ductal/NST	Post
MB-0170	non-triple negative breast cancer	0.941281	0.74383	0.909961	0.598848	0.60788	0.609291	0.684444	0.893122	0.616546	0.533348	0.507419	0.596878	0.615786	0.276493	0.798169	0.528522	0.640249	0.557306	0.322314	0.690528	0.57556	0.540363	0.976186	0.903042	0.829941	0.491463	0.474609	0.545681	0.713889	0.470736	0.513397	0.539937	0.714314	0.754837	0.446207	0.546776	0.653368	0.820854	0.861856	5.89754	N1	I	1	2	0	LumA	Tubular/ cribriform	Post
MB-0171	non-triple negative breast cancer	0.919615	0.763954	0.874986	0.665386	0.616834	0.478847	0.619991	0.822226	0.545539	0.406896	0.45908	0.483153	0.602207	0.257679	0.70999	0.418555	0.54198	0.455964	0.156854	0.672776	0.539008	0.471438	0.784534	0.840561	0.74004	0.48435	0.385966	0.471596	0.687208	0.486268	0.436397	0.51626	0.623766	0.696058	0.378018	0.580096	0.643698	0.726419	0.822623	5.41791	N0	I	1	2	0	Normal	Mixed	Post
MB-0172	non-triple negative breast cancer	0.924543	0.757658	0.856383	0.653426	0.643872	0.500641	0.633211	0.770089	0.465044	0.4647	0.490906	0.443725	0.613793	0.335601	0.728913	0.488814	0.608593	0.515333	0.462616	0.652486	0.53884	0.508302	0.779194	0.796606	0.823226	0.510044	0.437311	0.510067	0.666117	0.50413	0.461749	0.500048	0.646067	0.712244	0.271095	0.568879	0.652263	0.854562	0.748632	5.61645	N1	I	0	2	0	LumA	Ductal/NST	Pre
MB-0173	non-triple negative breast cancer	0.885046	0.739686	0.844849	0.597315	0.555921	0.358694	0.592439	0.69009	0.612353	0.506894	0.50205	0.389236	0.598834	0.306647	0.705983	0.385077	0.548812	0.507812	0.162426	0.520258	0.511487	0.473831	0.984626	0.865494	0.804614	0.448108	0.383494	0.536759	0.565927	0.40877	0.449631	0.475643	0.656854	0.709616	0.267669	0.514726	0.769686	0.657291	0.661491	5.68621	N2	II	1	2	0	LumB	Ductal/NST	Post
MB-0174	triple-negative breast cancer	0.956598	0.814583	0.904024	0.608815	0.65978	0.378521	0.647321	0.662393	0.706862	0.406099	0.463848	0.326842	0.627639	0.179127	0.822092	0.364833	0.641755	0.599309	0.297156	0.475203	0.616042	0.543348	0.983635	0.818388	0.822975	0.44263	0.382118	0.51205	0.678675	0.531356	0.529591	0.541003	0.667107	0.750333	0.231751	0.679726	0.860695	0.815936	0.9443	5.89475	N0	I	1	2	0	claudin-low	Ductal/NST	Post
MB-0175	non-triple negative breast cancer	0.923226	0.761322	0.850572	0.608289	0.566075	0.328188	0.521015	0.516022	0.495167	0.295958	0.468022	0.442893	0.598473	0.3121	0.728561	0.257923	0.450496	0.453541	0.182067	0.680464	0.525495	0.419637	0.802345	0.819753	0.85344	0.427839	0.310033	0.369082	0.494924	0.407426	0.41769	0.447349	0.556356	0.679319	0.04824	0.517047	0.700503	0.562911	0.778914	5.64907	N0	I	1	2	0	LumA	Tubular/ cribriform	Post
MB-0176	non-triple negative breast cancer	0.917529	0.780545	0.880833	0.68495	0.586019	0.386834	0.532261	0.619139	0.479443	0.357348	0.458597	0.298108	0.574087	0.248741	0.656713	0.253697	0.453537	0.441167	0.25186	0.534511	0.48316	0.44477	0.91057	0.745037	0.697576	0.444648	0.289565	0.378854	0.459454	0.427784	0.416944	0.468817	0.498079	0.660505	0.213406	0.550423	0.812234	0.78245	0.749406	5.61286	N2	II	0	1	1	LumA	Ductal/NST	Pre
MB-0177	non-triple negative breast cancer	0.950993	0.770407	0.900155	0.627205	0.606038	0.357651	0.54824	0.559443	0.564022	0.36686	0.417258	0.162353	0.601309	0.355624	0.768447	0.157877	0.522953	0.392109	0.41721	0.652867	0.517557	0.450673	0.957741	0.807488	0.771223	0.422057	0.288693	0.372838	0.498023	0.456581	0.414265	0.476032	0.496537	0.707848	0.240869	0.512958	0.804387	0.796044	0.810245	5.90597	N1	I	1	2	0	LumA	Mixed	Post
MB-0178	non-triple negative breast cancer	0.958388	0.767622	0.902775	0.600008	0.610746	0.317669	0.563788	0.610863	0.525181	0.451847	0.454774	0.412808	0.607606	0.310202	0.754403	0.441579	0.594546	0.502228	0.36761	0.514942	0.492663	0.493964	0.996342	0.830314	0.853322	0.354968	0.404907	0.492206	0.610362	0.505786	0.478007	0.471675	0.650096	0.743146	0.411173	0.52948	0.956015	0.798199	0.693982	5.76678	N0	I	1	2	1	LumB	Ductal/NST	Post
MB-0179	triple-negative breast cancer	0.943824	0.783935	0.906807	0.671449	0.637341	0.606204	0.778313	0.909343	0.748241	0.64275	0.511992	0.690168	0.646259	0.477065	0.768671	0.725672	0.731639	0.661866	0.391886	0.652336	0.650029	0.613974	0.99312	0.880904	0.880688	0.564037	0.538995	0.669801	0.81716	0.611104	0.561309	0.574393	0.768183	0.791166	0.347185	0.6516	0.764823	0.879041	0.92822	5.9435	N2	II	1	2	1	claudin-low	Ductal/NST	Post
MB-0180	non-triple negative breast cancer	0.942002	0.774325	0.867988	0.572259	0.65895	0.346295	0.493946	0.530808	0.453954	0.307089	0.444143	0.189009	0.601117	0.225986	0.706154	0.182477	0.402319	0.422779	0.187419	0.732724	0.486835	0.446006	0.827377	0.760427	0.795371	0.431093	0.304025	0.423251	0.34391	0.44443	0.402314	0.448756	0.51096	0.707211	0.275847	0.23479	0.801956	0.731171	0.673095	5.77829	N0	I	1	2	0	LumA	Ductal/NST	Post
MB-0181	non-triple negative breast cancer	0.930541	0.74246	0.893037	0.666194	0.634051	0.496982	0.593629	0.579415	0.532353	0.391845	0.44479	0.373643	0.584457	0.310418	0.708874	0.352703	0.554383	0.491175	0.303721	0.722707	0.541144	0.471857	0.760553	0.822906	0.696279	0.473025	0.317716	0.467266	0.608529	0.457515	0.449542	0.501918	0.591274	0.680831	0.179146	0.468199	0.756645	0.871139	0.852517	6.00359	N1	I	1	2	0	LumA	Ductal/NST	Post
MB-0184	non-triple negative breast cancer	0.94723	0.755393	0.799247	0.648346	0.622838	0.288399	0.495311	0.317569	0.561429	0.32403	0.452063	0.160641	0.595289	0.184081	0.755216	0.18961	0.434218	0.41087	0.0774613	0.310723	0.462387	0.4365	0.954739	0.759208	0.718291	0.243191	0.340843	0.382524	0.362041	0.442995	0.38324	0.454343	0.455691	0.616846	0.23142	0.474499	0.744433	0.850528	0.773056	5.4993	N0	I	1	2	0	LumA	Mucinous	Post
MB-0188	triple-negative breast cancer	0.942954	0.724303	0.887018	0.634735	0.592241	0.509499	0.667648	0.900405	0.584436	0.565376	0.55325	0.600155	0.629367	0.375535	0.732466	0.30412	0.606132	0.553132	0.274756	0.574251	0.536882	0.550604	0.986346	0.915253	0.788138	0.437275	0.523596	0.535923	0.777745	0.50334	0.526108	0.498202	0.732308	0.704259	0.339062	0.654473	0.765431	0.764381	0.788418	5.77395	N1	I	1	2	1	Her2	Lobular	Post
MB-0189	non-triple negative breast cancer	0.954955	0.756515	0.894698	0.625659	0.650919	0.478667	0.630388	0.768213	0.560988	0.379928	0.480341	0.471354	0.601391	0.15945	0.744056	0.397164	0.631464	0.528327	0.422285	0.653946	0.551352	0.507717	0.962837	0.828098	0.72246	0.505139	0.386166	0.493405	0.578265	0.477046	0.475697	0.512654	0.627323	0.710298	0.284578	0.576339	0.86821	0.825441	0.842073	5.9	N2	II	1	2	1	Normal	Ductal/NST	Post
MB-0191	triple-negative breast cancer	0.965842	0.794757	0.906872	0.770173	0.650128	0.395066	0.58852	0.481816	0.605622	0.513538	0.373157	0.448965	0.617453	0.21234	0.746357	0.317021	0.676753	0.505911	0.174509	0.322971	0.460562	0.520479	0.805789	0.887659	0.795326	0.345435	0.390466	0.50904	0.549436	0.542166	0.503521	0.494167	0.65865	0.717737	0.20158	0.660994	0.900923	0.743825	0.799359	5.6374	N0	I	1	2	0	Basal	Ductal/NST	Post
MB-0192	non-triple negative breast cancer	0.928941	0.798736	0.850077	0.59605	0.628615	0.753958	0.793605	0.949453	0.708683	0.667111	0.517442	0.829615	0.64445	0.427439	0.741323	0.534709	0.714631	0.629404	0.428851	0.55335	0.624543	0.604552	0.996986	0.898913	0.866653	0.494652	0.576318	0.672257	0.820336	0.538374	0.547202	0.543136	0.811904	0.73895	0.390617	0.772946	0.682876	0.870586	0.810024	5.69334	N0	I	1	2	0	claudin-low	Mixed	Post
MB-0193	non-triple negative breast cancer	0.968495	0.778851	0.856958	0.622104	0.576396	0.341335	0.467291	0.323804	0.425485	0.254101	0.414969	0.256374	0.581838	0.107863	0.765517	0.24695	0.393685	0.425674	0.143943	0.647496	0.428787	0.420524	0.952639	0.809035	0.723276	0.404932	0.2934	0.352615	0.320004	0.445717	0.393435	0.449201	0.461234	0.64203	0.197768	0.486876	0.834779	0.744101	0.736089	5.35403	N2	II	1	2	0	LumB	Ductal/NST	Post
MB-0194	non-triple negative breast cancer	0.954987	0.741708	0.913658	0.687137	0.625624	0.392351	0.532464	0.495333	0.454726	0.316861	0.419786	0.276904	0.592095	0.312746	0.722264	0.286747	0.524304	0.463751	0.244632	0.680771	0.510141	0.456152	0.979113	0.839891	0.744073	0.397428	0.340168	0.388748	0.462234	0.410519	0.392142	0.480035	0.529502	0.699373	0.148478	0.504338	0.841465	0.738133	0.815881	5.54038	N2	I	1	2	0	LumA	Ductal/NST	Post
MB-0195	non-triple negative breast cancer	0.913119	0.75412	0.848943	0.601693	0.648756	0.362921	0.515712	0.567222	0.46714	0.389092	0.443467	0.291918	0.58458	0.0246285	0.730118	0.30976	0.526639	0.488073	0.181736	0.513132	0.467433	0.484297	0.788803	0.772103	0.825912	0.262691	0.374104	0.466599	0.454951	0.442678	0.4407	0.444151	0.580783	0.69437	0.393159	0.471459	0.804774	0.827485	0.666243	5.80747	N3	II	1	2	1	LumB	Ductal/NST	Post
MB-0197	non-triple negative breast cancer	0.961097	0.769404	0.900895	0.646923	0.655383	0.530322	0.696259	0.86526	0.675248	0.632255	0.560256	0.593339	0.642803	0.359478	0.783966	0.624902	0.681588	0.57617	0.242922	0.490488	0.551426	0.586175	0.812624	0.831205	0.853715	0.387115	0.55059	0.609904	0.717604	0.559933	0.544408	0.527784	0.753924	0.753087	0.468586	0.707079	0.801017	0.842571	0.763939	5.67636	N1	I	1	2	0	LumB	Ductal/NST	Post
MB-0198	non-triple negative breast cancer	0.951999	0.773461	0.913256	0.679076	0.616673	0.310505	0.482815	0.327721	0.440989	0.316084	0.437565	0.172046	0.59591	0.281372	0.745429	0.119652	0.452148	0.396029	0.319059	0.660168	0.469337	0.453131	0.947795	0.757739	0.694617	0.408828	0.281462	0.402995	0.345104	0.467074	0.452208	0.458247	0.474203	0.649252	0.253688	0.536608	0.799525	0.68481	0.812234	5.5243	N2	II	0	1	0	LumB	Ductal/NST	Pre
MB-0199	non-triple negative breast cancer	0.956255	0.793036	0.881281	0.655522	0.584097	0.378057	0.607323	0.721813	0.526891	0.44424	0.471077	0.324962	0.595073	0.0996303	0.752901	0.341918	0.569416	0.487921	0.252632	0.629053	0.537074	0.48118	0.981212	0.84863	0.86176	0.415927	0.307478	0.481168	0.637678	0.437587	0.467886	0.491405	0.642156	0.73306	0.243576	0.519755	0.761121	0.70962	0.802343	5.61954	N1	I	1	2	0	LumA	Mixed	Post
MB-0200	triple-negative breast cancer	0.909749	0.757835	0.89093	0.65287	0.626977	0.377742	0.538701	0.71602	0.482312	0.430485	0.445809	0.379214	0.584669	0.356573	0.709514	0.331346	0.648159	0.462582	0.306369	0.270455	0.441785	0.476299	0.969232	0.768769	0.800515	0.345098	0.406396	0.419299	0.56918	0.499486	0.455283	0.467315	0.575104	0.714451	0.351495	0.420125	0.697906	0.610046	0.757805	5.87659	N0	I	1	2	1	Basal	Medullary	Post
MB-0201	non-triple negative breast cancer	0.975379	0.755001	0.922389	0.700737	0.631602	0.409189	0.54167	0.642807	0.527774	0.299118	0.460026	0.217622	0.588176	0.278017	0.75535	0.296862	0.494584	0.437999	0.28579	0.515908	0.50114	0.474887	0.945472	0.773254	0.696729	0.395834	0.321506	0.405057	0.517427	0.465496	0.466092	0.476518	0.502575	0.670911	0.242416	0.607062	0.888545	0.729292	0.849202	5.83486	N0	I	0	2	0	Basal	Ductal/NST	Pre
MB-0202	non-triple negative breast cancer	0.950594	0.766456	0.881656	0.710744	0.647874	0.341874	0.53655	0.521209	0.562201	0.358885	0.494069	0.163234	0.5943	0.179114	0.775178	0.463117	0.530338	0.492918	0.149792	0.552861	0.455101	0.464272	0.797815	0.776195	0.804921	0.453185	0.334467	0.414191	0.508983	0.440487	0.46087	0.474178	0.572376	0.713866	0.146046	0.655578	0.880754	0.665801	0.737857	5.76273	N1	I	0	2	0	LumA	Ductal/NST	Pre
MB-0203	non-triple negative breast cancer	0.942704	0.780504	0.902555	0.67635	0.612749	0.43999	0.610533	0.687993	0.507636	0.42944	0.467327	0.371971	0.601397	0.291568	0.735902	0.485089	0.555762	0.505504	0.0790061	0.495538	0.518064	0.494301	0.990074	0.847274	0.877019	0.425397	0.407737	0.484122	0.60584	0.519343	0.448824	0.5003	0.638481	0.757478	0.23678	0.617395	0.732884	0.793833	0.904901	5.64694	N1	I	1	2	0	LumA	Ductal/NST	Post
MB-0204	non-triple negative breast cancer	0.969661	0.758069	0.895577	0.647936	0.61909	0.390477	0.528089	0.49263	0.517898	0.320293	0.433555	0.285847	0.594202	0.274731	0.734971	0.313513	0.537517	0.4362	0.23426	0.640559	0.525735	0.446959	0.942472	0.818126	0.703817	0.44602	0.293578	0.386217	0.410264	0.50287	0.444398	0.488639	0.486	0.67829	0.140189	0.476488	0.818423	0.750953	0.851854	5.61101	N0	I	1	2	1	LumA	Ductal/NST	Post
MB-0205	non-triple negative breast cancer	0.920457	0.748819	0.88475	0.707733	0.554328	0.557483	0.607759	0.68529	0.47983	0.42416	0.476331	0.430268	0.578541	0.223348	0.672932	0.362872	0.563843	0.459047	0.143171	0.668903	0.536333	0.47576	0.952983	0.800604	0.740868	0.511388	0.361862	0.471027	0.619797	0.477909	0.433564	0.510677	0.576181	0.681604	0.177764	0.518428	0.642427	0.803614	0.880367	5.89176	N0	I	1	2	0	Normal	Lobular	Post
MB-0206	triple-negative breast cancer	0.971533	0.759181	0.898585	0.670973	0.659007	0.537464	0.724923	0.915963	0.68711	0.67411	0.5148	0.633405	0.659816	0.440627	0.805719	0.464611	0.715787	0.586456	0.311556	0.46859	0.594092	0.610802	0.996492	0.908837	0.918706	0.404132	0.609699	0.594397	0.838919	0.639093	0.562013	0.538805	0.799472	0.787891	0.580151	0.742388	0.714925	0.823617	0.86716	5.8738	N1	I	1	2	0	claudin-low	Medullary	Post
MB-0207	non-triple negative breast cancer	0.960256	0.7609	0.901645	0.611327	0.64479	0.433274	0.545289	0.66609	0.492519	0.336071	0.484128	0.261525	0.595073	0.217674	0.741249	0.322404	0.518637	0.481049	0.253625	0.699512	0.478672	0.464479	0.971172	0.818696	0.754781	0.425557	0.304459	0.404168	0.470533	0.440983	0.415371	0.466444	0.567329	0.686876	0.131348	0.508869	0.804001	0.735315	0.816323	5.4757	N1	I	0	2	0	LumA	Mixed	Pre
MB-0209	non-triple negative breast cancer	0.947003	0.756943	0.916502	0.674182	0.625451	0.414129	0.649288	0.565732	0.81704	0.438772	0.473039	0.1939	0.637484	0.312401	0.862825	0.576745	0.638169	0.520783	0.302287	0.635869	0.610199	0.534098	0.978574	0.815572	0.779815	0.504367	0.434364	0.466491	0.571575	0.580081	0.5066	0.523629	0.558256	0.773164	0.387302	0.721501	0.96132	0.881527	0.973753	5.84965	N0	I	1	2	0	claudin-low	Ductal/NST	Post
MB-0211	triple-negative breast cancer	0.969583	0.778489	0.906444	0.659995	0.587756	0.324237	0.594505	0.642642	0.678393	0.385774	0.470613	0.255885	0.615674	0.215499	0.806215	0.28306	0.48968	0.487614	0.400437	0.765477	0.530688	0.504857	0.978328	0.795365	0.882122	0.42273	0.389309	0.407933	0.567867	0.533295	0.451883	0.486784	0.58075	0.761225	0.329392	0.698127	0.849367	0.736199	0.90131	5.73531	N3	II	0	1	1	claudin-low	Ductal/NST	Pre
MB-0214	triple-negative breast cancer	0.939861	0.764581	0.873723	0.657012	0.606569	0.403872	0.576897	0.657704	0.513154	0.429249	0.442776	0.424763	0.620613	0.308288	0.737442	0.595258	0.683239	0.517522	0.415886	0.547129	0.5075	0.507514	0.809831	0.779237	0.780198	0.407512	0.448039	0.507589	0.523772	0.428988	0.486015	0.513933	0.648495	0.719525	0.369564	0.548323	0.724485	0.784218	0.866497	5.8673	N0	I	0	1	0	Basal	Ductal/NST	Pre
MB-0215	non-triple negative breast cancer	0.94473	0.784665	0.899396	0.66401	0.650496	0.428469	0.604109	0.760434	0.55856	0.439357	0.467401	0.427325	0.606296	0.286513	0.747988	0.384906	0.594422	0.489696	0.268742	0.727549	0.563229	0.510979	0.990636	0.882072	0.894615	0.416375	0.350062	0.508976	0.585184	0.582797	0.468893	0.499863	0.619988	0.753191	0.302923	0.47798	0.834613	0.726529	0.829198	5.73415	N0	I	1	2	0	LumB	Mixed	Post
MB-0218	non-triple negative breast cancer	0.958114	0.795981	0.901265	0.655244	0.623286	0.272485	0.494275	0.476519	0.536436	0.221714	0.45939	0.116158	0.583177	0.108488	0.767355	0.0569405	0.434196	0.385882	0.0841371	0.606736	0.475247	0.455257	0.94259	0.757667	0.706543	0.390112	0.303442	0.367602	0.321461	0.515374	0.431417	0.453029	0.434221	0.68175	0.382826	0.542189	0.787092	0.759905	0.773719	5.8591	N1	I	0	1	0	LumB	Ductal/NST	Pre
MB-0220	triple-negative breast cancer	0.926611	0.783762	0.888568	0.653959	0.673326	0.716508	0.789099	0.959218	0.77053	0.603302	0.581628	0.737077	0.635984	0.310147	0.798059	0.683243	0.785008	0.703716	0.339252	0.682066	0.645951	0.602972	0.809093	0.852684	0.863539	0.53572	0.561191	0.671022	0.823712	0.530411	0.538729	0.559237	0.767709	0.773886	0.299	0.703597	0.616677	0.852959	0.881969	5.72527	N2	II	0	1	1	claudin-low	Ductal/NST	Pre
MB-0221	triple-negative breast cancer	0.921289	0.730432	0.878793	0.626906	0.530994	0.495519	0.624944	0.708021	0.515857	0.500894	0.386452	0.561168	0.601281	0.363963	0.741174	0.376737	0.549803	0.505533	0.216825	0.474268	0.519161	0.461868	0.96847	0.829053	0.713422	0.349319	0.400033	0.445228	0.633466	0.50624	0.438696	0.477372	0.665089	0.663147	0.22396	0.486987	0.653147	0.777256	0.7814	5.51327	N2	II	1	2	1	Her2	Ductal/NST	Post
MB-0222	non-triple negative breast cancer	0.929317	0.777223	0.886766	0.661026	0.610163	0.650711	0.751604	0.931191	0.644849	0.634998	0.60954	0.726866	0.634255	0.433173	0.76564	0.487225	0.714704	0.601635	0.440713	0.599818	0.634689	0.585911	0.989331	0.899981	0.84746	0.515478	0.531025	0.634767	0.792233	0.520788	0.539297	0.550431	0.759703	0.744066	0.4062	0.652373	0.699232	0.794331	0.81461	5.77999	N0	I	1	2	0	claudin-low	Lobular	Post
MB-0223	non-triple negative breast cancer	0.93106	0.778221	0.874877	0.644519	0.560554	0.510947	0.645378	0.844626	0.564022	0.487601	0.530477	0.49716	0.602688	0.232409	0.74357	0.393646	0.609793	0.517034	0.286232	0.450192	0.561369	0.495909	0.986839	0.842055	0.827647	0.310964	0.408344	0.530265	0.691138	0.449246	0.454038	0.484371	0.655291	0.724768	0.219318	0.398574	0.631762	0.834945	0.719235	5.92298	N3	II	1	2	1	LumA	Ductal/NST	Post
MB-0224	non-triple negative breast cancer	0.952498	0.77159	0.896104	0.667596	0.634486	0.427064	0.574014	0.693731	0.467857	0.400563	0.490888	0.276496	0.607446	0.316737	0.707939	0.351952	0.532936	0.500677	0.185488	0.543509	0.495583	0.484807	0.769353	0.775522	0.777943	0.486472	0.301996	0.443272	0.51343	0.460061	0.479637	0.493946	0.56686	0.710109	0.0184008	0.496933	0.780737	0.886722	0.828701	5.80658	N0	I	0	1	0	LumA	Ductal/NST	Pre
MB-0225	non-triple negative breast cancer	0.926027	0.723289	0.84243	0.611033	0.603515	0.340453	0.498601	0.535057	0.467747	0.286952	0.45454	0.216023	0.585239	0.204873	0.665091	0.153651	0.389869	0.403345	0.158398	0.691588	0.455903	0.417549	0.90692	0.74466	0.718467	0.417992	0.294622	0.360258	0.457949	0.35187	0.353451	0.418345	0.471508	0.637615	0.140078	0.275018	0.698127	0.762447	0.730895	5.55814	N0	I	1	2	1	LumB	Ductal/NST	Post
MB-0226	non-triple negative breast cancer	0.922729	0.746682	0.896903	0.636338	0.590862	0.419978	0.56635	0.686117	0.491802	0.357434	0.468639	0.399774	0.58729	0.387671	0.694587	0.336719	0.521039	0.479536	0.24888	0.598863	0.5042	0.456589	0.750114	0.738585	0.71198	0.476757	0.330912	0.442289	0.612525	0.436584	0.409092	0.478986	0.560389	0.658755	0.180638	0.447201	0.68586	0.775543	0.822512	5.46635	N1	I	1	2	0	LumA	Ductal/NST	Post
MB-0227	non-triple negative breast cancer	0.95976	0.771843	0.89373	0.687161	0.677521	0.4831	0.601602	0.658697	0.55045	0.476899	0.478945	0.374729	0.608644	0.308177	0.748057	0.489315	0.53219	0.500812	0.41401	0.469894	0.543571	0.472883	0.977819	0.839926	0.764785	0.474856	0.33857	0.460499	0.548703	0.445786	0.430993	0.497714	0.606728	0.708518	0.164005	0.538432	0.711168	0.777919	0.776206	5.63294	N0	I	1	2	0	LumA	Ductal/NST	Post
MB-0228	non-triple negative breast cancer	0.936638	0.743234	0.883787	0.714191	0.633998	0.376984	0.508994	0.520326	0.456933	0.308723	0.405572	0.390838	0.590568	0.308698	0.678896	0.311975	0.423954	0.378899	0.105985	0.62744	0.486822	0.427119	0.754785	0.758402	0.684364	0.526402	0.304629	0.351557	0.449155	0.480154	0.392222	0.477919	0.481662	0.640918	0.333978	0.488092	0.586948	0.836161	0.801514	5.62006	N1	I	1	2	1	Normal	Lobular	Post
MB-0229	non-triple negative breast cancer	0.938486	0.778153	0.875248	0.640408	0.609821	0.353558	0.543617	0.523084	0.560767	0.390489	0.470281	0.448383	0.585335	0.207794	0.757696	0.311517	0.517197	0.4481	0.104551	0.677094	0.52293	0.472119	0.820761	0.765898	0.875711	0.347478	0.320519	0.401307	0.468834	0.508063	0.450406	0.47136	0.55171	0.728109	0.153451	0.504061	0.687517	0.782616	0.756368	5.81767	N0	I	0	2	0	LumA	Mixed	Pre
MB-0230	non-triple negative breast cancer	0.928626	0.740521	0.877259	0.720021	0.655972	0.413706	0.548658	0.48154	0.426534	0.398807	0.441562	0.290654	0.58184	0.289291	0.737318	0.376468	0.549815	0.480939	0.169598	0.543056	0.496341	0.431868	0.943765	0.740407	0.709464	0.461242	0.320349	0.41271	0.560606	0.397695	0.407729	0.465459	0.571469	0.651906	0.328176	0.421783	0.627342	0.710505	0.726474	5.70549	N0	I	0	1	0	Her2	Ductal/NST	Pre
MB-0231	non-triple negative breast cancer	0.924242	0.743173	0.910047	0.645159	0.62143	0.382058	0.567706	0.639332	0.579911	0.352675	0.44856	0.201952	0.607134	0.27687	0.74029	0.239851	0.442136	0.442203	0.0694062	0.525613	0.499691	0.478177	0.939183	0.800316	0.747123	0.399614	0.298398	0.425255	0.533841	0.479617	0.44879	0.483486	0.513782	0.667599	0.260651	0.422888	0.729016	0.908935	0.910317	5.62758	N0	I	1	2	0	LumA	Mucinous	Post
MB-0232	non-triple negative breast cancer	0.969809	0.732205	0.898859	0.623668	0.627162	0.365688	0.528492	0.525512	0.488271	0.321227	0.444342	0.520621	0.592385	0.101869	0.719384	0.393863	0.522019	0.436956	0.28397	0.559017	0.506282	0.460178	0.773413	0.736154	0.716846	0.466576	0.322981	0.449336	0.464688	0.368728	0.426373	0.485008	0.573435	0.677024	0.0455324	0.482898	0.767144	0.806764	0.850638	5.61071	N0	I	0	1	0	LumA	Ductal/NST	Pre
MB-0233	non-triple negative breast cancer	0.931406	0.770957	0.901256	0.634343	0.593235	0.591233	0.707042	0.841702	0.699579	0.594971	0.529717	0.656149	0.631471	0.332591	0.82065	0.524504	0.655074	0.52571	0.38521	0.632127	0.620908	0.553449	0.978129	0.876517	0.775144	0.44051	0.515648	0.581062	0.711326	0.542445	0.530874	0.527404	0.737328	0.724015	0.416312	0.600486	0.752942	0.859424	0.797149	5.72562	N0	I	1	2	0	LumA	Ductal/NST	Post
MB-0234	non-triple negative breast cancer	0.930392	0.764755	0.86572	0.628442	0.582807	0.498726	0.622792	0.790116	0.544215	0.494768	0.5146	0.482769	0.607508	0.0613741	0.73681	0.292618	0.5671	0.465586	0.355914	0.597864	0.522211	0.492739	0.985837	0.829074	0.747028	0.429314	0.41076	0.527801	0.642077	0.499257	0.485177	0.489495	0.652156	0.697947	0.305631	0.572968	0.745427	0.705752	0.756424	5.73759	N0	I	1	2	0	LumB	Mixed	Post
MB-0235	non-triple negative breast cancer	0.931877	0.777343	0.91282	0.617438	0.622763	0.403867	0.586081	0.619194	0.535719	0.435239	0.489846	0.459363	0.611527	0.374559	0.760744	0.39519	0.579836	0.514398	0.174729	0.588844	0.552693	0.482605	0.995229	0.81656	0.919216	0.463847	0.396703	0.446031	0.575334	0.494741	0.439707	0.487188	0.640029	0.779188	0.229983	0.45759	0.732442	0.768083	0.79212	5.42407	N1	I	1	2	1	LumA	Ductal/NST	Post
MB-0236	non-triple negative breast cancer	0.946807	0.803052	0.897105	0.623388	0.607803	0.508811	0.609157	0.75442	0.517953	0.407882	0.498952	0.418074	0.618351	0.299807	0.731732	0.416221	0.638372	0.502846	0.373072	0.650583	0.516569	0.488151	0.975101	0.832072	0.836991	0.458188	0.324155	0.47546	0.625196	0.437525	0.476538	0.487386	0.618152	0.73108	0.130298	0.562027	0.858982	0.796817	0.82417	5.70844	N0	I	0	1	0	LumA	Ductal/NST	Pre
MB-0238	triple-negative breast cancer	0.946608	0.775084	0.877813	0.657117	0.628435	0.577702	0.693586	0.855881	0.625649	0.590702	0.509615	0.620787	0.641422	0.467948	0.74383	0.522034	0.749585	0.640877	0.256715	0.419378	0.554067	0.58056	0.999687	0.859639	0.905098	0.454843	0.541582	0.582162	0.73134	0.519601	0.506034	0.520847	0.762811	0.774506	0.470188	0.651323	0.733989	0.796486	0.80389	5.66292	N2	II	1	2	0	claudin-low	Ductal/NST	Post
MB-0239	non-triple negative breast cancer	0.938241	0.778695	0.887181	0.637476	0.603963	0.408645	0.608018	0.744158	0.615166	0.397186	0.483315	0.343039	0.597374	0.291822	0.811427	0.487289	0.517541	0.508393	0.114261	0.689109	0.54278	0.501836	0.979636	0.846811	0.858677	0.453581	0.392932	0.476614	0.617553	0.513051	0.473667	0.492952	0.614036	0.735148	0.300768	0.522241	0.754434	0.818368	0.867381	5.96116	N0	I	1	2	1	LumA	Mixed	Post
MB-0241	non-triple negative breast cancer	0.966952	0.747867	0.888579	0.646652	0.611387	0.374437	0.562127	0.52805	0.641814	0.335653	0.451994	0.152938	0.600755	0.362612	0.814038	0.367896	0.542965	0.478033	0.325955	0.604135	0.533027	0.511112	0.977691	0.810149	0.728428	0.443388	0.384404	0.417892	0.502362	0.511749	0.511238	0.481169	0.542635	0.713186	0.241863	0.679229	0.80273	0.866939	0.9217	5.84829	N0	I	1	2	1	claudin-low	Ductal/NST	Post
MB-0242	non-triple negative breast cancer	0.961045	0.809179	0.910881	0.639373	0.635098	0.348707	0.574331	0.592932	0.592491	0.36377	0.454238	0.425119	0.613138	0.172416	0.785021	0.400657	0.559516	0.505762	0.12524	0.511609	0.556643	0.508239	0.987493	0.820963	0.891315	0.372849	0.375018	0.469231	0.504174	0.490477	0.50302	0.503498	0.612159	0.746193	0.29375	0.617782	0.773056	0.825662	0.845168	5.83456	N0	I	1	2	0	LumB	Ductal/NST	Post
MB-0243	non-triple negative breast cancer	0.96496	0.778529	0.880913	0.620387	0.649886	0.377459	0.535473	0.546808	0.47514	0.303234	0.509255	0.222489	0.600051	0.320107	0.723268	0.212598	0.496557	0.491917	0.223612	0.520676	0.512346	0.468439	0.969957	0.814299	0.773426	0.470343	0.269152	0.425052	0.526291	0.432065	0.430314	0.483295	0.584614	0.691883	0.0416091	0.617892	0.759187	0.79538	0.874841	5.63315	N1	I	1	2	0	LumB	Ductal/NST	Post
MB-0244	non-triple negative breast cancer	0.934188	0.753012	0.835032	0.693194	0.634862	0.458533	0.63717	0.705427	0.575498	0.457466	0.490333	0.421732	0.609276	0.255322	0.746137	0.563807	0.611367	0.532995	0.486671	0.503963	0.548793	0.489941	0.978128	0.877116	0.683549	0.469202	0.392816	0.540646	0.652091	0.440184	0.474007	0.497328	0.636317	0.675545	0.289219	0.46726	0.572913	0.871415	0.785489	5.83517	N0	I	1	2	0	Normal	Ductal/NST	Post
MB-0245	non-triple negative breast cancer	0.910933	0.781132	0.874122	0.665058	0.634128	0.619726	0.671231	0.742724	0.536326	0.513538	0.52583	0.673063	0.603682	0.421368	0.758979	0.353814	0.63394	0.52905	0.338479	0.61645	0.566175	0.51666	0.805481	0.817832	0.78354	0.431402	0.390925	0.553428	0.605506	0.46784	0.509257	0.510759	0.692373	0.718135	0.247444	0.6495	0.704426	0.717191	0.800464	5.65732	N0	I	1	2	0	LumA	Lobular	Post
MB-0247	non-triple negative breast cancer	0.968325	0.781497	0.890511	0.687125	0.63862	0.422741	0.582029	0.739579	0.499581	0.390769	0.470066	0.294295	0.603145	0.276899	0.73623	0.418647	0.514331	0.482043	0.240108	0.681212	0.486979	0.474424	0.969772	0.847259	0.789696	0.458108	0.299745	0.436987	0.612873	0.401362	0.454801	0.494829	0.598081	0.71445	0.0676908	0.559596	0.777532	0.893187	0.861579	5.42236	N1	I	1	2	1	LumA	Ductal/NST	Post
MB-0248	non-triple negative breast cancer	0.929885	0.722812	0.879697	0.664812	0.60533	0.314428	0.498016	0.599222	0.363969	0.293035	0.440275	0.278109	0.570613	0.269511	0.662608	0.406094	0.457912	0.444466	0.245129	0.187781	0.489747	0.441257	0.773867	0.720815	0.740744	0.381038	0.325057	0.384828	0.439165	0.43259	0.427449	0.462572	0.506333	0.661033	0.124496	0.285904	0.730287	0.836271	0.84467	5.98506	N0	I	0	2	0	LumA	Ductal/NST	Pre
MB-0249	triple-negative breast cancer	0.945687	0.782571	0.900237	0.69103	0.605766	0.400223	0.574167	0.618311	0.53616	0.454687	0.476904	0.428121	0.598755	0.321002	0.795866	0.437554	0.549499	0.543315	0.113764	0.548421	0.531978	0.469038	0.960843	0.845181	0.75946	0.395198	0.342053	0.447858	0.548428	0.489269	0.437792	0.495103	0.642562	0.733324	0.0319943	0.625021	0.807095	0.732663	0.804111	5.91483	N0	I	1	2	0	Her2	Ductal/NST	Post
MB-0253	non-triple negative breast cancer	0.94911	0.772256	0.828488	0.692322	0.646003	0.346264	0.496434	0.240494	0.498202	0.31689	0.427886	0.154659	0.588607	0.144157	0.701117	0.360285	0.502795	0.398587	0.24066	0.520817	0.479866	0.428828	0.95842	0.822953	0.713967	0.32368	0.302093	0.400439	0.352331	0.457381	0.399959	0.464152	0.460422	0.637442	0.288832	0.428469	0.776924	0.868542	0.716638	5.52599	N0	I	1	2	0	Normal	Ductal/NST	Post
MB-0256	non-triple negative breast cancer	0.961281	0.76019	0.87529	0.634178	0.611518	0.358948	0.556142	0.700076	0.508354	0.381868	0.491443	0.222131	0.597954	0.436581	0.697965	0.429083	0.491793	0.447464	0.369927	0.62681	0.52857	0.471664	0.773109	0.793214	0.751332	0.444453	0.346189	0.43292	0.527395	0.48183	0.42324	0.485537	0.525064	0.66136	0.413439	0.562193	0.748577	0.88429	0.836382	5.62984	N0	I	1	2	1	LumA	Ductal/NST	Post
MB-0257	non-triple negative breast cancer	0.943686	0.770707	0.874838	0.600327	0.59251	0.389078	0.488882	0.527277	0.499361	0.267351	0.431411	0.212463	0.583501	0.148988	0.678903	0.205224	0.409329	0.443487	0.058758	0.415225	0.510367	0.417526	0.943622	0.827169	0.757519	0.439869	0.315049	0.332265	0.363007	0.462883	0.387863	0.448646	0.468984	0.683189	0.388959	0.451346	0.663314	0.859756	0.787589	5.63368	N0	I	1	2	1	LumA	Ductal/NST	Post
MB-0258	non-triple negative breast cancer	0.914209	0.774944	0.857072	0.615913	0.576621	0.339937	0.604272	0.80253	0.500298	0.446802	0.494368	0.198278	0.585004	0.192112	0.705714	0.387391	0.560418	0.504488	0.105764	0.331541	0.530102	0.494363	0.986092	0.847428	0.868049	0.361077	0.386646	0.516953	0.655158	0.463141	0.453613	0.489852	0.616542	0.728598	0.201304	0.575841	0.728519	0.703155	0.753164	5.79283	N0	I	1	2	0	LumA	Ductal/NST	Post
MB-0259	triple-negative breast cancer	0.914476	0.757183	0.852209	0.631679	0.536982	0.314021	0.5292	0.604518	0.556188	0.421349	0.343834	0.338482	0.582271	0.116586	0.711895	0.240481	0.654561	0.480411	0.352714	0.295463	0.475038	0.472595	0.759732	0.703223	0.805992	0.419339	0.344898	0.443314	0.436369	0.440034	0.419034	0.463824	0.582784	0.711472	0.121236	0.359397	0.890092	0.829364	0.644858	5.70106	N2	II	0	1	1	Basal	Ductal/NST	Pre
MB-0260	non-triple negative breast cancer	0.926103	0.771931	0.870632	0.643845	0.61241	0.419412	0.633653	0.83304	0.578256	0.500541	0.524073	0.417562	0.617237	0.293134	0.717768	0.403472	0.652031	0.517899	0.403472	0.647452	0.545914	0.497388	0.794919	0.861556	0.796689	0.470864	0.425139	0.51167	0.706248	0.484672	0.461993	0.514137	0.656638	0.744122	0.351605	0.509421	0.660165	0.81555	0.757805	5.62536	N0	I	1	2	0	LumA	Ductal/NST	Post
MB-0261	non-triple negative breast cancer	0.943148	0.759923	0.864542	0.671733	0.587828	0.319128	0.527915	0.552712	0.544988	0.360618	0.445244	0.140693	0.585809	0.103071	0.715559	0.321982	0.523773	0.478106	0.115971	0.679335	0.560412	0.466947	0.78638	0.76513	0.832193	0.395817	0.328665	0.429075	0.433446	0.455304	0.420576	0.47376	0.566597	0.711422	0.195999	0.51456	0.698237	0.775432	0.771785	5.72313	N2	I	1	2	1	LumB	Ductal/NST	Post
MB-0262	non-triple negative breast cancer	0.949127	0.789429	0.869454	0.618046	0.587456	0.419812	0.65642	0.799992	0.646504	0.486372	0.580133	0.437965	0.62684	0.294634	0.79324	0.447013	0.5958	0.514416	0.278894	0.663986	0.574868	0.546156	0.99313	0.893691	0.866015	0.442588	0.449018	0.554772	0.62569	0.553321	0.521735	0.498299	0.645424	0.750956	0.381831	0.631154	0.796375	0.771233	0.831409	5.66695	N0	I	1	2	0	Her2	Ductal/NST	Post
MB-0263	non-triple negative breast cancer	0.903488	0.771832	0.867414	0.654542	0.58258	0.496285	0.589902	0.693345	0.471775	0.449729	0.48869	0.378318	0.599367	0.399604	0.70319	0.51126	0.538721	0.469047	0.25346	0.577182	0.518139	0.466794	0.780705	0.770083	0.777752	0.44313	0.381009	0.464092	0.59571	0.416504	0.415197	0.499336	0.626091	0.682166	0.335691	0.523236	0.813284	0.77267	0.7835	5.68084	N0	I	1	2	0	LumA	Mixed	Post
MB-0264	non-triple negative breast cancer	0.961941	0.771008	0.88074	0.609702	0.608065	0.314028	0.530974	0.51845	0.571084	0.182357	0.401648	0.11303	0.603869	0.144359	0.769097	0.216563	0.474556	0.449931	0.252742	0.424763	0.520936	0.480256	0.762055	0.820475	0.714015	0.448484	0.32778	0.413976	0.293681	0.44929	0.513292	0.463446	0.438465	0.659532	0.314969	0.751837	0.719843	0.8082	0.844505	5.90003	N1	I	1	2	1	Her2	Ductal/NST	Post
MB-0265	triple-negative breast cancer	0.921897	0.791968	0.899139	0.640161	0.667759	0.478951	0.683802	0.867633	0.637401	0.569136	0.4882	0.58076	0.620077	0.456416	0.757758	0.33967	0.597616	0.537306	0.203088	0.313271	0.563636	0.558497	0.992084	0.853368	0.803711	0.43317	0.511376	0.538373	0.803697	0.577185	0.468961	0.518185	0.729068	0.747841	0.292369	0.650163	0.892579	0.846328	0.91634	5.38332	N1	I	0	2	0	claudin-low	Ductal/NST	Pre
MB-0266	non-triple negative breast cancer	0.934493	0.755602	0.896642	0.635315	0.553272	0.382305	0.569068	0.647166	0.570643	0.337077	0.494788	0.217489	0.59141	0.332763	0.750891	0.145887	0.538913	0.448509	0.0951163	0.734663	0.551089	0.45124	0.93883	0.839853	0.713841	0.503953	0.34208	0.409199	0.568193	0.548804	0.427225	0.479471	0.536057	0.674178	0.372106	0.51771	0.664475	0.756811	0.847433	5.49283	N0	I	1	2	0	LumA	Mixed	Post
MB-0268	non-triple negative breast cancer	0.936482	0.752419	0.873306	0.660914	0.679302	0.339189	0.495636	0.54267	0.497319	0.298284	0.434853	0.181258	0.581398	0.315114	0.734862	0.270481	0.473811	0.391013	0.373182	0.632099	0.466607	0.433736	0.928625	0.790295	0.730393	0.399414	0.300819	0.348384	0.463307	0.387073	0.470683	0.458817	0.524292	0.665868	0.18854	0.450461	0.808477	0.912969	0.767365	5.86854	N0	I	1	2	1	LumB	Ductal/NST	Post
MB-0269	triple-negative breast cancer	1	0.77763	0.922807	0.659092	0.643362	0.41008	0.662736	0.687828	0.691634	0.411687	0.449522	0.237854	0.628665	0.397964	0.880667	0.478118	0.58635	0.592352	0.370148	0.48257	0.624982	0.534825	0.984567	0.840133	0.734348	0.486812	0.429967	0.490809	0.699955	0.647579	0.536631	0.53836	0.621536	0.736423	0.440239	0.695972	0.870863	0.868376	0.957673	6.19215	N1	I	0	2	0	claudin-low	Ductal/NST	Pre
MB-0270	non-triple negative breast cancer	0.943025	0.724319	0.874961	0.550957	0.619804	0.399231	0.572101	0.744324	0.543443	0.44116	0.505909	0.320281	0.585903	0.300178	0.682025	0.416265	0.602808	0.494414	0.244577	0.655564	0.49552	0.48491	0.965677	0.79745	0.726757	0.343956	0.370597	0.489704	0.608845	0.354781	0.459366	0.472804	0.622217	0.691188	0.162071	0.509808	0.748246	0.911256	0.738244	5.68189	N0	I	0	1	1	LumB	Ductal/NST	Pre
MB-0272	non-triple negative breast cancer	0.936339	0.767985	0.863029	0.607115	0.642025	0.480913	0.643843	0.80264	0.680214	0.487397	0.531679	0.519159	0.613939	0.292708	0.763021	0.371304	0.581725	0.483988	0.247611	0.443928	0.545062	0.493133	0.980598	0.88731	0.796879	0.349925	0.375879	0.518088	0.62757	0.470505	0.460022	0.495018	0.643858	0.727447	0.289661	0.553793	0.729734	0.8124	0.745262	5.43106	N2	II	1	2	1	LumB	Ductal/NST	Post
MB-0273	non-triple negative breast cancer	0.92594	0.751968	0.868057	0.635164	0.623229	0.356646	0.501091	0.518284	0.344548	0.242441	0.445424	0.0898513	0.56813	0.219528	0.686993	0.318414	0.377457	0.382926	0.23906	0.521204	0.462441	0.442248	0.930457	0.767242	0.687367	0.486074	0.265546	0.37582	0.480583	0.381586	0.406273	0.459555	0.425587	0.64791	0.157595	0.517876	0.627507	0.883793	0.841521	5.78644	N1	I	1	2	0	LumA	Ductal/NST	Post
MB-0275	non-triple negative breast cancer	0.959514	0.795286	0.916652	0.734282	0.64727	0.399473	0.559983	0.475692	0.530698	0.378714	0.431608	0.191185	0.584561	0.139183	0.796735	0.526548	0.540279	0.507512	0.12353	0.647828	0.563418	0.462306	0.966686	0.840489	0.80212	0.475899	0.302354	0.385274	0.499267	0.477449	0.434646	0.505957	0.539297	0.762702	0.171078	0.477593	0.806708	0.836492	0.910482	5.83841	N0	I	1	2	0	claudin-low	Ductal/NST	Post
MB-0278	triple-negative breast cancer	0.927464	0.731861	0.87254	0.689969	0.638087	0.357239	0.473318	0.552822	0.336052	0.35222	0.367878	0.318175	0.596056	0.0438581	0.648795	0.281834	0.438813	0.393235	0.0305652	0.315438	0.409518	0.424357	0.901671	0.697333	0.670225	0.381062	0.334137	0.362038	0.465059	0.353022	0.383359	0.451072	0.474206	0.629435	0.0642648	0.29038	0.689064	0.733713	0.73421	5.60136	N1	I	0	1	1	Basal	Ductal/NST	Pre
MB-0279	non-triple negative breast cancer	0.950458	0.775695	0.876565	0.608949	0.613355	0.595893	0.683727	0.785592	0.550781	0.440391	0.469763	0.577834	0.611729	0.236434	0.77149	0.501341	0.566149	0.592409	0.285183	0.650996	0.599886	0.533342	0.98415	0.882755	0.843512	0.574906	0.435784	0.531283	0.734909	0.523723	0.519575	0.531186	0.694629	0.779662	0.280157	0.636846	0.76952	0.825938	0.87777	5.82056	N0	I	1	2	0	claudin-low	Lobular	Post
MB-0280	non-triple negative breast cancer	0.891482	0.746665	0.824776	0.66655	0.606296	0.47236	0.555921	0.570918	0.55387	0.416476	0.462829	0.272429	0.581464	0.210388	0.698722	0.438128	0.529004	0.449875	0.221018	0.512596	0.508054	0.420341	0.94488	0.827659	0.787413	0.393773	0.3325	0.422936	0.51377	0.404192	0.372361	0.468074	0.57193	0.686075	0.145383	0.476377	0.550533	0.748577	0.603028	5.38557	N0	I	0	2	1	Normal	Ductal/NST	Pre
MB-0282	non-triple negative breast cancer	0.92342	0.750663	0.886362	0.637386	0.627178	0.593332	0.64404	0.7238	0.558891	0.48755	0.526058	0.540901	0.615392	0.346825	0.734815	0.401775	0.536269	0.500964	0.3195	0.735294	0.556614	0.493303	0.978967	0.88085	0.786706	0.532367	0.378531	0.497162	0.597677	0.498731	0.432926	0.513995	0.647623	0.723343	0.186108	0.53904	0.634912	0.818312	0.892026	5.75533	N2	II	1	2	1	claudin-low	Mixed	Post
MB-0284	triple-negative breast cancer	0.974957	0.78368	0.90066	0.772814	0.623532	0.47852	0.644929	0.859357	0.596629	0.479512	0.419915	0.500221	0.60826	0.230703	0.763641	0.379819	0.661717	0.516541	0.234425	0.572127	0.538901	0.523076	0.79959	0.792801	0.869291	0.452034	0.450216	0.491746	0.718093	0.532259	0.473997	0.514071	0.703154	0.768812	0.315135	0.583964	0.802453	0.78455	0.879593	5.6805	N0	I	1	2	0	claudin-low	Ductal/NST	Post
MB-0285	non-triple negative breast cancer	0.933906	0.761997	0.872049	0.639631	0.583694	0.435331	0.618799	0.794916	0.676021	0.431959	0.476232	0.271052	0.591637	0.347403	0.753863	0.547946	0.560713	0.492169	0.195364	0.687163	0.494793	0.488394	0.960239	0.800314	0.747	0.596591	0.396043	0.461718	0.662817	0.4482	0.478605	0.509199	0.606167	0.692812	0.105487	0.674366	0.613969	0.795601	0.92181	5.52809	N3	I	0	2	0	claudin-low	Ductal/NST	Pre
MB-0286	non-triple negative breast cancer	0.959963	0.77888	0.906444	0.625566	0.640766	0.457871	0.664824	0.848157	0.637787	0.470856	0.510169	0.198328	0.62296	0.394872	0.787402	0.442919	0.61198	0.514702	0.352162	0.732384	0.581157	0.520466	0.780608	0.83734	0.805779	0.539454	0.414297	0.514868	0.72924	0.525589	0.491649	0.520165	0.618668	0.716577	0.2186	0.643643	0.746643	0.774493	0.90783	5.61917	N0	I	1	2	0	claudin-low	Ductal/NST	Post
MB-0287	non-triple negative breast cancer	0.954879	0.762786	0.893186	0.623545	0.710838	0.36006	0.506732	0.574449	0.387362	0.306382	0.480446	0.167775	0.592404	0.243174	0.713866	0.331417	0.491056	0.408876	0.117682	0.503215	0.455071	0.474444	0.793304	0.762473	0.688714	0.411128	0.338177	0.402319	0.374282	0.399945	0.440421	0.446666	0.510942	0.652328	0.194839	0.527159	0.73305	0.899265	0.728021	5.60715	N1	I	1	2	0	LumB	Ductal/NST	Post
MB-0288	non-triple negative breast cancer	0.940942	0.771404	0.887682	0.664975	0.591204	0.405408	0.606011	0.768544	0.515802	0.371983	0.529685	0.552514	0.588115	0.249753	0.757329	0.367254	0.530371	0.465741	0.282866	0.644225	0.528366	0.473603	0.794438	0.782112	0.826024	0.443908	0.387044	0.453316	0.621612	0.47004	0.443108	0.482448	0.626651	0.729557	0.320827	0.472288	0.770072	0.749959	0.7856	5.6076	N3	I	1	2	1	Normal	Ductal/NST	Post
MB-0289	triple-negative breast cancer	0.950336	0.784353	0.912978	0.656192	0.626169	0.438144	0.683602	0.685731	0.784047	0.463995	0.447731	0.263456	0.623105	0.372261	0.887374	0.68434	0.644505	0.59255	0.264935	0.590469	0.60897	0.543224	0.781691	0.771225	0.789207	0.545133	0.454333	0.528142	0.720223	0.547683	0.53399	0.538728	0.626013	0.765535	0.234569	0.737802	0.838537	0.921092	0.976792	5.92121	N0	I	1	2	0	claudin-low	Ductal/NST	Post
MB-0290	non-triple negative breast cancer	0.958694	0.749285	0.901799	0.637199	0.663793	0.441906	0.593002	0.774227	0.491085	0.419188	0.498308	0.400892	0.604527	0.249866	0.736014	0.261831	0.552413	0.507603	0.280328	0.544894	0.547757	0.488582	0.778925	0.774376	0.749964	0.483333	0.380441	0.452537	0.611706	0.453261	0.431792	0.485274	0.610557	0.688013	0.204177	0.487153	0.763165	0.860308	0.832845	5.49755	N0	I	0	2	0	LumA	Ductal/NST	Pre
MB-0291	non-triple negative breast cancer	0.961982	0.788499	0.904809	0.638822	0.657367	0.389659	0.559893	0.629235	0.543884	0.348247	0.46846	0.240408	0.601207	0.250444	0.763219	0.403495	0.553716	0.454899	0.416934	0.584738	0.454663	0.47269	0.777454	0.74942	0.715296	0.458788	0.359672	0.436506	0.535448	0.574737	0.452942	0.477898	0.557425	0.715934	0.00751506	0.540753	0.780571	0.844284	0.844394	6.06836	N1	I	1	2	1	LumB	Ductal/NST	Post
MB-0292	triple-negative breast cancer	0.943252	0.780288	0.897083	0.693191	0.659807	0.343856	0.523849	0.438396	0.572132	0.33159	0.489184	0.244449	0.609155	0.0854986	0.771018	0.579213	0.547573	0.421371	0.223667	0.536149	0.470158	0.464408	0.957053	0.80745	0.795112	0.352336	0.368738	0.384675	0.383243	0.491782	0.475882	0.482875	0.503885	0.702377	0.335083	0.532961	0.857877	0.54136	0.680168	5.73003	N1	I	1	2	0	Her2	Ductal/NST	Post
MB-0293	non-triple negative breast cancer	0.949218	0.765395	0.903075	0.711024	0.620335	0.654437	0.727355	0.915025	0.637566	0.581805	0.499271	0.721947	0.617716	0.262119	0.764474	0.564198	0.739086	0.543156	0.480823	0.683966	0.610586	0.560779	0.975096	0.88877	0.780223	0.555063	0.473023	0.608207	0.761528	0.484783	0.531389	0.55614	0.700261	0.723681	0.110847	0.683207	0.628999	0.810466	0.892192	5.7796	N0	I	1	2	0	claudin-low	Ductal/NST	Post
MB-0294	triple-negative breast cancer	0.931007	0.81743	0.898507	0.644566	0.596195	0.515581	0.653246	0.788185	0.634863	0.56432	0.487449	0.446305	0.617857	0.309524	0.772869	0.578233	0.67514	0.564827	0.280108	0.697671	0.530854	0.541775	0.809079	0.855251	0.896638	0.48478	0.46713	0.564405	0.646615	0.569656	0.491584	0.530837	0.68501	0.756782	0.420401	0.618169	0.848428	0.698845	0.793612	5.89091	N0	I	0	2	0	Normal	Ductal/NST	Pre
MB-0295	non-triple negative breast cancer	0.938945	0.73967	0.86863	0.641105	0.659526	0.487444	0.635188	0.798613	0.563029	0.435117	0.477917	0.445283	0.617554	0.305999	0.780496	0.406018	0.61096	0.496947	0.347472	0.637295	0.546197	0.491914	0.977674	0.851023	0.727342	0.449725	0.38473	0.50381	0.613185	0.452484	0.445483	0.502481	0.633072	0.699374	0.298889	0.527325	0.696414	0.862187	0.775985	5.34794	N1	I	0	2	0	LumA	Tubular/ cribriform	Pre
MB-0301	non-triple negative breast cancer	0.953617	0.776464	0.887124	0.658114	0.588059	0.360717	0.543713	0.546422	0.571691	0.337605	0.429325	0.173354	0.601464	0.194787	0.754538	0.307356	0.521532	0.46333	0.17335	0.57527	0.527764	0.457454	0.967095	0.858013	0.851658	0.415052	0.317078	0.379169	0.369283	0.438803	0.46904	0.473329	0.50885	0.714254	0.167928	0.590043	0.747472	0.695309	0.84572	5.76367	N1	I	1	2	0	LumA	Ductal/NST	Post
MB-0302	non-triple negative breast cancer	0.948365	0.786212	0.90035	0.621702	0.588288	0.588535	0.624224	0.705096	0.521153	0.421185	0.501321	0.567637	0.592182	0.326369	0.715661	0.385004	0.573179	0.582208	0.0885508	0.639675	0.55289	0.483929	0.972763	0.839953	0.859047	0.56807	0.375211	0.455009	0.581151	0.455393	0.443654	0.50611	0.678922	0.737305	0.132121	0.547384	0.745538	0.822512	0.839752	5.60412	N2	II	1	2	1	LumA	Lobular	Post
MB-0303	triple-negative breast cancer	0.960412	0.754098	0.918962	0.691905	0.623586	0.534523	0.686823	0.879495	0.594863	0.602318	0.540236	0.59026	0.636764	0.402088	0.803253	0.575217	0.655613	0.56553	0.296163	0.453353	0.533474	0.572395	0.998181	0.915918	0.788461	0.491884	0.522583	0.591149	0.76519	0.563809	0.519602	0.523491	0.745553	0.74513	0.304857	0.628999	0.562193	0.776869	0.851357	5.7208	N0	I	0	2	0	claudin-low	Ductal/NST	Pre
MB-0304	non-triple negative breast cancer	0.910512	0.75492	0.868224	0.606104	0.655054	0.222338	0.430725	0.426534	0.492078	0.242732	0.431885	0.323994	0.564934	0.233529	0.620109	0.310959	0.561751	0.39361	0.153709	0.556963	0.424833	0.451511	0.991112	0.754627	0.851113	0.40179	0.301586	0.416301	0.449807	0.399047	0.396045	0.437071	0.494227	0.686592	0.377797	0.360557	0.730397	0.862961	0.667459	5.4158	N1	I	1	2	1	LumB	Ductal/NST	Post
MB-0305	non-triple negative breast cancer	0.937004	0.769381	0.88676	0.620428	0.639815	0.493169	0.654982	0.803964	0.675414	0.505192	0.534439	0.444191	0.619344	0.221867	0.770825	0.567348	0.667232	0.546346	0.323859	0.521096	0.587993	0.524429	0.792203	0.867958	0.877782	0.512685	0.405332	0.527751	0.643916	0.492981	0.481927	0.521476	0.688823	0.768203	0.113002	0.65917	0.695253	0.874178	0.822015	5.67087	N2	II	1	2	1	Normal	Ductal/NST	Post
MB-0306	non-triple negative breast cancer	0.941878	0.771234	0.897659	0.617995	0.601668	0.507693	0.654848	0.885729	0.637014	0.527256	0.525976	0.598094	0.611829	0.268608	0.741588	0.341852	0.639936	0.561111	0.264549	0.715416	0.563497	0.546516	0.99592	0.884541	0.839525	0.409604	0.463722	0.534694	0.718443	0.547656	0.514617	0.509811	0.739524	0.739086	0.393822	0.547605	0.593966	0.908162	0.754932	5.75104	N1	I	1	2	1	LumA	Ductal/NST	Post
MB-0307	non-triple negative breast cancer	0.91277	0.776338	0.903325	0.620997	0.621564	0.614174	0.731016	0.872929	0.672379	0.619372	0.578282	0.693877	0.635568	0.520102	0.774245	0.57278	0.714462	0.607264	0.239115	0.682055	0.571032	0.579759	0.987124	0.899564	0.863083	0.52075	0.55333	0.594382	0.753441	0.535225	0.5006	0.536332	0.755876	0.748103	0.384815	0.617892	0.595513	0.805437	0.841963	5.65463	N2	II	0	1	0	claudin-low	Ductal/NST	Pre
MB-0308	non-triple negative breast cancer	0.917013	0.740961	0.852289	0.608638	0.601347	0.462652	0.57869	0.728986	0.474754	0.35704	0.423055	0.125241	0.590027	0.155345	0.685068	0.277588	0.537007	0.418106	0.409706	0.67336	0.54451	0.480444	0.930459	0.768735	0.725041	0.491291	0.366877	0.475025	0.553606	0.422787	0.477555	0.492884	0.513126	0.65155	0.268719	0.500414	0.624744	0.841742	0.866497	5.58261	N0	I	1	2	0	LumA	Other	Post
MB-0309	non-triple negative breast cancer	0.926867	0.754896	0.871032	0.623558	0.632194	0.414926	0.539093	0.612132	0.555967	0.325111	0.44064	0.164082	0.583136	0.280066	0.70597	0.273989	0.551629	0.448781	0.334673	0.603976	0.498417	0.475281	0.960037	0.864124	0.690706	0.407511	0.318676	0.43049	0.476296	0.445406	0.413387	0.49009	0.564339	0.6592	0.30762	0.513511	0.672708	0.879372	0.791126	5.71769	N1	I	1	2	0	LumA	Ductal/NST	Post
MB-0310	non-triple negative breast cancer	0.912601	0.792918	0.873635	0.612583	0.601531	0.589557	0.68086	0.852129	0.652518	0.498113	0.534287	0.608629	0.605791	0.246969	0.758233	0.501687	0.669314	0.551446	0.31619	0.614312	0.587876	0.546766	0.98426	0.895454	0.781866	0.462347	0.439185	0.592865	0.726992	0.458198	0.510057	0.533449	0.680119	0.719802	0.21545	0.662762	0.671658	0.75449	0.797204	5.81597	N1	I	1	2	0	LumA	Ductal/NST	Post
MB-0311	non-triple negative breast cancer	0.941682	0.776927	0.896282	0.673086	0.621743	0.296954	0.450354	0.392217	0.456658	0.221793	0.411752	0.0534848	0.597773	0.137314	0.694841	0.36389	0.426226	0.373222	0.142564	0.644267	0.419588	0.456962	0.943194	0.772806	0.767626	0.378472	0.308137	0.398241	0.263872	0.563632	0.403831	0.444266	0.461469	0.681198	0.393435	0.395314	0.866608	0.79958	0.751395	5.5694	N0	I	1	2	0	LumB	Ductal/NST	Post
MB-0312	non-triple negative breast cancer	0.942726	0.780813	0.903581	0.643994	0.647123	0.346873	0.546815	0.634256	0.535277	0.302922	0.452848	0.14145	0.590025	0.0889694	0.759378	0.210971	0.531543	0.440646	0.244522	0.696432	0.514846	0.450004	0.959692	0.788693	0.730296	0.452047	0.316002	0.395556	0.497119	0.387671	0.467724	0.471003	0.51941	0.677869	0.169918	0.53064	0.743604	0.794828	0.758302	5.81875	N0	I	1	2	1	LumB	Lobular	Post
MB-0313	non-triple negative breast cancer	0.938846	0.745143	0.875177	0.633684	0.719599	0.309706	0.528813	0.545153	0.497595	0.367955	0.495303	0.282678	0.600946	0.265333	0.753542	0.357981	0.510145	0.49145	0.224053	0.543309	0.450204	0.471907	0.817862	0.739493	0.761794	0.449129	0.378755	0.413846	0.415675	0.439695	0.426452	0.461622	0.590523	0.705244	0.367906	0.534453	0.618666	0.860861	0.8392	5.3998	N1	I	1	2	0	LumB	Ductal/NST	Post
MB-0314	non-triple negative breast cancer	0.965131	0.75552	0.91101	0.746188	0.66799	0.336613	0.492343	0.463057	0.471113	0.300927	0.431227	0.117476	0.59304	0.231904	0.719254	0.290018	0.41579	0.45582	0.133792	0.379593	0.450751	0.445906	0.963511	0.759846	0.777046	0.423508	0.312494	0.347679	0.423669	0.554882	0.407121	0.448412	0.508865	0.658795	0.277173	0.525115	0.775709	0.695253	0.827651	5.62549	N2	II	1	2	1	Her2	Ductal/NST	Post
MB-0315	non-triple negative breast cancer	0.941431	0.799314	0.88264	0.667008	0.609822	0.476238	0.564412	0.595304	0.51205	0.401241	0.47106	0.30186	0.603683	0.240038	0.723308	0.467467	0.491113	0.418019	0.197074	0.693986	0.507215	0.459411	0.946385	0.808998	0.76375	0.446364	0.320188	0.418055	0.50757	0.424799	0.429062	0.472426	0.547183	0.685386	0.253136	0.533017	0.703045	0.754158	0.826767	5.84862	N1	I	1	2	0	LumA	Ductal/NST	Post
MB-0316	triple-negative breast cancer	0.94317	0.778998	0.885159	0.722598	0.635695	0.597688	0.708206	0.90035	0.689703	0.595399	0.525967	0.703287	0.631966	0.383605	0.768644	0.467605	0.700947	0.569282	0.384713	0.403863	0.491172	0.55795	0.99864	0.936837	0.812683	0.466458	0.498604	0.605309	0.777179	0.448445	0.507883	0.522771	0.77928	0.733305	0.276013	0.646571	0.716804	0.777311	0.71592	5.69071	N0	I	1	2	0	Basal	Ductal/NST	Post
MB-0317	non-triple negative breast cancer	0.922161	0.794949	0.881889	0.627306	0.592728	0.363857	0.572551	0.521484	0.584932	0.33826	0.49426	0.52345	0.605403	0.109747	0.758975	0.210527	0.568212	0.465098	0	0.415182	0.525533	0.447101	0.979586	0.821279	0.835473	0.349093	0.335091	0.378467	0.478842	0.469108	0.445279	0.490454	0.620284	0.746674	0.232359	0.638062	0.704813	0.762171	0.796928	5.51623	N0	I	1	2	0	LumA	Ductal/NST	Post
MB-0318	triple-negative breast cancer	0.895146	0.730612	0.853991	0.634063	0.560558	0.341241	0.459762	0.440382	0.367114	0.298227	0.28667	0.109695	0.569617	0.157611	0.573274	0.300285	0.508572	0.352541	0.305045	0.597795	0.374905	0.417486	0.911997	0.710206	0.682009	0.422765	0.30468	0.357609	0.336461	0.505285	0.361496	0.443024	0.423835	0.627335	0.203293	0.462894	0.791512	0.853843	0.731834	5.57094	N0	I	1	2	0	Normal	Other	Post
MB-0319	non-triple negative breast cancer	0.906356	0.711175	0.853394	0.56731	0.607119	0.373914	0.55964	0.58896	0.538919	0.413254	0.453385	0.240819	0.592925	0.144986	0.69655	0.289477	0.534741	0.467323	0.318452	0.556787	0.479636	0.442992	0.963364	0.824852	0.752286	0.440073	0.348467	0.398781	0.546415	0.399915	0.396708	0.459447	0.575186	0.680566	0.156324	0.53904	0.669337	0.934575	0.752777	5.47539	N3	I	1	2	1	LumB	Mixed	Post
MB-0320	non-triple negative breast cancer	0.921884	0.766605	0.870953	0.629594	0.633165	0.409184	0.557202	0.625594	0.468519	0.355006	0.479814	0.20327	0.5763	0.332507	0.70269	0.236436	0.426009	0.445217	0.291197	0.701047	0.460084	0.448293	0.77557	0.785461	0.758356	0.522142	0.302033	0.43452	0.5371	0.422117	0.419731	0.477205	0.54621	0.672839	0.224402	0.517213	0.697629	0.759187	0.826325	5.66641	N0	I	1	2	0	LumA	Mixed	Post
MB-0321	non-triple negative breast cancer	0.878904	0.733296	0.851476	0.601603	0.616787	0.360405	0.441768	0.0979852	0.469402	0.290246	0.431276	0.330172	0.591252	0.0977214	0.683277	0.164356	0.473742	0.437198	0.0458478	0.472994	0.400382	0.447862	0.787992	0.73155	0.811695	0.358431	0.335553	0.318821	0.345512	0.405384	0.416805	0.445523	0.488365	0.656474	0.0648174	0.362159	0.666354	0.570039	0.677681	5.81988	N1	I	0	2	0	LumA	Ductal/NST	Pre
MB-0322	non-triple negative breast cancer	0.922864	0.74014	0.856347	0.641733	0.589619	0.322662	0.541993	0.575553	0.548905	0.402454	0.50808	0.279248	0.57568	0.192349	0.68245	0.31289	0.515305	0.388173	0.24386	0.573807	0.492381	0.45241	0.975667	0.860006	0.777431	0.363228	0.355269	0.408679	0.494227	0.440828	0.424084	0.450716	0.559798	0.695185	0.270432	0.47599	0.652484	0.634138	0.684589	5.57931	N1	I	1	2	0	LumA	Ductal/NST	Post
MB-0324	non-triple negative breast cancer	0.89993	0.771075	0.869243	0.641278	0.575895	0.373303	0.566548	0.688159	0.486174	0.406331	0.515257	0.282037	0.592611	0.231956	0.704977	0.334745	0.530631	0.44683	0.28888	0.59247	0.485259	0.437004	0.967301	0.788101	0.727545	0.422848	0.338853	0.435162	0.564519	0.474386	0.420149	0.468561	0.588951	0.68517	0.401945	0.394817	0.691275	0.601315	0.732442	5.80229	N2	II	0	2	1	LumA	Ductal/NST	Pre
MB-0325	non-triple negative breast cancer	0.925191	0.75785	0.799006	0.580912	0.59843	0.410632	0.601616	0.752599	0.562974	0.524743	0.545808	0.421319	0.610545	0.257057	0.770187	0.54877	0.618428	0.469148	0.308356	0.449993	0.499759	0.499924	0.982546	0.863999	0.730348	0.310331	0.443049	0.515375	0.657733	0.400361	0.478462	0.478911	0.715156	0.671991	0.42554	0.675858	0.738299	0.704316	0.737083	5.55341	N0	I	1	2	0	LumB	Ductal/NST	Post
MB-0328	non-triple negative breast cancer	0.93398	0.801984	0.878189	0.622374	0.68309	0.438558	0.613066	0.726613	0.525788	0.427314	0.53019	0.470702	0.597728	0.335548	0.76056	0.520933	0.646034	0.504684	0.45594	0.607432	0.518457	0.500658	0.772064	0.789398	0.791262	0.440076	0.405386	0.536137	0.57203	0.413403	0.457277	0.497043	0.615109	0.721694	0.200807	0.509532	0.687904	0.7299	0.806708	5.69148	N1	I	1	2	1	LumB	0	Post
MB-0336	non-triple negative breast cancer	0.944207	0.765012	0.889493	0.66887	0.588236	0.367203	0.53875	0.591442	0.487554	0.317614	0.454772	0.159068	0.592471	0.283402	0.754079	0.41267	0.495285	0.429798	0.167778	0.485309	0.501861	0.472182	0.77131	0.781034	0.696747	0.386526	0.25336	0.42792	0.478418	0.443946	0.482755	0.465651	0.529011	0.655183	0.0145328	0.719954	0.786871	0.77499	0.81019	5.71001	N1	I	1	2	1	LumB	Ductal/NST	Post
MB-0339	non-triple negative breast cancer	0.929169	0.751961	0.836145	0.584692	0.595464	0.325427	0.539702	0.641649	0.526726	0.292951	0.440223	0.189214	0.585316	0.226053	0.739736	0.218173	0.446542	0.423109	0.0500409	0.451971	0.48912	0.449869	0.95555	0.813093	0.774167	0.306415	0.349198	0.405978	0.508009	0.38203	0.419434	0.454489	0.522385	0.663216	0.25402	0.422059	0.700945	0.830414	0.68481	5.61377	N0	I	1	2	0	LumB	Mucinous	Post
MB-0340	triple-negative breast cancer	0.924337	0.754235	0.891144	0.712044	0.598525	0.449735	0.619346	0.686062	0.534064	0.534103	0.450659	0.388444	0.63349	0.282915	0.762698	0.690575	0.685402	0.533266	0.220081	0.436982	0.580236	0.53406	0.811471	0.838384	0.882272	0.426316	0.475774	0.541752	0.610857	0.513589	0.509104	0.552899	0.692703	0.759718	0.465713	0.688899	0.776317	0.797701	0.7299	5.77746	N1	I	1	2	0	Basal	Ductal/NST	Post
MB-0341	non-triple negative breast cancer	0.958318	0.785081	0.913744	0.63098	0.65144	0.389664	0.574861	0.665318	0.560325	0.379628	0.460467	0.255995	0.589435	0.282707	0.746704	0.523515	0.594467	0.486284	0.36441	0.60531	0.496796	0.464206	0.982495	0.839983	0.809857	0.482828	0.314888	0.463154	0.564228	0.459174	0.457349	0.496229	0.60497	0.743034	0.163563	0.597171	0.667293	0.690059	0.864011	5.80255	N1	I	1	2	1	LumA	0	Post
MB-0342	non-triple negative breast cancer	0.927115	0.74505	0.854048	0.692318	0.609036	0.484341	0.62354	0.821895	0.564574	0.429737	0.510787	0.286904	0.594622	0.246352	0.695036	0.336506	0.494322	0.442718	0.390727	0.652157	0.545767	0.469281	0.956485	0.844006	0.772139	0.521255	0.336434	0.502748	0.678032	0.510877	0.429731	0.486673	0.570459	0.691102	0.352766	0.504946	0.56048	0.763662	0.853567	5.54166	N0	I	1	2	1	Normal	Lobular	Post
MB-0343	non-triple negative breast cancer	0.917122	0.763007	0.871589	0.674622	0.636977	0.385441	0.540049	0.629235	0.487995	0.353303	0.450076	0.22151	0.591907	0.210706	0.697853	0.347534	0.597737	0.458861	0.23928	0.623964	0.49607	0.466317	0.953899	0.777022	0.753373	0.504815	0.299141	0.460709	0.525785	0.461594	0.409705	0.486723	0.528791	0.696719	0.133171	0.610598	0.652871	0.930486	0.761894	5.67812	N1	I	1	2	1	Normal	Ductal/NST	Post
MB-0344	non-triple negative breast cancer	0.919657	0.742225	0.852332	0.637986	0.61178	0.527159	0.641562	0.852736	0.529374	0.489112	0.513303	0.445409	0.604193	0.368648	0.669353	0.371096	0.552093	0.516841	0.357624	0.597374	0.532208	0.49654	0.987014	0.865213	0.778859	0.512076	0.436679	0.497448	0.721302	0.472718	0.460293	0.515652	0.682503	0.712655	0.306404	0.594187	0.617727	0.761894	0.815384	5.80604	N1	I	1	2	0	Normal	Lobular	Post
MB-0345	non-triple negative breast cancer	0.935873	0.760522	0.873588	0.634597	0.650426	0.410936	0.580327	0.624049	0.456437	0.34972	0.498095	0.339025	0.578088	0.263619	0.707228	0.347057	0.505367	0.448018	0.518229	0.669143	0.54259	0.459622	0.928405	0.781513	0.73848	0.444531	0.299453	0.471857	0.484777	0.460914	0.428154	0.486197	0.477576	0.659132	0.297287	0.573797	0.636791	0.712162	0.782505	5.59052	N1	I	0	1	0	LumA	Ductal/NST	Pre
MB-0346	non-triple negative breast cancer	0.894023	0.728045	0.867437	0.6644	0.540927	0.399923	0.496091	0.264935	0.461954	0.31049	0.48762	0.47035	0.55897	0.275698	0.733422	0.527896	0.404286	0.504335	0.153543	0.475241	0.403456	0.441778	0.949335	0.782103	0.712003	0.425049	0.354941	0.40522	0.444809	0.370996	0.42748	0.445253	0.584914	0.636226	0.122838	0.510361	0.691827	0.651158	0.649887	5.84736	N2	II	0	1	1	Her2	Ductal/NST	Pre
MB-0348	non-triple negative breast cancer	0.949252	0.750606	0.834713	0.649292	0.559666	0.293213	0.467032	0.000331031	0.474975	0.265842	0.43021	0.163195	0.589087	0.180327	0.730516	0.202473	0.491225	0.41423	0.217377	0.321325	0.436224	0.437236	0.939871	0.796004	0.692294	0.396817	0.247596	0.392328	0.379872	0.391545	0.39221	0.446361	0.45202	0.660454	0.0865337	0.429519	0.664696	0.87357	0.774548	5.55326	N0	I	1	2	0	LumA	Ductal/NST	Post
MB-0349	non-triple negative breast cancer	0.922485	0.809136	0.869453	0.680082	0.600108	0.362725	0.557047	0.612297	0.551222	0.397741	0.453545	0.267812	0.579671	0.261815	0.729714	0.389943	0.55586	0.476352	0.17335	0.571381	0.541323	0.489948	0.788434	0.785153	0.873691	0.3197	0.382414	0.487437	0.510175	0.464382	0.470026	0.47499	0.600267	0.754284	0.339504	0.704868	0.66989	0.66138	0.725645	5.64087	N1	I	1	2	0	LumB	Ductal/NST	Post
MB-0350	triple-negative breast cancer	0.949836	0.763511	0.867881	0.688531	0.698313	0.366967	0.515654	0.552988	0.490423	0.328224	0.408161	0.328894	0.587691	0.178881	0.708417	0.46476	0.493145	0.4471	0.307362	0.383188	0.386347	0.463991	0.967296	0.776972	0.772264	0.426107	0.348795	0.438556	0.408996	0.396246	0.419608	0.459326	0.545585	0.664151	0.101343	0.543018	0.835884	0.798585	0.855225	5.7897	N0	I	0	2	1	Basal	Ductal/NST	Pre
MB-0352	triple-negative breast cancer	0.9498	0.773822	0.899596	0.726424	0.633614	0.557309	0.722572	0.926667	0.703441	0.619245	0.479453	0.603361	0.640467	0.189721	0.817549	0.62036	0.696034	0.599531	0.0118068	0.616832	0.567637	0.576587	0.818989	0.873561	0.86017	0.513253	0.512002	0.60071	0.835411	0.549461	0.554523	0.545798	0.757781	0.764782	0.394706	0.689562	0.67945	0.842736	0.875781	5.90244	N0	I	1	2	1	claudin-low	Ductal/NST	Post
MB-0353	non-triple negative breast cancer	0.935968	0.783318	0.863028	0.638499	0.585931	0.336408	0.467651	0.499581	0.419968	0.298116	0.41747	0.241322	0.585173	0.322937	0.687266	0.242523	0.399842	0.447042	0.229846	0.589292	0.437556	0.434715	0.9766	0.790114	0.80069	0.376266	0.323877	0.357565	0.440595	0.436342	0.436519	0.444037	0.544893	0.676121	0.247168	0.401337	0.72885	0.682876	0.659612	5.67679	N2	I	1	2	0	LumA	Ductal/NST	Post
MB-0354	triple-negative breast cancer	0.961731	0.761883	0.887809	0.668484	0.625586	0.566048	0.773191	0.959659	0.726448	0.686825	0.534365	0.727033	0.671277	0.457915	0.81809	0.69086	0.691407	0.652218	0.477733	0.695293	0.644406	0.626095	0.996876	0.946352	0.920264	0.534526	0.592059	0.672834	0.873511	0.621611	0.591875	0.571288	0.792132	0.783745	0.482677	0.720617	0.515224	0.853788	0.876002	5.61204	N1	I	1	2	1	claudin-low	Ductal/NST	Post
MB-0356	non-triple negative breast cancer	0.935203	0.794698	0.883936	0.643009	0.595404	0.390306	0.595522	0.819964	0.559056	0.510377	0.482443	0.348805	0.599944	0.221104	0.731983	0.38672	0.551246	0.490233	0.325017	0.607494	0.501758	0.504637	0.97618	0.876452	0.784814	0.414521	0.390361	0.498072	0.656163	0.442946	0.496742	0.49926	0.67832	0.711471	0.128088	0.56805	0.782505	0.695198	0.784716	5.66451	N0	I	1	2	0	LumA	Ductal/NST	Post
MB-0358	non-triple negative breast cancer	0.94578	0.762077	0.886478	0.691679	0.634718	0.507481	0.652316	0.824323	0.589842	0.540632	0.522499	0.539054	0.620965	0.226969	0.752761	0.412504	0.632742	0.52421	0.0855716	0.580782	0.550884	0.516787	0.9871	0.823478	0.767303	0.372547	0.43654	0.517957	0.668586	0.471256	0.479767	0.51436	0.705995	0.737526	0.293861	0.593911	0.771288	0.828922	0.840471	5.57069	N1	I	1	2	0	LumA	Ductal/NST	Post
MB-0359	non-triple negative breast cancer	0.943895	0.77074	0.883444	0.608076	0.561026	0.566445	0.678346	0.846998	0.619966	0.518725	0.508189	0.487277	0.605339	0.376339	0.70636	0.484315	0.664995	0.648363	0.352714	0.516302	0.575967	0.522744	0.805406	0.812745	0.869947	0.484068	0.454013	0.549279	0.668632	0.49903	0.479034	0.516429	0.705292	0.754233	0.349395	0.650439	0.756755	0.793557	0.827154	5.62584	N0	I	0	1	0	LumA	Ductal/NST	Pre
MB-0360	non-triple negative breast cancer	0.945541	0.726444	0.84007	0.596122	0.665942	0.297451	0.50972	0.358065	0.540905	0.307426	0.445287	0.112358	0.596527	0.0507509	0.717115	0.170863	0.449481	0.458594	0.236191	0.400815	0.52068	0.445072	0.970162	0.800494	0.830756	0.360591	0.358337	0.371071	0.297035	0.466826	0.408472	0.438535	0.468386	0.711117	0.349726	0.482235	0.786042	0.834835	0.777643	5.56375	N1	I	1	2	1	LumB	Ductal/NST	Post
MB-0361	non-triple negative breast cancer	0.951133	0.751916	0.896153	0.700177	0.587637	0.459064	0.596633	0.705703	0.532905	0.375296	0.478676	0.384462	0.600971	0.227881	0.726012	0.246791	0.589977	0.497572	0.365017	0.610806	0.480574	0.485125	0.938759	0.778911	0.728906	0.449068	0.326471	0.464728	0.574322	0.510483	0.46077	0.47698	0.613572	0.690077	0.198596	0.48008	0.860806	0.650771	0.74808	5.83757	N3	II	0	1	0	Her2	Ductal/NST	Pre
MB-0362	non-triple negative breast cancer	0.943913	0.751651	0.872325	0.605654	0.582916	0.258732	0.534616	0.610863	0.556463	0.307495	0.421228	0.169248	0.577633	0.121878	0.768147	0.341561	0.492756	0.431876	0.207612	0.72614	0.51319	0.462464	0.965585	0.820805	0.753879	0.439921	0.35896	0.415416	0.49021	0.476484	0.441981	0.47788	0.53337	0.703263	0.327513	0.551252	0.794496	0.753661	0.747914	5.72225	N1	I	1	2	1	LumA	Ductal/NST	Post
MB-0363	non-triple negative breast cancer	0.910453	0.756119	0.860944	0.59182	0.632277	0.6508	0.741695	0.934832	0.646669	0.629665	0.532879	0.770162	0.615552	0.39315	0.741918	0.506527	0.644582	0.562448	0.330424	0.564444	0.600467	0.58578	0.995333	0.884543	0.82693	0.492348	0.534612	0.656169	0.831325	0.486566	0.530754	0.526369	0.774709	0.726812	0.282865	0.65591	0.634415	0.821296	0.835332	5.73694	N2	I	1	2	1	LumB	Mixed	Post
MB-0364	non-triple negative breast cancer	0.951977	0.776462	0.896543	0.600832	0.61651	0.350935	0.561189	0.607166	0.455002	0.371934	0.477164	0.239468	0.586881	0.314417	0.72551	0.354834	0.55155	0.476295	0.294121	0.685136	0.502209	0.464256	0.986983	0.864039	0.861254	0.526618	0.340728	0.401568	0.477592	0.462909	0.444547	0.486823	0.564117	0.750256	0.170912	0.534619	0.801846	0.713267	0.804553	5.38716	N2	I	0	2	1	LumA	Ductal/NST	Pre
MB-0365	non-triple negative breast cancer	0.967296	0.783974	0.883463	0.700275	0.608441	0.544075	0.731718	0.930749	0.771965	0.634392	0.560812	0.639293	0.642684	0.384865	0.854232	0.611715	0.683673	0.595292	0.206619	0.549165	0.622315	0.602407	0.996785	0.909922	0.893122	0.40699	0.550276	0.612818	0.823966	0.534064	0.564572	0.548984	0.774489	0.772938	0.320771	0.717356	0.737249	0.83489	0.8928	5.91843	N0	I	1	2	1	claudin-low	Mucinous	Post
MB-0366	non-triple negative breast cancer	0.949153	0.7737	0.904544	0.661295	0.616629	0.356199	0.530495	0.639166	0.483968	0.362941	0.42625	0.218421	0.580194	0.202585	0.705064	0.347679	0.525313	0.412535	0.250535	0.471156	0.482857	0.449761	0.957865	0.773654	0.849752	0.387749	0.304208	0.40243	0.552012	0.468067	0.39727	0.47062	0.576496	0.714776	0.318506	0.483119	0.717688	0.851522	0.759187	5.53235	N0	I	1	2	0	LumA	Mixed	Post
MB-0367	non-triple negative breast cancer	0.932331	0.778405	0.89204	0.606525	0.614853	0.510867	0.705244	0.86024	0.669455	0.57406	0.551573	0.340891	0.637633	0.295482	0.851654	0.554308	0.646522	0.569663	0.296935	0.712621	0.601749	0.567745	0.792725	0.805476	0.896462	0.476341	0.493921	0.601433	0.795378	0.55316	0.535895	0.547608	0.691416	0.798354	0.332983	0.632923	0.800243	0.828977	0.882632	5.79246	N0	I	1	2	0	claudin-low	Mixed	Post
MB-0368	non-triple negative breast cancer	0.907511	0.764829	0.854339	0.569438	0.559172	0.388507	0.55016	0.680324	0.516298	0.480445	0.480669	0.453664	0.612418	0.383315	0.69804	0.35126	0.558157	0.523928	0.15735	0.487622	0.46707	0.486758	0.98548	0.817001	0.848202	0.355584	0.413966	0.457436	0.501872	0.43976	0.416411	0.47133	0.652051	0.715525	0.415538	0.504835	0.716417	0.863403	0.58728	5.45502	N3	II	1	2	1	LumB	Ductal/NST	Post
MB-0369	non-triple negative breast cancer	0.917947	0.725056	0.833698	0.592144	0.60297	0.319529	0.549209	0.665373	0.543001	0.38411	0.492704	0.371783	0.600268	0.260921	0.692901	0.369684	0.494228	0.405451	0.26979	0.616699	0.491815	0.453241	0.774706	0.740011	0.719771	0.255069	0.385362	0.446205	0.511349	0.368364	0.37121	0.464147	0.550258	0.696773	0.1876	0.321103	0.762281	0.858098	0.754932	5.67227	N2	II	1	2	1	LumB	Lobular	Post
MB-0370	non-triple negative breast cancer	0.905445	0.75126	0.871564	0.66459	0.633726	0.397644	0.605477	0.712214	0.528767	0.417129	0.530584	0.342382	0.601835	0.239069	0.733399	0.456882	0.623791	0.525165	0.220522	0.493995	0.557635	0.48854	0.977585	0.832397	0.899526	0.477923	0.4114	0.472402	0.62446	0.527529	0.422512	0.498924	0.653157	0.769342	0.371885	0.496436	0.838924	0.679173	0.701497	5.51198	N3	II	1	2	0	LumB	Ductal/NST	Post
MB-0371	non-triple negative breast cancer	0.939038	0.807369	0.90812	0.647769	0.646662	0.402588	0.604291	0.708076	0.554698	0.43097	0.491126	0.322664	0.606707	0.318281	0.757351	0.385559	0.552181	0.50232	0.17186	0.614926	0.553797	0.505105	0.986418	0.873792	0.865782	0.440879	0.34695	0.490033	0.537006	0.51802	0.485073	0.50887	0.619635	0.76004	0.173841	0.533956	0.842073	0.739349	0.874731	5.74872	N2	II	1	2	0	LumB	Ductal/NST	Post
MB-0372	triple-negative breast cancer	0.93895	0.786616	0.866691	0.678098	0.610487	0.341401	0.599423	0.717179	0.55387	0.440186	0.443433	0.436348	0.624978	0.351002	0.709102	0.38544	0.653929	0.473687	0.653069	0.448648	0.485453	0.528871	0.796565	0.821829	0.751489	0.30597	0.436154	0.50471	0.73481	0.449467	0.550868	0.509822	0.663296	0.694764	0.205448	0.793723	0.781842	0.840195	0.680721	5.65685	N0	I	0	1	1	Basal	Ductal/NST	Pre
MB-0373	non-triple negative breast cancer	0.951773	0.773244	0.872313	0.635702	0.687098	0.393416	0.612417	0.607663	0.579856	0.481539	0.546698	0.411095	0.619351	0.118126	0.753356	0.528186	0.579692	0.540066	0.357238	0.573407	0.514618	0.51786	0.975442	0.856157	0.826289	0.437344	0.396603	0.544821	0.563383	0.444691	0.510663	0.489603	0.647837	0.738443	0.287672	0.543239	0.794938	0.690833	0.75134	5.89325	N1	I	1	2	1	LumB	Ductal/NST	Post
MB-0374	non-triple negative breast cancer	0.963172	0.809415	0.903287	0.660857	0.623981	0.390625	0.553435	0.544491	0.497761	0.37841	0.48566	0.242418	0.598811	0.219703	0.786422	0.436726	0.572062	0.453845	0.253901	0.608975	0.568734	0.508023	0.785306	0.738513	0.896251	0.354772	0.352182	0.455558	0.485285	0.45469	0.524602	0.486151	0.574757	0.751056	0.159584	0.675416	0.84572	0.783003	0.767475	5.81369	N3	II	0	1	0	LumB	Ductal/NST	Pre
MB-0375	non-triple negative breast cancer	0.945778	0.791525	0.871357	0.703212	0.63712	0.504094	0.681239	0.910556	0.566174	0.588011	0.532711	0.578174	0.64197	0.325239	0.734509	0.638929	0.691518	0.585307	0.443361	0.53475	0.55164	0.576763	0.995571	0.894224	0.838231	0.395264	0.508594	0.598255	0.73224	0.516613	0.559819	0.528043	0.732499	0.748448	0.360281	0.672598	0.726916	0.882577	0.707631	5.72836	N1	I	1	2	0	Normal	Ductal/NST	Post
MB-0377	non-triple negative breast cancer	0.930667	0.80216	0.893865	0.64815	0.620618	0.524002	0.634409	0.800158	0.551388	0.435028	0.476901	0.351637	0.61825	0.317146	0.704193	0.458457	0.596711	0.555007	0.348134	0.618635	0.567892	0.523019	0.978451	0.817087	0.877706	0.528495	0.409913	0.517222	0.613036	0.505123	0.532824	0.537459	0.618637	0.773803	0.281317	0.634636	0.807371	0.851964	0.866773	5.97531	N0	I	1	2	0	LumA	Ductal/NST	Post
MB-0378	non-triple negative breast cancer	0.94903	0.761189	0.905374	0.666085	0.652328	0.374459	0.562503	0.555194	0.437072	0.512288	0.476457	0.477818	0.609011	0.307333	0.750737	0.373645	0.634433	0.52852	0.00226205	0.452538	0.5505	0.494025	0.802348	0.787927	0.880656	0.406696	0.396303	0.432802	0.61392	0.4938	0.454815	0.500599	0.712028	0.769849	0.329336	0.596452	0.830801	0.879096	0.807869	5.56994	N1	I	1	2	1	Her2	Ductal/NST	Post
MB-0379	non-triple negative breast cancer	0.94604	0.792085	0.883273	0.633224	0.64645	0.401278	0.621147	0.80104	0.565236	0.426309	0.495292	0.318606	0.616698	0.0729822	0.764359	0.395461	0.640812	0.491011	0.337707	0.655809	0.532393	0.513247	0.984384	0.819314	0.862775	0.411318	0.392085	0.519294	0.65539	0.483391	0.502105	0.501341	0.62505	0.756518	0.270376	0.541471	0.801293	0.7877	0.880312	5.68664	N1	I	0	2	1	LumA	Ductal/NST	Pre
MB-0380	non-triple negative breast cancer	0.961892	0.749627	0.897282	0.631977	0.599193	0.492683	0.648308	0.78653	0.677897	0.557749	0.540698	0.599934	0.608814	0.34173	0.76189	0.476034	0.625728	0.535141	0.337707	0.511797	0.521283	0.518111	0.973815	0.85239	0.752919	0.357744	0.486385	0.546092	0.688096	0.503078	0.500732	0.500421	0.73423	0.693167	0.38161	0.714815	0.562248	0.797591	0.653368	5.85291	N1	I	1	2	0	LumB	Ductal/NST	Post
MB-0381	non-triple negative breast cancer	0.962779	0.781946	0.915637	0.667857	0.606873	0.277933	0.463295	0.35481	0.45252	0.265158	0.392189	0.128606	0.581438	0.0804007	0.74022	0.229892	0.369773	0.367469	0.266094	0.534571	0.438126	0.443498	0.794755	0.669222	0.804517	0.417189	0.281336	0.34627	0.187594	0.525464	0.425068	0.435605	0.47113	0.705542	0.268442	0.49848	0.807095	0.720617	0.864839	5.6027	N0	I	0	1	0	Her2	Ductal/NST	Pre
MB-0382	non-triple negative breast cancer	0.944087	0.764806	0.876276	0.632951	0.626634	0.445506	0.63755	0.825923	0.615828	0.488063	0.550459	0.474707	0.595237	0.320681	0.721192	0.484047	0.604862	0.51911	0.356686	0.695325	0.546312	0.513086	0.9858	0.874346	0.792219	0.450582	0.402844	0.514736	0.665532	0.484289	0.479554	0.504064	0.652698	0.715227	0.335415	0.558988	0.670829	0.873902	0.825109	5.89169	N1	I	1	2	0	LumA	Ductal/NST	Post
MB-0383	non-triple negative breast cancer	0.966382	0.807166	0.894872	0.650378	0.640644	0.399363	0.552915	0.568877	0.570974	0.368888	0.459215	0.235389	0.588928	0.241639	0.757524	0.285902	0.485813	0.421254	0.234922	0.409453	0.48085	0.430434	0.973693	0.772309	0.840059	0.44687	0.308957	0.405846	0.477314	0.498566	0.438385	0.478649	0.570731	0.726236	0.292866	0.565784	0.69122	0.755208	0.839752	5.71528	N0	I	1	2	1	LumB	Ductal/NST	Post
MB-0384	non-triple negative breast cancer	0.9349	0.795197	0.893543	0.733671	0.65256	0.38909	0.572146	0.624159	0.57936	0.413448	0.465576	0.279003	0.589035	0.184302	0.727887	0.336656	0.576656	0.454658	0.296604	0.613573	0.515672	0.470701	0.964053	0.855187	0.767762	0.375421	0.330091	0.451492	0.50517	0.46571	0.433079	0.478908	0.557634	0.706635	0.00983588	0.449467	0.71487	0.734652	0.809913	5.71818	N3	II	1	2	1	LumB	Ductal/NST	Post
MB-0385	non-triple negative breast cancer	0.92383	0.766517	0.872306	0.63981	0.612937	0.482784	0.609921	0.759441	0.574284	0.48878	0.503011	0.434859	0.603542	0.41568	0.74345	0.252016	0.478392	0.465964	0.245515	0.55546	0.50616	0.489841	0.980884	0.867599	0.762278	0.37689	0.396706	0.51998	0.661159	0.449678	0.428266	0.464027	0.640609	0.684459	0.365364	0.481019	0.781953	0.662485	0.77394	5.57066	N3	II	1	2	1	LumB	Ductal/NST	Post
MB-0386	non-triple negative breast cancer	0.944959	0.776626	0.853971	0.638931	0.56521	0.43005	0.572079	0.652352	0.534726	0.353411	0.507634	0.277759	0.579315	0.276891	0.73309	0.323074	0.52702	0.500947	0.325348	0.573393	0.516748	0.470043	0.956784	0.840405	0.772731	0.463571	0.308613	0.426715	0.559234	0.443294	0.446697	0.490844	0.570469	0.705834	0.271758	0.556943	0.69658	0.707355	0.854285	5.82702	N2	II	1	2	1	LumA	Ductal/NST	Post
MB-0388	non-triple negative breast cancer	0.914313	0.793635	0.879517	0.649562	0.591423	0.653468	0.717258	0.874253	0.606228	0.560467	0.52186	0.705785	0.615408	0.349928	0.744835	0.383618	0.672352	0.590034	0.189736	0.648568	0.57733	0.534676	0.988966	0.873619	0.816127	0.498751	0.459703	0.604322	0.731248	0.482161	0.46425	0.517117	0.745674	0.724713	0.206775	0.639664	0.691496	0.695032	0.84898	5.38591	N1	I	0	2	0	Normal	Ductal/NST	Pre
MB-0389	non-triple negative breast cancer	0.938904	0.785382	0.911608	0.638148	0.611209	0.506121	0.641697	0.771192	0.582836	0.520363	0.498022	0.531001	0.611142	0.228776	0.731909	0.414855	0.541204	0.530349	0.0278066	0.589522	0.521753	0.513535	0.975621	0.865263	0.80057	0.454912	0.411741	0.569553	0.610838	0.448429	0.499434	0.501125	0.72598	0.700627	0.360391	0.560038	0.567221	0.774659	0.854672	6.06907	N3	II	0	2	0	LumB	Ductal/NST	Pre
MB-0391	non-triple negative breast cancer	0.92239	0.758485	0.885316	0.603232	0.607667	0.532037	0.751361	0.937149	0.716627	0.645052	0.559149	0.730026	0.628654	0.448575	0.771047	0.336919	0.692042	0.608945	0.26637	0.425449	0.614336	0.593165	0.992737	0.874119	0.779647	0.375451	0.544208	0.640519	0.921054	0.519501	0.547507	0.533499	0.797841	0.731176	0.460076	0.741449	0.619219	0.906338	0.794828	5.96694	N3	II	1	2	0	claudin-low	Ductal/NST	Post
MB-0392	non-triple negative breast cancer	0.958403	0.784827	0.909419	0.698886	0.660037	0.504361	0.627043	0.761261	0.555636	0.417177	0.484053	0.406033	0.601219	0.227853	0.729429	0.447882	0.713738	0.55393	0.196412	0.637822	0.549373	0.497072	0.962142	0.855858	0.797063	0.466986	0.353955	0.52041	0.640049	0.454959	0.476481	0.51272	0.641854	0.734244	0.100348	0.5938	0.772891	0.749682	0.842239	5.59911	N1	I	1	2	1	Normal	Ductal/NST	Post
MB-0393	non-triple negative breast cancer	0.929119	0.757289	0.884497	0.689063	0.636271	0.594624	0.71738	0.801647	0.686503	0.542231	0.518067	0.637637	0.609391	0.395213	0.757462	0.615922	0.716114	0.570809	0.417817	0.618759	0.584108	0.564422	0.806587	0.821253	0.771113	0.493948	0.470763	0.608257	0.735333	0.478499	0.523639	0.539152	0.725521	0.726523	0.250097	0.645632	0.734155	0.779356	0.835884	5.82366	N3	II	1	2	1	claudin-low	Ductal/NST	Post
MB-0394	non-triple negative breast cancer	0.947663	0.793258	0.851688	0.664902	0.584015	0.47907	0.635748	0.757675	0.66438	0.488354	0.517744	0.366665	0.596751	0.207064	0.760649	0.458806	0.595245	0.510006	0.332962	0.469308	0.574057	0.494364	0.981317	0.861039	0.860255	0.467197	0.415992	0.496561	0.627443	0.40892	0.483893	0.500967	0.632707	0.735265	0.228215	0.59706	0.572415	0.855888	0.811571	5.66156	N0	I	1	2	0	LumA	Mixed	Post
MB-0395	non-triple negative breast cancer	0.964554	0.771169	0.892238	0.609015	0.574612	0.431251	0.620483	0.823219	0.539802	0.473083	0.441754	0.412765	0.614502	0.366267	0.718513	0.522209	0.59462	0.573356	0.299528	0.402336	0.545447	0.497458	0.995022	0.84124	0.894673	0.534435	0.462062	0.464344	0.647119	0.481792	0.453954	0.486396	0.674767	0.74816	0.354423	0.53484	0.693817	0.81881	0.778416	6.08311	N1	I	1	2	1	Her2	Ductal/NST	Post
MB-0396	triple-negative breast cancer	0.962536	0.807723	0.865247	0.695804	0.585071	0.40919	0.607586	0.824323	0.538974	0.546999	0.466045	0.510541	0.613057	0.235786	0.702109	0.424447	0.649423	0.514609	0.176771	0.321408	0.483142	0.541852	0.994485	0.825107	0.735076	0.382147	0.491918	0.551957	0.772475	0.560441	0.520405	0.511839	0.736858	0.687357	0.541913	0.699674	0.775156	0.817428	0.666796	5.53445	N0	I	1	2	0	Basal	Ductal/NST	Post
MB-0397	non-triple negative breast cancer	0.947507	0.756387	0.91265	0.660365	0.654886	0.343148	0.490057	0.456437	0.343059	0.299297	0.404271	0.245597	0.603495	0.258527	0.634071	0.383923	0.421113	0.453927	0.180743	0.499268	0.554628	0.450317	0.953282	0.780857	0.691388	0.472757	0.326331	0.392329	0.373857	0.480247	0.419072	0.478977	0.449864	0.647708	0.543792	0.462176	0.760071	0.945737	0.812289	5.52743	N0	I	1	2	0	LumA	Tubular/ cribriform	Post
MB-0398	non-triple negative breast cancer	0.951612	0.797834	0.875074	0.66914	0.644168	0.435128	0.655542	0.89235	0.683966	0.562047	0.524115	0.5841	0.632962	0.329788	0.784955	0.552549	0.643551	0.540424	0.098868	0.583811	0.539753	0.53815	0.99526	0.918184	0.879915	0.380583	0.416998	0.58349	0.68359	0.469403	0.538103	0.514247	0.69205	0.754867	0.0911201	0.630104	0.826933	0.802619	0.758358	5.91424	N3	II	1	2	1	LumB	Ductal/NST	Post
MB-0399	triple-negative breast cancer	0.957823	0.764708	0.887342	0.625141	0.600309	0.37861	0.593344	0.683138	0.615111	0.436268	0.44276	0.362492	0.596006	0.405343	0.794713	0.43648	0.547205	0.525578	0.183667	0.468502	0.573611	0.480969	0.787488	0.763323	0.821003	0.323623	0.336976	0.430441	0.610294	0.411545	0.489562	0.497114	0.610484	0.721092	0.073106	0.606454	0.708847	0.79422	0.848428	5.85596	N3	II	1	2	1	Her2	Ductal/NST	Post
MB-0400	triple-negative breast cancer	0.980044	0.824647	0.911694	0.720247	0.627611	0.416677	0.592715	0.645787	0.611415	0.446058	0.38019	0.246316	0.603397	0.152504	0.78584	0.35106	0.584832	0.478432	0.159943	0.317276	0.493961	0.524078	0.80273	0.773143	0.770328	0.355373	0.389615	0.48766	0.523989	0.488683	0.503497	0.496036	0.625419	0.718801	0.0648174	0.587998	0.865945	0.910814	0.873349	5.95829	N0	I	1	2	1	claudin-low	Ductal/NST	Post
MB-0401	triple-negative breast cancer	0.978681	0.766914	0.885851	0.677984	0.631755	0.353911	0.592327	0.696379	0.572905	0.440337	0.383826	0.448358	0.594174	0.364986	0.767382	0.362418	0.603582	0.514199	0.13644	0.495554	0.524031	0.509634	0.989856	0.858965	0.80533	0.375089	0.445975	0.45367	0.636714	0.531556	0.454966	0.490747	0.659938	0.745235	0.378239	0.554622	0.805051	0.766039	0.818202	5.75806	N0	I	0	2	1	claudin-low	Ductal/NST	Pre
MB-0402	non-triple negative breast cancer	0.955557	0.760071	0.884355	0.695179	0.630926	0.493771	0.609702	0.625152	0.583718	0.396199	0.44846	0.360049	0.589114	0.348608	0.764045	0.418381	0.550989	0.494755	0.28099	0.656356	0.562973	0.487125	0.971475	0.875914	0.747546	0.505162	0.353719	0.451898	0.629381	0.448866	0.458848	0.514554	0.597581	0.705876	0.275902	0.586561	0.744046	0.787589	0.858982	5.72344	N0	I	1	2	0	claudin-low	Ductal/NST	Post
MB-0404	non-triple negative breast cancer	0.946884	0.753005	0.888647	0.578044	0.619233	0.343315	0.526246	0.440658	0.48005	0.317209	0.468391	0.225362	0.579405	0.105327	0.731737	0.376848	0.531269	0.497867	0.264273	0.596357	0.475744	0.454148	0.960102	0.825216	0.703534	0.425359	0.311939	0.390134	0.453549	0.378884	0.465656	0.464142	0.509275	0.656468	0.13295	0.574018	0.713212	0.71603	0.737857	5.83965	N1	I	1	2	0	LumA	Ductal/NST	Post
MB-0406	non-triple negative breast cancer	0.931939	0.748109	0.879164	0.675734	0.602126	0.37758	0.547976	0.576601	0.442644	0.341458	0.437375	0.197962	0.569635	0.164534	0.79229	0.337947	0.516902	0.39612	0.175833	0.632136	0.462053	0.451092	0.93148	0.783818	0.729938	0.371835	0.339284	0.373847	0.509669	0.480349	0.443667	0.455833	0.520639	0.654726	0.298779	0.5134	0.612422	0.732497	0.774217	5.63988	N3	II	1	2	1	LumB	Ductal/NST	Post
MB-0410	non-triple negative breast cancer	0.931189	0.754158	0.859337	0.57826	0.59443	0.669587	0.737453	0.924239	0.599773	0.586669	0.532532	0.725594	0.616726	0.380029	0.720335	0.419122	0.649307	0.594358	0.425541	0.700149	0.565781	0.566784	0.989131	0.893866	0.807293	0.503053	0.543595	0.613573	0.767563	0.529662	0.514988	0.535374	0.754811	0.699986	0.479969	0.659225	0.685749	0.756866	0.758689	5.77847	N0	I	1	2	0	LumA	Lobular	Post
MB-0411	non-triple negative breast cancer	0.947277	0.755221	0.877212	0.604643	0.653574	0.441342	0.583649	0.673097	0.478285	0.390013	0.476778	0.405187	0.601988	0.370699	0.738979	0.27265	0.560948	0.480333	0.160605	0.61234	0.566637	0.483822	0.962905	0.789912	0.861658	0.510107	0.365933	0.469565	0.590821	0.440255	0.493585	0.488794	0.602049	0.713869	0.226888	0.591092	0.709841	0.738189	0.81787	5.55952	N1	I	1	2	0	LumA	Mixed	Post
MB-0412	non-triple negative breast cancer	0.932952	0.808453	0.860914	0.633797	0.64539	0.337683	0.565041	0.735055	0.518064	0.450847	0.491296	0.277343	0.59004	0.178358	0.745619	0.211349	0.529359	0.487759	0.189515	0.646054	0.479872	0.432556	0.989027	0.822913	0.787813	0.388419	0.351148	0.418522	0.553909	0.419339	0.409667	0.454827	0.625206	0.709502	0.118859	0.542687	0.683262	0.626899	0.695916	5.59779	N1	I	1	2	0	LumB	Ductal/NST	Post
MB-0413	non-triple negative breast cancer	0.928012	0.792377	0.865445	0.634275	0.618271	0.518508	0.640835	0.75933	0.62598	0.461487	0.550944	0.577689	0.602566	0.187648	0.783169	0.369605	0.63157	0.501654	0.250922	0.714162	0.560305	0.507807	0.798863	0.798303	0.868502	0.404115	0.399767	0.542117	0.663676	0.47995	0.460541	0.499976	0.661711	0.749222	0.324695	0.521744	0.641211	0.753164	0.792065	5.68894	N2	II	1	2	1	LumA	Ductal/NST	Post
MB-0414	triple-negative breast cancer	0.948458	0.79676	0.875848	0.723481	0.643072	0.515012	0.691556	0.931687	0.654283	0.588636	0.432534	0.619546	0.621021	0.529396	0.757819	0.619024	0.70286	0.585673	0.263832	0.459886	0.542202	0.561078	0.998016	0.901853	0.862695	0.403035	0.498577	0.587	0.877761	0.521146	0.50588	0.523051	0.786653	0.747298	0.207493	0.642648	0.647621	0.884898	0.801956	5.70068	N0	I	1	2	0	claudin-low	Ductal/NST	Post
MB-0417	non-triple negative breast cancer	0.918376	0.742843	0.835709	0.603974	0.57125	0.330108	0.510173	0.542339	0.580353	0.309627	0.476403	0.322563	0.590686	0.228046	0.780018	0.437923	0.530357	0.470599	0.181129	0.588611	0.473806	0.436164	0.959766	0.827737	0.75105	0.453055	0.34311	0.425667	0.400461	0.415792	0.443273	0.462665	0.56308	0.67377	0.420622	0.402774	0.631983	0.75554	0.711002	5.71194	N1	I	1	2	1	Her2	Ductal/NST	Post
MB-0418	non-triple negative breast cancer	0.91176	0.709615	0.846335	0.601259	0.601279	0.275222	0.501708	0.397403	0.489209	0.197873	0.397236	0.290151	0.564485	0.198188	0.720802	0.184363	0.410472	0.338703	0.329873	0.668249	0.490296	0.416522	0.914282	0.791103	0.631357	0.436123	0.301334	0.305686	0.418612	0.411832	0.377898	0.436871	0.505823	0.616287	0.398464	0.574018	0.637896	0.67514	0.766481	6.04284	N1	I	1	2	0	Her2	Ductal/NST	Post
MB-0419	non-triple negative breast cancer	0.918763	0.754159	0.884581	0.614922	0.58128	0.312832	0.478927	0.074813	0.570974	0.298034	0.418961	0.0722212	0.597065	0.262838	0.719041	0.326424	0.435064	0.415727	0.217046	0.611743	0.438694	0.465363	0.962621	0.803155	0.834424	0.451466	0.359644	0.352342	0.33556	0.454973	0.458785	0.461931	0.463476	0.691276	0.019285	0.409847	0.676963	0.916892	0.75996	5.77099	N1	I	1	2	0	LumA	Ductal/NST	Post
MB-0420	triple-negative breast cancer	0.964735	0.792087	0.904258	0.756062	0.675041	0.315625	0.569776	0.545153	0.608104	0.384267	0.359492	0.312279	0.605612	0.258874	0.785896	0.471111	0.606082	0.426574	0.10422	0.325104	0.496961	0.485896	0.787235	0.787056	0.757267	0.371723	0.339335	0.450237	0.435453	0.457027	0.472416	0.484138	0.627453	0.704241	0.259988	0.619053	0.797536	0.723766	0.866	5.83728	N0	I	0	1	0	claudin-low	Ductal/NST	Pre
MB-0421	non-triple negative breast cancer	0.954886	0.774409	0.918444	0.643037	0.631177	0.315343	0.5122	0.47503	0.553815	0.308437	0.423801	0.18526	0.594394	0.185267	0.775935	0.337328	0.48314	0.421455	0.222729	0.403502	0.517537	0.453363	0.768371	0.778901	0.774117	0.399702	0.316541	0.368382	0.364538	0.415917	0.456075	0.458354	0.478567	0.676017	0.282809	0.501464	0.73316	0.787976	0.796154	5.83093	N0	I	1	2	0	Her2	Ductal/NST	Post
MB-0422	non-triple negative breast cancer	0.914221	0.777175	0.880315	0.594807	0.599108	0.366582	0.536505	0.615497	0.482643	0.324019	0.418251	0.249347	0.592451	0.212597	0.739694	0.390259	0.597304	0.444756	0.296935	0.604021	0.53109	0.450526	0.781331	0.789064	0.763631	0.469999	0.324595	0.402274	0.510737	0.491228	0.44707	0.484285	0.546882	0.707113	0.328618	0.493949	0.707465	0.750622	0.786981	5.78563	N2	I	1	2	0	LumA	Ductal/NST	Post
MB-0424	triple-negative breast cancer	0.953653	0.778129	0.921164	0.727635	0.611942	0.475456	0.637761	0.697152	0.653014	0.42183	0.413859	0.262586	0.62178	0.330228	0.829028	0.422795	0.587757	0.514781	0.347528	0.71396	0.577558	0.504879	0.979717	0.853888	0.817074	0.521078	0.38287	0.434704	0.67293	0.535269	0.503411	0.515816	0.588295	0.752941	0.299663	0.614909	0.783721	0.781069	0.92717	5.92524	N3	II	0	1	1	claudin-low	Medullary	Pre
MB-0425	non-triple negative breast cancer	0.970005	0.787825	0.902981	0.659304	0.626086	0.362147	0.534264	0.598504	0.506974	0.30328	0.421778	0.086557	0.601505	0.258138	0.778853	0.342264	0.526424	0.43225	0.354314	0.567043	0.463251	0.456129	0.977022	0.854949	0.753199	0.440733	0.316303	0.390721	0.481385	0.441852	0.491628	0.47512	0.517269	0.706461	0.149859	0.584959	0.760679	0.762392	0.77499	5.79903	N2	I	1	2	0	LumA	Ductal/NST	Post
MB-0426	non-triple negative breast cancer	0.945834	0.794037	0.894747	0.735224	0.667704	0.401983	0.540116	0.550726	0.461678	0.335218	0.413359	0.247088	0.600301	0.28274	0.673872	0.240472	0.511299	0.433847	0.269901	0.571461	0.520272	0.455887	0.944445	0.793664	0.731118	0.424893	0.314129	0.411454	0.495372	0.492207	0.440077	0.476711	0.539768	0.671626	0.248052	0.522462	0.662209	0.847378	0.829751	5.51472	N1	I	1	2	0	Normal	Ductal/NST	Post
MB-0427	non-triple negative breast cancer	0.884564	0.785472	0.863809	0.621331	0.654339	0.641095	0.752086	0.886336	0.63409	0.622062	0.548937	0.754794	0.632281	0.39694	0.746297	0.581067	0.708407	0.580482	0.331197	0.616028	0.614243	0.600722	0.983247	0.878265	0.820483	0.42357	0.496144	0.682378	0.765846	0.466894	0.537881	0.5394	0.751691	0.727252	0.253744	0.6206	0.610046	0.855998	0.70741	5.97382	N3	I	1	2	0	LumA	Lobular	Post
MB-0428	non-triple negative breast cancer	0.912535	0.750709	0.873371	0.654582	0.624876	0.561656	0.715797	0.886446	0.644738	0.577148	0.565902	0.644811	0.621565	0.385734	0.749536	0.575682	0.709379	0.628836	0.430782	0.511268	0.618873	0.569215	0.99177	0.932263	0.855422	0.443117	0.516097	0.582444	0.79345	0.537868	0.539427	0.526915	0.758094	0.744897	0.441786	0.687849	0.608941	0.803669	0.718296	5.87554	N2	II	1	2	0	LumA	Ductal/NST	Post
MB-0429	non-triple negative breast cancer	0.898036	0.757278	0.878061	0.658419	0.594059	0.343632	0.55452	0.635525	0.573843	0.37092	0.516841	0.22423	0.589673	0.118514	0.746987	0.248254	0.513275	0.480214	0.347197	0.563184	0.485615	0.467646	0.9509	0.766838	0.803134	0.431198	0.388399	0.440252	0.488375	0.361752	0.435008	0.471638	0.537866	0.712381	0.0691827	0.409626	0.614522	0.7856	0.805327	5.31261	N2	II	1	2	0	LumB	Lobular	Post
MB-0431	non-triple negative breast cancer	0.949567	0.778418	0.912781	0.626706	0.641806	0.373498	0.561748	0.685179	0.538643	0.350551	0.485464	0.244165	0.592467	0.269689	0.739225	0.304849	0.544459	0.460778	0.301128	0.61399	0.524363	0.472659	0.94367	0.800884	0.747394	0.37517	0.315357	0.417394	0.527004	0.463152	0.465706	0.472938	0.531259	0.688635	0.160469	0.433055	0.688899	0.866995	0.7856	5.83263	N1	I	1	2	0	LumA	Lobular	Post
MB-0434	non-triple negative breast cancer	0.921612	0.745933	0.881508	0.634633	0.569068	0.328506	0.486549	0.470175	0.421844	0.28253	0.448532	0.166985	0.552287	0.260953	0.715919	0.507734	0.438226	0.428479	0.249818	0.513738	0.424343	0.44043	0.961813	0.77236	0.747028	0.419697	0.324723	0.384491	0.514177	0.337821	0.400475	0.467256	0.535421	0.684544	0.190695	0.502127	0.727082	0.851412	0.653589	5.81956	N1	I	1	2	1	LumB	Ductal/NST	Post
MB-0436	triple-negative breast cancer	0.959786	0.802242	0.911322	0.678665	0.611726	0.365833	0.569056	0.480326	0.591001	0.430472	0.470834	0.296421	0.625541	0.251531	0.82522	0.538613	0.558046	0.436483	0.124302	0.47466	0.531929	0.505123	0.993326	0.8709	0.814543	0.399671	0.410238	0.474262	0.470533	0.468904	0.496069	0.500295	0.598429	0.718062	0.235011	0.660938	0.74377	0.813173	0.85434	5.69479	N0	I	1	2	0	Her2	Ductal/NST	Post
MB-0437	non-triple negative breast cancer	0.934716	0.754284	0.827205	0.607384	0.569761	0.38855	0.61024	0.716351	0.584049	0.451357	0.474923	0.361874	0.589195	0.27863	0.808833	0.278196	0.59448	0.433259	0.171198	0.477385	0.522845	0.459919	0.985223	0.819208	0.730137	0.3436	0.453649	0.468725	0.607807	0.461897	0.402711	0.466749	0.618522	0.692915	0.409294	0.462508	0.641543	0.775046	0.702879	5.69884	N1	I	1	2	0	LumB	Mixed	Post
MB-0438	non-triple negative breast cancer	0.94288	0.758055	0.865291	0.669492	0.575847	0.551966	0.721473	0.925729	0.640821	0.628456	0.505917	0.591102	0.637883	0.471304	0.785121	0.530798	0.728241	0.585261	0.329762	0.463524	0.606468	0.551028	0.994359	0.895507	0.833461	0.383826	0.513407	0.599288	0.800277	0.481298	0.531016	0.529842	0.764009	0.740521	0.313035	0.559264	0.678123	0.785655	0.749959	5.59814	N1	I	1	2	0	Her2	Ductal/NST	Post
MB-0439	non-triple negative breast cancer	0.944003	0.724894	0.789366	0.574371	0.542599	0.327217	0.44931	0.301514	0.489319	0.199002	0.498083	0.0825861	0.587933	0.235301	0.713878	0.159638	0.453856	0.396502	0.434644	0.422855	0.442677	0.391595	0.966283	0.776349	0.720494	0.398536	0.251249	0.39453	0.379199	0.473609	0.340657	0.425709	0.444908	0.628805	0.185832	0.359341	0.644969	0.688622	0.685362	5.4011	N0	I	1	2	0	LumB	Mucinous	Post
MB-0440	non-triple negative breast cancer	0.920044	0.761764	0.86645	0.647869	0.605928	0.370931	0.546141	0.592546	0.522809	0.381207	0.492893	0.205665	0.566717	0.228461	0.777948	0.35659	0.549427	0.466059	0.204246	0.548523	0.468607	0.466115	0.980038	0.828083	0.773587	0.414451	0.314066	0.480708	0.487237	0.381581	0.437223	0.462683	0.548885	0.680319	0.173067	0.438415	0.955849	0.717577	0.716417	5.73877	N1	I	1	2	0	LumB	Ductal/NST	Post
MB-0442	non-triple negative breast cancer	0.952821	0.778747	0.900428	0.65224	0.610058	0.604496	0.678921	0.806337	0.632159	0.51485	0.487755	0.537042	0.608443	0.360873	0.764631	0.368513	0.573927	0.540288	0.282535	0.659801	0.633094	0.515312	0.813232	0.8407	0.865423	0.513915	0.438418	0.493827	0.675702	0.501338	0.509597	0.5322	0.698725	0.747042	0.370945	0.633696	0.626292	0.772504	0.890479	5.8191	N1	I	1	2	1	claudin-low	Ductal/NST	Post
MB-0443	non-triple negative breast cancer	0.909623	0.773489	0.860088	0.601047	0.608231	0.627116	0.754217	0.947522	0.701069	0.60161	0.600806	0.674287	0.62186	0.435348	0.788596	0.609492	0.68572	0.549477	0.365789	0.590945	0.642282	0.56279	0.987866	0.891116	0.811506	0.495782	0.50252	0.620658	0.801555	0.519858	0.530897	0.549433	0.733104	0.737064	0.339946	0.634525	0.613582	0.815052	0.712217	5.62206	N0	I	1	2	0	claudin-low	Ductal/NST	Post
MB-0444	non-triple negative breast cancer	0.934847	0.776795	0.874546	0.641288	0.591599	0.247977	0.526762	0.608711	0.631607	0.170263	0.412019	0.162048	0.578679	0.151249	0.778545	0.29065	0.466548	0.404174	0.373238	0.633192	0.525964	0.461129	0.952968	0.839158	0.793433	0.404369	0.288382	0.418523	0.52943	0.451935	0.431597	0.478209	0.465351	0.692768	0.352047	0.52412	0.691164	0.709013	0.774714	5.85334	N3	I	0	2	1	LumB	Lobular	Pre
MB-0445	non-triple negative breast cancer	0.938858	0.779745	0.888107	0.65221	0.595967	0.368024	0.54476	0.547195	0.538312	0.403841	0.469161	0.258276	0.596784	0.329557	0.720248	0.390882	0.58947	0.471308	0.318011	0.629498	0.487801	0.502517	0.961029	0.809772	0.840739	0.381971	0.332285	0.455187	0.443548	0.419354	0.454453	0.480006	0.56438	0.752667	0.304691	0.673095	0.747693	0.908272	0.720009	5.65615	N1	I	0	1	0	LumA	Ductal/NST	Pre
MB-0446	triple-negative breast cancer	0.955746	0.772693	0.900175	0.724556	0.6746	0.401899	0.629917	0.650421	0.695441	0.479088	0.427127	0.420521	0.629437	0.207075	0.818061	0.325431	0.563081	0.524552	0.28397	0.480501	0.565357	0.550332	0.995957	0.891064	0.789758	0.412052	0.490757	0.492937	0.604243	0.619689	0.51402	0.515969	0.671515	0.755348	0.503454	0.737636	0.670332	0.891695	0.91739	5.51646	N0	I	1	2	0	claudin-low	Ductal/NST	Post
MB-0449	non-triple negative breast cancer	0.936836	0.770548	0.855224	0.693156	0.612503	0.380708	0.523477	0.577484	0.461513	0.314238	0.448867	0.395339	0.58627	0.117242	0.714854	0.219839	0.467527	0.473203	0.32419	0.565992	0.495933	0.434662	0.921411	0.76821	0.73852	0.365821	0.267996	0.369868	0.499487	0.403951	0.395146	0.462337	0.552013	0.682757	0.0538763	0.461734	0.717135	0.811018	0.756921	5.80537	N1	I	1	2	0	LumA	Ductal/NST	Post
MB-0451	non-triple negative breast cancer	0.921917	0.732651	0.877015	0.670952	0.63746	0.363476	0.527641	0.646063	0.493292	0.294337	0.493773	0.241613	0.58112	0.19286	0.702875	0.441256	0.51529	0.386893	0.341679	0.592982	0.488246	0.468636	0.950688	0.767386	0.663182	0.478008	0.37747	0.420609	0.528981	0.420919	0.444266	0.475508	0.489454	0.657827	0.372437	0.447312	0.666906	0.812068	0.796707	5.35688	N0	I	1	2	0	LumA	Ductal/NST	Post
MB-0452	non-triple negative breast cancer	0.954142	0.785679	0.904513	0.618039	0.637023	0.388273	0.591352	0.634201	0.565125	0.401907	0.519428	0.398583	0.615808	0.299084	0.779379	0.393906	0.589403	0.525292	0.343224	0.515001	0.489641	0.524397	0.979315	0.837213	0.820094	0.416133	0.421817	0.48569	0.520726	0.498971	0.476489	0.493985	0.595031	0.73558	0.409184	0.573355	0.712162	0.79201	0.804443	5.76625	N0	I	1	2	0	LumB	Ductal/NST	Post
MB-0453	triple-negative breast cancer	0.946523	0.782225	0.901216	0.709221	0.636593	0.290477	0.538715	0.6742	0.535884	0.375492	0.371027	0.33194	0.594406	0.230173	0.768739	0.491088	0.516836	0.487453	0.0999714	0.460334	0.483241	0.462514	0.824079	0.758296	0.800393	0.433533	0.337808	0.400788	0.553346	0.460802	0.452436	0.47249	0.589679	0.712172	0.102945	0.4866	0.787037	0.789247	0.819197	5.72411	N2	II	1	2	1	Her2	Ductal/NST	Post
MB-0454	non-triple negative breast cancer	0.939982	0.74362	0.825997	0.670886	0.555518	0.28279	0.453156	0.300907	0.392603	0.183498	0.446225	0.170259	0.576226	0.253057	0.672505	0.122535	0.444831	0.358717	0.0415444	0.291417	0.457705	0.385157	0.928587	0.753707	0.721421	0.319037	0.272367	0.322484	0.301629	0.379432	0.340143	0.436926	0.426469	0.607298	0.251036	0.411228	0.633862	0.900702	0.687683	5.51678	N0	I	1	2	0	LumA	Mucinous	Post
MB-0455	non-triple negative breast cancer	0.928833	0.78795	0.875477	0.580682	0.614412	0.692848	0.751805	0.925177	0.63078	0.65399	0.554582	0.789588	0.650144	0.462015	0.786414	0.689876	0.70691	0.602781	0.489595	0.55882	0.630732	0.615283	0.994213	0.915952	0.872062	0.457977	0.531352	0.650097	0.783217	0.5424	0.564629	0.539531	0.776793	0.755221	0.249765	0.707963	0.673482	0.868486	0.762447	5.82059	N0	I	1	2	0	LumB	Ductal/NST	Post
MB-0458	non-triple negative breast cancer	0.937336	0.741267	0.881466	0.686054	0.625172	0.478992	0.606365	0.729538	0.550284	0.389981	0.46925	0.430462	0.597292	0.394828	0.725791	0.390435	0.472813	0.419117	0.369651	0.63119	0.496658	0.472352	0.764209	0.794707	0.770731	0.503504	0.342665	0.486885	0.566747	0.488067	0.457125	0.502346	0.563552	0.697652	0.199039	0.538211	0.687959	0.760844	0.837818	5.65422	N1	I	0	2	1	Normal	Ductal/NST	Pre
MB-0459	non-triple negative breast cancer	0.948586	0.776147	0.880195	0.635502	0.623179	0.34818	0.549057	0.64049	0.552105	0.359005	0.471428	0.368108	0.603976	0.109158	0.762048	0.401567	0.518904	0.44651	0.172302	0.665865	0.473469	0.48026	0.770087	0.741279	0.81961	0.438323	0.30509	0.423303	0.519801	0.398663	0.470508	0.476988	0.585253	0.71478	0.0858706	0.529204	0.73747	0.85318	0.759905	5.51124	N1	I	1	2	0	LumB	Ductal/NST	Post
MB-0460	non-triple negative breast cancer	0.957304	0.787213	0.88765	0.599184	0.609909	0.56384	0.71765	0.909398	0.686338	0.548115	0.516323	0.530296	0.615266	0.212592	0.792435	0.498337	0.676719	0.56781	0.361155	0.73636	0.614556	0.561427	0.987859	0.867665	0.882464	0.538025	0.499384	0.577338	0.760904	0.532169	0.522587	0.539225	0.698749	0.7723	0.375642	0.630602	0.688512	0.831519	0.929933	5.78482	N0	I	1	2	1	claudin-low	Lobular	Post
MB-0462	non-triple negative breast cancer	0.943299	0.763224	0.874378	0.642321	0.632463	0.608216	0.746936	0.945756	0.657428	0.661553	0.572648	0.720051	0.650897	0.513677	0.822243	0.538498	0.708994	0.618571	0.398175	0.656146	0.573698	0.617626	0.81105	0.853992	0.899256	0.449581	0.596524	0.634454	0.842675	0.614459	0.577229	0.541367	0.799078	0.751257	0.479803	0.749019	0.614853	0.850417	0.823009	5.62026	N0	I	1	2	0	claudin-low	Ductal/NST	Post
MB-0463	non-triple negative breast cancer	0.954263	0.777731	0.880008	0.634693	0.620116	0.356937	0.534274	0.499692	0.486947	0.35818	0.466974	0.350257	0.583096	0.164938	0.754426	0.165745	0.474192	0.415125	0.319942	0.697379	0.52626	0.442808	0.953414	0.8142	0.711461	0.359243	0.215832	0.38537	0.390623	0.486167	0.468608	0.452289	0.509543	0.642755	0.0554788	0.51876	0.740731	0.701111	0.778306	5.7275	N0	I	1	2	1	LumA	Ductal/NST	Post
MB-0464	triple-negative breast cancer	0.939208	0.719879	0.876957	0.631892	0.642724	0.5828	0.651231	0.784599	0.54565	0.500946	0.532797	0.613354	0.603053	0.291696	0.717212	0.558933	0.663639	0.550547	0.41401	0.38016	0.553654	0.521593	0.984935	0.832437	0.847735	0.486495	0.425882	0.497364	0.668019	0.452634	0.496209	0.4968	0.714528	0.711043	0.186329	0.571089	0.766978	0.734763	0.789523	5.60552	N3	II	1	2	1	Basal	Ductal/NST	Post
MB-0465	non-triple negative breast cancer	0.958199	0.765152	0.88938	0.712372	0.649639	0.34812	0.566072	0.695552	0.491526	0.338754	0.473173	0.273051	0.601029	0.221933	0.734605	0.401472	0.56518	0.474126	0.121488	0.554657	0.47546	0.460497	0.979018	0.826156	0.81418	0.430486	0.361555	0.432855	0.570082	0.503445	0.453026	0.492758	0.613096	0.719749	0.33232	0.615074	0.785047	0.683981	0.743217	5.56614	N1	I	1	2	1	LumB	Ductal/NST	Post
MB-0466	non-triple negative breast cancer	0.917134	0.800607	0.885251	0.681361	0.676508	0.338318	0.561249	0.667635	0.477788	0.365774	0.496932	0.188041	0.590779	0.212044	0.67865	0.432575	0.512539	0.525206	0.295004	0.729005	0.507051	0.426855	0.935259	0.781668	0.758997	0.511159	0.293822	0.437599	0.523769	0.382904	0.387651	0.473242	0.53306	0.646838	0.146433	0.467591	0.616843	0.709289	0.769962	5.61628	N2	I	0	1	0	LumA	Ductal/NST	Pre
MB-0467	non-triple negative breast cancer	0.984861	0.760192	0.915193	0.739934	0.657348	0.40512	0.532026	0.359003	0.461292	0.365968	0.434029	0.238529	0.583256	0.297686	0.741256	0.27987	0.539487	0.435859	0.075751	0.541624	0.491828	0.469712	0.942923	0.775166	0.757324	0.360609	0.306253	0.444188	0.363125	0.467882	0.444704	0.480898	0.563432	0.682734	0.141957	0.34304	0.740233	0.724264	0.859148	5.63445	N0	I	1	2	1	Her2	Ductal/NST	Post
MB-0468	non-triple negative breast cancer	0.892951	0.765388	0.864562	0.677041	0.57794	0.369617	0.567485	0.672821	0.552822	0.375014	0.450156	0.271868	0.587983	0.264086	0.721943	0.346539	0.586137	0.451169	0.13804	0.579653	0.495071	0.451121	0.991132	0.823941	0.877895	0.375971	0.347283	0.454564	0.603219	0.481077	0.427243	0.46728	0.56467	0.721725	0.315356	0.500138	0.713875	0.558546	0.728905	5.47596	N2	II	1	2	0	LumA	Ductal/NST	Post
MB-0469	non-triple negative breast cancer	0.901927	0.744177	0.847788	0.669137	0.647243	0.522618	0.651352	0.852847	0.540795	0.502092	0.48085	0.520734	0.597616	0.300137	0.756545	0.414727	0.668827	0.531566	0.306369	0.603493	0.543242	0.501671	0.974185	0.844603	0.690271	0.464711	0.421736	0.503649	0.624026	0.466381	0.433068	0.495972	0.660838	0.669339	0.0644858	0.559651	0.561309	0.840195	0.726198	5.80109	N1	I	1	2	0	LumB	Ductal/NST	Post
MB-0470	triple-negative breast cancer	0.82267	0.757363	0.756954	0.520252	0.559261	0.329939	0.445401	0.493016	0.347417	0.391749	0.275192	0.0753101	0.552017	0.133759	0.542588	0.201177	0.45198	0.340778	0.371417	0.17093	0.4839	0.363229	0.854613	0.6402	0.595989	0.30953	0.26135	0.333128	0.131943	0.509293	0.365631	0.39623	0.332454	0.511538	0.309278	0.432282	0.559596	0.560148	0.55733	5.71302	N0	I	1	2	0	claudin-low	Lobular	Post
MB-0471	non-triple negative breast cancer	0.906877	0.773533	0.841812	0.627026	0.569287	0.258009	0.461403	0.259584	0.520215	0.20845	0.466421	0.179203	0.575947	0.080589	0.767761	0.360766	0.500321	0.42484	0.222012	0.534342	0.441552	0.41535	0.799012	0.744967	0.786883	0.387973	0.32201	0.356091	0.318095	0.411881	0.386884	0.438666	0.4611	0.66169	0.319722	0.45759	0.667845	0.798696	0.626181	5.70587	N0	I	1	2	0	LumA	Mucinous	Post
MB-0472	non-triple negative breast cancer	0.916451	0.729464	0.799081	0.56796	0.529372	0.312634	0.433441	0.412079	0.448492	0.20503	0.414736	0.145683	0.578517	0.247534	0.667099	0.174135	0.316123	0.399494	0.315473	0.336105	0.456277	0.411332	0.959851	0.700682	0.832626	0.368309	0.249434	0.371305	0.19772	0.339051	0.365966	0.41997	0.425797	0.642264	0.122672	0.526938	0.666906	0.510306	0.802674	5.68817	N0	I	1	2	0	LumB	Lobular	Post
MB-0474	non-triple negative breast cancer	0.930608	0.797197	0.839469	0.651028	0.603129	0.391355	0.631472	0.88595	0.63249	0.497668	0.501852	0.351283	0.598454	0.22567	0.777316	0.389917	0.587611	0.561693	0.177102	0.551551	0.54391	0.502979	0.987809	0.849057	0.826592	0.436601	0.406349	0.477191	0.691541	0.413569	0.483109	0.490543	0.685763	0.727465	0.256507	0.622368	0.674974	0.736697	0.816157	5.77682	N1	I	1	2	1	LumB	Ductal/NST	Post
MB-0475	non-triple negative breast cancer	0.95558	0.759572	0.883224	0.594352	0.640612	0.463576	0.672375	0.820571	0.58907	0.549135	0.549573	0.58667	0.627428	0.202868	0.790944	0.471343	0.662081	0.578233	0.318286	0.602267	0.584901	0.565652	0.995074	0.886149	0.837385	0.508451	0.499239	0.572166	0.715156	0.553166	0.518619	0.526851	0.730932	0.758886	0.454274	0.690391	0.710726	0.758855	0.766702	5.66096	N0	I	1	2	0	LumA	Ductal/NST	Post
MB-0476	non-triple negative breast cancer	0.930044	0.77087	0.879593	0.652433	0.614266	0.760485	0.802532	0.952046	0.824268	0.632871	0.55175	0.776671	0.668275	0.565287	0.796772	0.624664	0.710787	0.655561	0.312714	0.579891	0.670115	0.614575	0.995041	0.901825	0.898455	0.529886	0.615921	0.640591	0.833836	0.585654	0.543047	0.553571	0.780203	0.762716	0.363651	0.712604	0.563906	0.889042	0.915179	5.58654	N0	I	1	2	0	claudin-low	Ductal/NST	Post
MB-0478	non-triple negative breast cancer	0.948228	0.765997	0.872742	0.585423	0.591987	0.454606	0.609844	0.74151	0.552381	0.361291	0.441377	0.198457	0.595996	0.327615	0.744065	0.345072	0.51574	0.471982	0.314424	0.600762	0.546757	0.492266	0.960128	0.816832	0.777275	0.537094	0.410933	0.463839	0.638134	0.467223	0.435621	0.505918	0.579994	0.714328	0.194728	0.593413	0.662762	0.796375	0.902083	5.56391	N1	I	1	2	0	claudin-low	Ductal/NST	Post
MB-0479	non-triple negative breast cancer	0.942804	0.751452	0.880693	0.695167	0.634073	0.41925	0.560531	0.65009	0.458754	0.372454	0.454692	0.402827	0.601617	0.3015	0.706603	0.362828	0.524666	0.481682	0.405458	0.535913	0.519797	0.472345	0.97673	0.81734	0.811062	0.424673	0.33677	0.451908	0.470857	0.465671	0.449407	0.46417	0.62754	0.695876	0.186937	0.526883	0.816599	0.671437	0.831409	5.62739	N0	I	0	1	0	Her2	Ductal/NST	Pre
MB-0480	non-triple negative breast cancer	0.943708	0.717885	0.872153	0.618095	0.626212	0.324217	0.492349	0.565125	0.458754	0.32933	0.44155	0.479488	0.592672	0.14708	0.731752	0.284421	0.453746	0.399985	0.306093	0.635166	0.463777	0.46269	0.922557	0.780505	0.704121	0.397234	0.338052	0.420617	0.471737	0.404637	0.428925	0.447978	0.515898	0.642706	0.218545	0.417859	0.610875	0.893131	0.777035	5.66508	N0	I	1	2	0	LumA	Ductal/NST	Post
MB-0481	triple-negative breast cancer	0.94803	0.726272	0.87849	0.625088	0.624544	0.416226	0.584405	0.692572	0.569815	0.410112	0.434933	0.44974	0.606902	0.176222	0.770652	0.458642	0.615034	0.483429	0.286507	0.393334	0.514014	0.4925	0.976873	0.837569	0.676776	0.444862	0.389611	0.485508	0.641033	0.396687	0.480744	0.491465	0.654274	0.67177	0.128143	0.549262	0.777643	0.716914	0.787589	5.84503	N0	I	1	2	1	Basal	Ductal/NST	Post
MB-0482	non-triple negative breast cancer	0.951344	0.781553	0.872092	0.670841	0.603213	0.453774	0.600555	0.670173	0.528822	0.476582	0.473336	0.362564	0.594156	0.268017	0.739547	0.542214	0.615996	0.512618	0.362203	0.462865	0.496319	0.498677	0.975203	0.830779	0.857526	0.479196	0.389387	0.507013	0.558177	0.486197	0.460588	0.491847	0.670379	0.763723	0.142123	0.627452	0.726308	0.75239	0.839697	5.56141	N1	I	0	1	1	Normal	Ductal/NST	Pre
MB-0483	non-triple negative breast cancer	0.910529	0.734098	0.851721	0.614741	0.638854	0.479886	0.636024	0.791937	0.552932	0.510975	0.548606	0.511814	0.592144	0.359234	0.719083	0.377252	0.628417	0.528166	0.363803	0.474414	0.536619	0.514683	0.989089	0.832681	0.795057	0.378648	0.449043	0.528405	0.693321	0.423913	0.435781	0.499877	0.7134	0.704054	0.441731	0.618335	0.669448	0.8061	0.727524	5.53866	N1	I	0	2	1	LumB	Ductal/NST	Pre
MB-0484	non-triple negative breast cancer	0.955604	0.788186	0.872437	0.637179	0.650942	0.358165	0.486455	0.468685	0.476023	0.19427	0.436339	0.176793	0.591708	0.235223	0.680838	0.189063	0.428747	0.411587	0.388796	0.723858	0.45276	0.432381	0.942934	0.769084	0.762022	0.454036	0.258664	0.378249	0.320461	0.382996	0.425894	0.455647	0.456282	0.652254	0.0880256	0.497099	0.800022	0.691662	0.85539	5.75592	N1	I	0	1	0	Her2	Ductal/NST	Pre
MB-0485	non-triple negative breast cancer	0.921647	0.736259	0.848138	0.651295	0.581619	0.41161	0.617018	0.739524	0.479664	0.452137	0.534182	0.242839	0.592262	0.236074	0.689334	0.333272	0.558029	0.493973	0.420465	0.58285	0.523486	0.475113	0.79862	0.781171	0.856668	0.526748	0.409836	0.470124	0.630585	0.457109	0.439218	0.480761	0.622025	0.734707	0.276123	0.591645	0.601868	0.632038	0.783279	5.37952	N2	II	1	2	1	LumA	Mixed	Post
MB-0486	non-triple negative breast cancer	0.94137	0.75975	0.842532	0.596362	0.588796	0.355027	0.578222	0.756958	0.534671	0.341048	0.483434	0.186157	0.586723	0.0581699	0.708573	0.24315	0.521782	0.471423	0.191446	0.564268	0.513262	0.450409	0.963516	0.808485	0.746807	0.37399	0.337765	0.425872	0.639682	0.466265	0.429704	0.481931	0.567629	0.683263	0.278333	0.504338	0.675305	0.704316	0.806985	5.47765	N0	I	1	2	0	LumA	Ductal/NST	Post
MB-0487	non-triple negative breast cancer	0.916771	0.791355	0.866679	0.645546	0.602589	0.39754	0.542116	0.557236	0.495995	0.373899	0.446788	0.227165	0.573431	0.245555	0.654965	0.366291	0.506111	0.45691	0.264218	0.653686	0.48253	0.438142	0.956065	0.798349	0.779314	0.539144	0.3548	0.399972	0.441766	0.494762	0.406158	0.485619	0.534912	0.699554	0.390451	0.562358	0.602862	0.689562	0.81566	5.9431	N0	I	1	2	0	Normal	Ductal/NST	Post
MB-0488	non-triple negative breast cancer	0.954781	0.740286	0.870318	0.684583	0.654439	0.407595	0.517159	0.485512	0.463223	0.309658	0.422659	0.507844	0.592209	0.30202	0.676121	0.370626	0.443344	0.368025	0.255832	0.539118	0.465594	0.437381	0.955661	0.739493	0.706913	0.464531	0.290102	0.381321	0.409984	0.49249	0.400758	0.47392	0.509552	0.657543	0.171631	0.482345	0.761286	0.794938	0.861248	5.45996	N0	I	1	2	0	Basal	Mixed	Post
MB-0489	triple-negative breast cancer	0.917916	0.763993	0.86199	0.593287	0.622746	0.816412	0.817213	0.911053	0.765399	0.620856	0.482063	0.849424	0.649138	0.407068	0.754365	0.620182	0.72593	0.739108	0.427251	0.665741	0.676966	0.610991	0.992241	0.909593	0.793511	0.57627	0.539617	0.70028	0.777047	0.511053	0.578241	0.557828	0.743055	0.707171	0.344698	0.759739	0.571531	0.860585	0.856882	5.63914	N0	I	0	1	0	claudin-low	Ductal/NST	Pre
MB-0490	non-triple negative breast cancer	0.929635	0.784993	0.860883	0.648897	0.635953	0.352391	0.496822	0.313597	0.520933	0.286344	0.455476	0.246252	0.583085	0.213908	0.742698	0.343575	0.466923	0.409193	0.300631	0.479398	0.465149	0.421272	0.78217	0.761523	0.781263	0.390209	0.25074	0.338489	0.388941	0.413182	0.43261	0.452843	0.484476	0.6559	0.300823	0.514892	0.744212	0.816765	0.752832	5.44371	N3	I	1	2	0	LumA	Ductal/NST	Post
MB-0491	non-triple negative breast cancer	0.94938	0.766065	0.87051	0.582241	0.640137	0.52175	0.671798	0.822171	0.589677	0.508716	0.556117	0.654946	0.616101	0.323591	0.733225	0.43861	0.61757	0.541734	0.441265	0.531133	0.567477	0.552619	0.988678	0.899969	0.833932	0.439805	0.433126	0.586605	0.713116	0.495608	0.527586	0.505052	0.70302	0.746032	0.261093	0.593082	0.734597	0.769022	0.771951	5.9031	N0	I	0	1	0	LumA	Lobular	Pre
MB-0492	non-triple negative breast cancer	0.928237	0.715497	0.816994	0.673435	0.625365	0.291788	0.446398	0.0130757	0.480878	0.273559	0.428902	0.154166	0.593129	0.161002	0.687682	0.204967	0.401281	0.388924	0.265211	0.254817	0.441357	0.418703	0.769811	0.666697	0.674383	0.367214	0.313382	0.391997	0.38013	0.348485	0.400935	0.43083	0.442484	0.587762	0.194507	0.45864	0.638669	0.78466	0.839973	5.96996	N0	I	1	2	0	LumB	Mixed	Post
MB-0494	triple-negative breast cancer	0.970892	0.794254	0.908241	0.66819	0.644916	0.484304	0.65459	0.72082	0.73671	0.537386	0.492993	0.526629	0.6375	0.266806	0.846328	0.505512	0.594839	0.530369	0.277625	0.489354	0.564647	0.56008	0.99594	0.8889	0.881554	0.43428	0.470306	0.551852	0.756509	0.605189	0.521833	0.52555	0.713672	0.776036	0.435873	0.639222	0.74598	0.883572	0.884953	5.57231	N3	II	1	2	1	claudin-low	Ductal/NST	Post
MB-0495	triple-negative breast cancer	0.97942	0.796577	0.919168	0.709721	0.625126	0.332321	0.545706	0.389348	0.607773	0.243018	0.445772	0.0422775	0.612365	0.236221	0.798412	0.525987	0.48862	0.40234	0.196908	0.594158	0.542811	0.476914	0.959276	0.81423	0.770704	0.457176	0.314794	0.391653	0.391452	0.508423	0.500097	0.501419	0.456449	0.705905	0.271316	0.593247	0.781511	0.894126	0.895287	5.90416	N2	II	1	2	1	claudin-low	Ductal/NST	Post
MB-0496	non-triple negative breast cancer	0.934855	0.750357	0.884977	0.634833	0.613201	0.462586	0.579247	0.702614	0.452189	0.396329	0.461759	0.245802	0.592345	0.433407	0.703501	0.377137	0.524563	0.460494	0.39321	0.581104	0.517559	0.461139	0.800806	0.819397	0.787014	0.520627	0.331614	0.439152	0.576647	0.418997	0.42856	0.495664	0.580499	0.715411	0.102282	0.587169	0.63889	0.842129	0.837211	5.64445	N2	I	1	2	0	Normal	Ductal/NST	Post
MB-0497	non-triple negative breast cancer	0.93673	0.756863	0.853514	0.639809	0.561289	0.523617	0.63498	0.832268	0.563967	0.495593	0.542634	0.535306	0.601758	0.299617	0.723286	0.329033	0.605629	0.513946	0.384051	0.71228	0.534462	0.506771	0.790263	0.82824	0.719389	0.465603	0.42844	0.537209	0.665626	0.417095	0.441491	0.495872	0.661626	0.68931	0.257888	0.567332	0.605073	0.885174	0.794552	5.44381	N0	I	1	2	0	LumA	Ductal/NST	Post
MB-0500	triple-negative breast cancer	0.972021	0.800958	0.888128	0.726046	0.65871	0.375777	0.542873	0.526395	0.494119	0.418063	0.40523	0.261222	0.589139	0.278779	0.766134	0.289307	0.708016	0.465909	0.11542	0.282567	0.477753	0.482425	0.985009	0.836407	0.868216	0.336482	0.384645	0.419881	0.436759	0.515421	0.49008	0.473463	0.588422	0.745422	0.257446	0.671714	0.727634	0.75029	0.773664	5.7612	N0	I	0	1	0	Basal	Ductal/NST	Pre
MB-0501	non-triple negative breast cancer	0.93865	0.743181	0.843964	0.599571	0.634604	0.310331	0.514791	0.348465	0.587746	0.305421	0.398303	0.055119	0.585671	0.217126	0.736219	0.248678	0.48051	0.412515	0.0286342	0.494125	0.585816	0.430123	0.984383	0.841401	0.888585	0.408264	0.303134	0.3554	0.413838	0.53194	0.39218	0.454374	0.494164	0.722035	0.316903	0.454219	0.683318	0.724761	0.784163	5.64441	N0	I	0	2	0	LumA	Ductal/NST	Pre
MB-0502	triple-negative breast cancer	0.94864	0.799177	0.905518	0.604743	0.646217	0.439504	0.711879	0.864984	0.841978	0.464778	0.474411	0.447489	0.625638	0.39201	0.87398	0.553541	0.61399	0.607985	0.0747579	0.510799	0.632423	0.555776	0.790875	0.845286	0.775414	0.506955	0.469039	0.539036	0.789045	0.576958	0.565339	0.538652	0.678517	0.779226	0.230812	0.806819	0.814279	0.910482	0.944963	6.16677	N2	II	1	2	0	claudin-low	Ductal/NST	Post
MB-0503	non-triple negative breast cancer	0.932565	0.782229	0.87345	0.700438	0.623726	0.44064	0.591843	0.726779	0.546532	0.427803	0.464641	0.294775	0.588064	0.23911	0.716077	0.295838	0.566389	0.496714	0.161102	0.66997	0.517287	0.494313	0.78458	0.772872	0.876299	0.435118	0.318518	0.493218	0.548903	0.478219	0.441653	0.505455	0.575823	0.76313	0.276786	0.445157	0.683539	0.860806	0.777477	5.735	N0	I	1	2	0	LumA	Ductal/NST	Post
MB-0504	non-triple negative breast cancer	0.95882	0.762795	0.892037	0.608223	0.635126	0.461596	0.576822	0.602035	0.47983	0.39264	0.490357	0.248409	0.59042	0.381719	0.720095	0.421865	0.55378	0.470835	0.270563	0.676763	0.541781	0.47484	0.954726	0.811785	0.775557	0.457868	0.351451	0.432155	0.540716	0.452243	0.44317	0.494651	0.570376	0.692295	0.197381	0.542466	0.719567	0.79853	0.83815	5.42071	N0	I	1	2	1	LumA	Ductal/NST	Post
MB-0505	non-triple negative breast cancer	0.955358	0.819316	0.880064	0.702504	0.62655	0.387441	0.61168	0.737041	0.59696	0.345037	0.486315	0.307308	0.604003	0.269295	0.743915	0.353997	0.557581	0.453215	0.225818	0.72928	0.557536	0.496899	0.971006	0.872642	0.841739	0.470402	0.36342	0.477162	0.601793	0.513457	0.467927	0.50166	0.553226	0.715569	0.268221	0.539371	0.665248	0.813229	0.856551	5.66933	N1	I	1	2	0	LumA	Ductal/NST	Post
MB-0506	non-triple negative breast cancer	0.948	0.756209	0.839358	0.731814	0.535869	0.405156	0.603937	0.603249	0.560436	0.456062	0.38949	0.404469	0.616369	0.16626	0.776416	0.557827	0.586781	0.487502	0.331197	0.648679	0.503747	0.501127	0.981978	0.869994	0.703614	0.399398	0.411021	0.52992	0.573035	0.428116	0.469828	0.485624	0.639979	0.681279	0.320771	0.640217	0.607946	0.712273	0.742499	5.59516	N1	I	1	2	1	Her2	Ductal/NST	Post
MB-0507	non-triple negative breast cancer	0.944234	0.799174	0.893406	0.612128	0.611382	0.587043	0.653987	0.790999	0.61638	0.456335	0.540518	0.511039	0.609561	0.341536	0.780037	0.401499	0.586591	0.586385	0.482368	0.709278	0.560767	0.509799	0.981445	0.879237	0.831987	0.524133	0.438352	0.525267	0.615697	0.488108	0.467638	0.512467	0.669515	0.742686	0.308338	0.722993	0.710062	0.733271	0.781898	5.48622	N0	I	1	2	0	LumA	Ductal/NST	Post
MB-0508	non-triple negative breast cancer	0.942485	0.766392	0.889371	0.611645	0.590517	0.461884	0.645542	0.857095	0.586973	0.492246	0.522766	0.450975	0.602306	0.209784	0.724002	0.49255	0.640556	0.538707	0.360769	0.576615	0.56001	0.514908	0.790232	0.805082	0.867587	0.475654	0.43095	0.532198	0.658489	0.463065	0.482158	0.509912	0.668184	0.735821	0.370061	0.628668	0.730729	0.773554	0.791678	5.75568	N0	I	0	1	0	Normal	Ductal/NST	Pre
MB-0509	non-triple negative breast cancer	0.935989	0.771653	0.886402	0.642698	0.6512	0.667294	0.702441	0.825647	0.67409	0.508991	0.523267	0.737903	0.61771	0.475803	0.713376	0.63285	0.696975	0.559833	0.398893	0.450652	0.562605	0.554293	0.988095	0.910801	0.822143	0.53106	0.479515	0.592027	0.714661	0.539352	0.477127	0.525702	0.751987	0.717517	0.411063	0.702437	0.655026	0.864839	0.878322	5.44158	N0	I	0	1	0	Basal	Ductal/NST	Pre
MB-0510	non-triple negative breast cancer	0.919165	0.751385	0.884204	0.700927	0.612246	0.415424	0.571045	0.669124	0.593263	0.346042	0.482211	0.268759	0.581881	0.198379	0.74185	0.357164	0.554162	0.475523	0.111447	0.664582	0.513736	0.467158	0.954113	0.83098	0.752525	0.465145	0.341153	0.426399	0.565022	0.395443	0.444779	0.480871	0.546542	0.68615	0.195668	0.584019	0.655081	0.809858	0.825551	5.59813	N1	I	1	2	0	Normal	Ductal/NST	Post
MB-0511	non-triple negative breast cancer	0.956508	0.783001	0.901711	0.682067	0.630265	0.381218	0.543749	0.508629	0.517126	0.337627	0.438097	0.13283	0.592307	0.134412	0.74833	0.275195	0.51763	0.434963	0.222232	0.660821	0.490472	0.456055	0.946542	0.831262	0.684046	0.43776	0.300878	0.408025	0.47562	0.467851	0.400186	0.476599	0.522803	0.67325	0.265458	0.418412	0.787423	0.780516	0.862242	5.46928	N0	I	1	2	0	LumA	Ductal/NST	Post
MB-0512	non-triple negative breast cancer	0.970079	0.782398	0.882755	0.63558	0.661504	0.420236	0.539499	0.573843	0.445237	0.327828	0.461978	0.502248	0.59638	0.113981	0.71111	0.192591	0.476852	0.446349	0.287445	0.575996	0.461054	0.459538	0.955429	0.785076	0.764622	0.352542	0.282337	0.408027	0.442376	0.412737	0.410074	0.475101	0.579057	0.674866	0.2186	0.45875	0.732276	0.904957	0.784881	5.77657	N0	I	1	2	0	LumA	Ductal/NST	Post
MB-0513	non-triple negative breast cancer	0.947345	0.754356	0.835549	0.575839	0.557284	0.308431	0.518322	0.548408	0.542284	0.30873	0.474642	0.10857	0.578956	0.110679	0.742767	0.203547	0.524283	0.44175	0.334728	0.401522	0.5007	0.453565	0.993468	0.822697	0.855876	0.297836	0.329636	0.453209	0.536	0.417763	0.429493	0.476047	0.542457	0.711806	0.322374	0.434216	0.709952	0.87998	0.715699	5.60263	N1	I	1	2	0	LumA	Ductal/NST	Post
MB-0514	non-triple negative breast cancer	0.963171	0.773615	0.863985	0.651122	0.65675	0.411603	0.565472	0.722751	0.509347	0.406562	0.515382	0.264737	0.589347	0.266031	0.736948	0.291251	0.479932	0.478501	0.117682	0.707449	0.516295	0.458073	0.9776	0.823466	0.767246	0.412702	0.353515	0.408663	0.583398	0.411296	0.428776	0.454812	0.590425	0.692992	0.335691	0.54451	0.732387	0.818644	0.730176	5.53654	N1	I	0	1	0	LumB	0	Pre
MB-0516	triple-negative breast cancer	0.985724	0.825059	0.891985	0.764429	0.613107	0.289763	0.532001	0.50736	0.533402	0.440106	0.326816	0.305586	0.599032	0.192253	0.766912	0.502429	0.659048	0.44055	0.342672	0.358003	0.532922	0.480566	0.991434	0.84925	0.818167	0.498319	0.374629	0.426931	0.528404	0.50083	0.448064	0.503213	0.633586	0.710208	0.409957	0.559706	0.705752	0.889098	0.805161	5.64596	N0	I	1	2	0	Basal	Ductal/NST	Post
MB-0517	non-triple negative breast cancer	0.910809	0.758738	0.847366	0.651961	0.628869	0.357918	0.499706	0.534229	0.432327	0.288627	0.450344	0.114934	0.56666	0.210456	0.668322	0.258725	0.387821	0.405956	0.130261	0.671774	0.433734	0.435324	0.9065	0.74628	0.725087	0.3999	0.268872	0.391658	0.436817	0.377334	0.425829	0.449456	0.431617	0.63301	0.106426	0.40305	0.647179	0.837376	0.713157	5.64381	N0	I	0	2	0	LumA	Ductal/NST	Pre
MB-0519	non-triple negative breast cancer	0.895489	0.764259	0.882512	0.667941	0.631662	0.708466	0.798443	0.886943	0.750117	0.6385	0.483346	0.694162	0.624716	0.525396	0.73522	0.512168	0.769893	0.688703	0.273487	0.631612	0.672298	0.597288	0.993352	0.883736	0.937526	0.397521	0.558078	0.667836	0.796086	0.580089	0.520005	0.546146	0.774398	0.777643	0.387247	0.744985	0.601647	0.899818	0.827485	5.61639	N3	II	1	2	0	claudin-low	Ductal/NST	Post
MB-0521	non-triple negative breast cancer	0.948599	0.775038	0.878728	0.642098	0.637021	0.492038	0.626898	0.852019	0.537208	0.459438	0.506427	0.398181	0.609344	0.359013	0.68444	0.401269	0.561236	0.453996	0.188798	0.507689	0.549055	0.498003	0.9768	0.841047	0.795769	0.461596	0.389649	0.477648	0.620582	0.468956	0.48779	0.500362	0.628655	0.718342	0.182074	0.560038	0.756203	0.748798	0.790241	5.62468	N1	I	1	2	0	LumA	Lobular	Post
MB-0522	non-triple negative breast cancer	0.936529	0.702027	0.864763	0.710171	0.657063	0.51031	0.607557	0.651138	0.485512	0.470017	0.448499	0.512331	0.607321	0.250128	0.718148	0.352822	0.629183	0.500678	0.333624	0.503767	0.555287	0.485518	0.778543	0.762503	0.730539	0.50552	0.367983	0.481516	0.58573	0.415114	0.473472	0.489116	0.649394	0.688575	0.1361	0.445986	0.691109	0.752224	0.79737	5.70815	N0	I	1	2	0	Her2	0	Post
MB-0524	non-triple negative breast cancer	0.957398	0.805389	0.923398	0.749865	0.634519	0.419181	0.613976	0.827633	0.548519	0.454179	0.485138	0.311796	0.616685	0.299744	0.762853	0.305171	0.613766	0.470626	0.179971	0.532877	0.535202	0.512826	0.79421	0.844382	0.805851	0.392639	0.443559	0.479641	0.665949	0.472093	0.498969	0.499509	0.645357	0.729798	0.0988009	0.555672	0.699177	0.760015	0.846881	5.57327	N0	I	0	1	0	Normal	Ductal/NST	Pre
MB-0525	triple-negative breast cancer	0.948751	0.789045	0.896877	0.684004	0.671112	0.354952	0.516176	0.342121	0.476906	0.413365	0.378996	0.521734	0.604004	0.269168	0.747934	0.54081	0.404472	0.426171	0.289266	0.627037	0.494201	0.458717	0.961537	0.77427	0.713464	0.389066	0.326675	0.41532	0.440918	0.458214	0.482863	0.488152	0.608294	0.706159	0.338951	0.559153	0.680057	0.858982	0.851191	5.78395	N0	I	0	2	0	Basal	Ductal/NST	Pre
MB-0526	non-triple negative breast cancer	0.963078	0.762773	0.874264	0.642654	0.574554	0.328575	0.504968	0.498864	0.389348	0.334387	0.442012	0.241201	0.581229	0.251942	0.687484	0.310537	0.509617	0.488916	0.154978	0.592078	0.497919	0.444477	0.778862	0.763297	0.843628	0.373856	0.33414	0.378424	0.348009	0.44073	0.429477	0.466481	0.512488	0.719806	0.0445378	0.393214	0.672432	0.690667	0.677902	5.92196	N0	I	1	2	0	LumB	Ductal/NST	Post
MB-0527	non-triple negative breast cancer	0.929589	0.767434	0.847722	0.562939	0.596879	0.570267	0.655538	0.795633	0.531912	0.465118	0.527999	0.522313	0.601029	0.214996	0.80547	0.350603	0.620484	0.477044	0.316135	0.555081	0.590136	0.49372	0.840149	0.82838	0.762689	0.416116	0.380875	0.52304	0.653349	0.444523	0.498415	0.513263	0.629554	0.709789	0.196055	0.574736	0.569818	0.887329	0.847765	5.7271	N1	I	1	2	1	claudin-low	Ductal/NST	Post
MB-0528	non-triple negative breast cancer	0.927314	0.740298	0.882175	0.663752	0.612529	0.409238	0.668298	0.851964	0.663	0.578076	0.547692	0.531839	0.61871	0.321525	0.744528	0.372373	0.643482	0.553083	0.282921	0.363691	0.555329	0.555784	0.867496	0.819629	0.866977	0.431126	0.508098	0.524148	0.742985	0.501893	0.534713	0.504531	0.722828	0.738016	0.425485	0.670387	0.681052	0.785268	0.762834	5.87751	N1	I	1	2	1	LumA	Ductal/NST	Post
MB-0529	non-triple negative breast cancer	0.933507	0.789478	0.859619	0.60854	0.591811	0.423323	0.555936	0.692848	0.398231	0.335733	0.451027	0.151092	0.588801	0.216259	0.656074	0.347422	0.431077	0.431259	0.350341	0.652953	0.458843	0.442125	0.966411	0.822883	0.761621	0.352856	0.323234	0.419986	0.535684	0.385327	0.421623	0.458476	0.560709	0.689867	0.109189	0.473946	0.759629	0.779632	0.735868	5.62952	N2	I	1	2	1	LumA	Ductal/NST	Post
MB-0531	non-triple negative breast cancer	0.930217	0.800227	0.88762	0.715674	0.600244	0.410756	0.527561	0.525181	0.519167	0.350969	0.44314	0.411942	0.592254	0.316053	0.678066	0.244986	0.391194	0.386875	0.146592	0.350932	0.474598	0.43986	0.952948	0.830223	0.745505	0.403046	0.374423	0.378827	0.611869	0.513119	0.369899	0.476949	0.523766	0.649266	0.208322	0.55744	0.611925	0.826104	0.936619	5.35803	N0	I	1	2	1	Normal	Ductal/NST	Post
MB-0532	non-triple negative breast cancer	0.951634	0.73338	0.858364	0.633559	0.674046	0.548525	0.680452	0.870502	0.572739	0.559606	0.564874	0.575196	0.615915	0.389195	0.741965	0.531868	0.58997	0.588878	0.406782	0.48041	0.537567	0.547092	0.795695	0.82589	0.840392	0.378484	0.482096	0.575102	0.715382	0.535125	0.516669	0.498972	0.731174	0.71792	0.296568	0.645245	0.75996	0.787037	0.699011	5.78674	N1	I	1	2	1	LumB	Ductal/NST	Post
MB-0534	non-triple negative breast cancer	0.929391	0.743107	0.872805	0.679708	0.629681	0.455103	0.609258	0.767606	0.524409	0.449865	0.466004	0.278411	0.590609	0.356854	0.693566	0.441447	0.534259	0.467958	0.125847	0.69981	0.540746	0.466701	0.768665	0.766916	0.7741	0.492412	0.363405	0.464547	0.613299	0.479811	0.447223	0.504165	0.596041	0.711901	0.141791	0.599657	0.574128	0.812897	0.852959	5.68573	N1	I	1	2	0	claudin-low	Ductal/NST	Post
MB-0535	non-triple negative breast cancer	0.94755	0.753866	0.873281	0.654822	0.647688	0.318526	0.52966	0.625925	0.445678	0.333637	0.42964	0.483486	0.585789	0.20354	0.714812	0.404472	0.46073	0.503377	0.303335	0.483713	0.476862	0.47034	0.977272	0.792653	0.742358	0.388762	0.319834	0.44137	0.495601	0.477083	0.443208	0.477538	0.588329	0.683724	0.316627	0.474664	0.70636	0.877383	0.925789	6.0116	N0	I	0	2	1	LumA	Ductal/NST	Pre
MB-0536	non-triple negative breast cancer	0.944815	0.781991	0.858254	0.643127	0.653936	0.457318	0.676527	0.79624	0.62929	0.563411	0.580911	0.561802	0.634705	0.373409	0.78746	0.626472	0.654644	0.542805	0.447058	0.535738	0.573091	0.557463	0.838131	0.856624	0.811043	0.465723	0.497369	0.584578	0.692901	0.478078	0.514234	0.507836	0.712367	0.74103	0.306404	0.67746	0.611096	0.791126	0.811571	5.73321	N0	I	1	2	0	LumB	Ductal/NST	Post
MB-0537	non-triple negative breast cancer	0.939512	0.759733	0.892687	0.662126	0.56566	0.461887	0.604225	0.708738	0.598615	0.373957	0.494392	0.105318	0.59194	0.276835	0.77105	0.45381	0.530067	0.483244	0.311335	0.639501	0.577039	0.467868	0.953831	0.804687	0.841317	0.520041	0.350979	0.432146	0.618115	0.529697	0.390302	0.507756	0.582241	0.731048	0.307123	0.499807	0.63552	0.855446	0.882854	5.6101	N1	I	1	2	0	claudin-low	Ductal/NST	Post
MB-0538	non-triple negative breast cancer	0.941186	0.75847	0.90412	0.686658	0.626375	0.457597	0.596917	0.778585	0.535167	0.401279	0.47606	0.281547	0.592314	0.313131	0.717868	0.3276	0.581884	0.500014	0.277018	0.517558	0.490622	0.485087	0.805251	0.758192	0.866945	0.475372	0.360029	0.504266	0.614835	0.429653	0.453417	0.495686	0.609679	0.724043	0.150964	0.545339	0.695419	0.709731	0.774935	5.84088	N3	II	1	2	1	LumA	Ductal/NST	Post
MB-0540	triple-negative breast cancer	0.866569	0.783364	0.830037	0.543691	0.640552	0.829173	0.842827	0.936487	0.819247	0.704552	0.524413	0.825849	0.647932	0.609748	0.759901	0.729306	0.760878	0.658472	0.306811	0.429607	0.697048	0.651741	0.993446	0.929365	0.772065	0.505432	0.617441	0.752216	0.828203	0.571277	0.613732	0.565113	0.801578	0.686309	0.371388	0.7588	0.374427	0.942035	0.815881	5.90958	N0	I	1	2	0	claudin-low	Mixed	Post
MB-0541	non-triple negative breast cancer	0.918559	0.767519	0.851575	0.613749	0.578887	0.515927	0.647616	0.791109	0.594422	0.527449	0.556894	0.559658	0.61044	0.323123	0.765868	0.458787	0.594764	0.508624	0.250811	0.620152	0.51434	0.518134	0.979858	0.88906	0.795343	0.371973	0.436453	0.537844	0.700148	0.44772	0.47421	0.495943	0.678633	0.716615	0.336299	0.572471	0.615958	0.792618	0.708681	5.48466	N0	I	0	1	0	LumA	Ductal/NST	Pre
MB-0542	non-triple negative breast cancer	0.929274	0.772053	0.868186	0.701253	0.6242	0.62104	0.730288	0.880212	0.638835	0.561406	0.582348	0.673811	0.624024	0.439388	0.769033	0.530434	0.676789	0.64604	0.373679	0.619519	0.589682	0.561275	0.981199	0.836237	0.842769	0.479203	0.490058	0.617795	0.736537	0.491406	0.504309	0.524359	0.73452	0.763366	0.312649	0.632978	0.675582	0.754379	0.791678	5.93152	N2	II	0	1	1	Normal	Ductal/NST	Pre
MB-0544	non-triple negative breast cancer	0.932158	0.77349	0.893137	0.618241	0.562297	0.387125	0.536307	0.640601	0.513485	0.336508	0.465942	0.143004	0.576587	0.409675	0.761443	0.123924	0.505416	0.459539	0.206398	0.729762	0.546922	0.432093	0.938688	0.803274	0.830677	0.463775	0.342786	0.352659	0.482171	0.445858	0.44196	0.464209	0.51718	0.70188	0.298945	0.487595	0.70625	0.827485	0.713212	5.69774	N1	I	1	2	0	LumB	Ductal/NST	Post
MB-0545	non-triple negative breast cancer	0.943629	0.765848	0.88557	0.690373	0.631351	0.463048	0.633748	0.720379	0.587691	0.416541	0.479843	0.355298	0.607526	0.211249	0.722002	0.452404	0.626914	0.549764	0.0628959	0.6342	0.503338	0.513759	0.972856	0.872562	0.813229	0.500911	0.391278	0.507121	0.650774	0.48908	0.490468	0.513092	0.64225	0.733217	0.172294	0.558104	0.640659	0.884511	0.817373	5.77581	N2	II	1	2	0	Normal	Ductal/NST	Post
MB-0550	non-triple negative breast cancer	0.930378	0.747195	0.895689	0.703992	0.615806	0.457203	0.599314	0.743606	0.59216	0.44508	0.501614	0.620772	0.613185	0.36827	0.751906	0.438889	0.563231	0.489751	0.200495	0.564478	0.481782	0.496404	0.782859	0.783112	0.713035	0.414432	0.450638	0.504817	0.609295	0.43392	0.483069	0.489719	0.648814	0.674026	0.34514	0.593634	0.727911	0.67304	0.793999	5.61086	N1	I	1	2	1	LumB	Ductal/NST	Post
MB-0551	non-triple negative breast cancer	0.935795	0.741034	0.858105	0.654913	0.621884	0.479615	0.577757	0.63067	0.526229	0.369034	0.451986	0.439605	0.585696	0.230153	0.693934	0.271336	0.447784	0.453208	0.294176	0.644625	0.527597	0.446314	0.964581	0.798548	0.712688	0.488006	0.332637	0.424465	0.610983	0.430128	0.408786	0.491754	0.553568	0.655314	0.132342	0.539482	0.635299	0.704426	0.870863	5.57942	N0	I	1	2	1	Normal	Ductal/NST	Post
MB-0552	non-triple negative breast cancer	0.94849	0.788051	0.902442	0.747421	0.625974	0.509099	0.668393	0.900846	0.585208	0.502092	0.57943	0.530298	0.613428	0.432383	0.758114	0.576186	0.631945	0.579432	0.349624	0.536353	0.566427	0.533735	0.986747	0.873299	0.845416	0.457786	0.452468	0.530857	0.759878	0.455708	0.534311	0.526481	0.71821	0.7508	0.188705	0.643532	0.652539	0.810687	0.780682	5.83151	N2	II	1	2	1	Her2	Ductal/NST	Post
MB-0553	non-triple negative breast cancer	0.904587	0.817739	0.840788	0.655274	0.514877	0.380742	0.524387	0.469788	0.501126	0.326068	0.481975	0.186488	0.585818	0.137589	0.699862	0.348283	0.430068	0.453147	0.0813233	0.530883	0.407335	0.483987	0.960124	0.80718	0.761805	0.35623	0.386018	0.38698	0.511285	0.459432	0.447085	0.452731	0.5292	0.682291	0.35912	0.528983	0.787258	0.741228	0.629165	5.51153	N3	I	1	2	0	LumA	Ductal/NST	Post
MB-0554	non-triple negative breast cancer	0.9695	0.765219	0.909663	0.650494	0.611188	0.342314	0.520305	0.486892	0.505429	0.263185	0.51401	0.196823	0.594091	0.303506	0.785749	0.153338	0.428147	0.376423	0.273818	0.583686	0.544396	0.474334	0.960942	0.846614	0.726836	0.419767	0.270392	0.436997	0.426012	0.469223	0.457072	0.477639	0.494801	0.675589	0.266177	0.589711	0.739791	0.876002	0.810079	5.42028	N0	I	1	2	0	LumA	Ductal/NST	Post
MB-0558	triple-negative breast cancer	0.935542	0.756407	0.862858	0.623047	0.693043	0.448667	0.62259	0.73362	0.566891	0.564408	0.489554	0.519605	0.617887	0.205076	0.786117	0.611295	0.622138	0.530169	0.326783	0.465856	0.513987	0.510364	0.809814	0.748554	0.726969	0.422677	0.432576	0.536852	0.674702	0.431776	0.453433	0.52358	0.717185	0.702491	0.394264	0.639996	0.613361	0.793336	0.768525	5.48286	N0	I	1	2	0	claudin-low	Ductal/NST	Post
MB-0559	non-triple negative breast cancer	0.92392	0.75669	0.873163	0.644809	0.613683	0.305631	0.469279	0.131033	0.491471	0.218014	0.466311	0.176132	0.577751	0.159795	0.723212	0.0833131	0.45687	0.432553	0.24077	0.673081	0.441533	0.446007	0.970842	0.770189	0.767337	0.39697	0.265138	0.363179	0.199478	0.426824	0.375974	0.434643	0.446354	0.674803	0.267116	0.138808	0.695916	0.887495	0.793667	5.93168	N0	I	0	2	0	LumA	Ductal/NST	Pre
MB-0568	non-triple negative breast cancer	0.927149	0.78733	0.851249	0.617955	0.598665	0.434389	0.627626	0.824323	0.564408	0.459776	0.484513	0.505361	0.599829	0.199564	0.746728	0.394179	0.683154	0.532237	0.201267	0.763838	0.546192	0.502385	0.984528	0.849992	0.850771	0.435729	0.376018	0.509165	0.650635	0.497944	0.473998	0.510652	0.653088	0.744662	0.376637	0.562911	0.667072	0.733326	0.76847	5.57826	N1	I	1	2	0	LumA	Ductal/NST	Post
MB-0569	non-triple negative breast cancer	0.943824	0.795897	0.891112	0.623786	0.621828	0.494151	0.684328	0.814061	0.706696	0.568195	0.549788	0.455189	0.626972	0.363981	0.821332	0.450647	0.664817	0.528585	0.410203	0.725528	0.575904	0.545273	0.988418	0.854633	0.846812	0.421288	0.458506	0.561998	0.70144	0.504128	0.534891	0.52105	0.685608	0.749573	0.363099	0.605957	0.643422	0.840747	0.848096	5.64089	N3	II	1	2	1	LumB	Ductal/NST	Post
MB-0570	non-triple negative breast cancer	0.890798	0.760959	0.858305	0.581951	0.647656	0.372763	0.56881	0.74962	0.518891	0.499773	0.48974	0.523979	0.604206	0.354025	0.730468	0.524368	0.55368	0.524311	0.399555	0.501526	0.447143	0.462847	0.995616	0.844319	0.76932	0.407212	0.399192	0.472312	0.57536	0.429409	0.434856	0.469424	0.671275	0.693804	0.412334	0.630989	0.751064	0.880201	0.623916	5.44128	N0	I	1	2	1	LumB	Ductal/NST	Post
MB-0571	non-triple negative breast cancer	0.932046	0.74118	0.875425	0.602236	0.672945	0.361587	0.570412	0.636187	0.544491	0.377983	0.502631	0.270968	0.60272	0.301399	0.761657	0.524316	0.586962	0.502074	0.285735	0.695022	0.530563	0.497999	0.977813	0.837989	0.749882	0.408137	0.388139	0.467052	0.522036	0.493933	0.462808	0.493139	0.607453	0.710048	0.360281	0.516329	0.683483	0.905067	0.800961	5.66479	N0	I	1	2	0	LumA	Ductal/NST	Post
MB-0573	non-triple negative breast cancer	0.927431	0.802967	0.885715	0.631388	0.595356	0.699266	0.726949	0.837399	0.682697	0.524653	0.551172	0.691793	0.618436	0.344442	0.796174	0.459514	0.611647	0.557301	0.356521	0.83407	0.597746	0.533667	0.984026	0.914352	0.825433	0.556056	0.484038	0.561156	0.758874	0.490649	0.51898	0.536205	0.713417	0.758261	0.386031	0.682157	0.612753	0.875559	0.851357	5.53713	N0	I	1	2	0	claudin-low	Ductal/NST	Post
MB-0574	non-triple negative breast cancer	0.933027	0.736518	0.856478	0.621381	0.591978	0.236735	0.515076	0.533622	0.526284	0.223404	0.47543	0.234026	0.58687	0.266707	0.761371	0.201427	0.482387	0.437822	0.188191	0.61099	0.499045	0.477718	0.756189	0.764241	0.756722	0.308185	0.287692	0.410554	0.375967	0.498986	0.451557	0.450399	0.477589	0.696429	0.329502	0.509256	0.810411	0.901033	0.780848	5.85247	N1	I	1	2	1	LumA	Ductal/NST	Post
MB-0575	non-triple negative breast cancer	0.964113	0.798088	0.897427	0.702349	0.638196	0.487014	0.611106	0.78013	0.540077	0.490593	0.484574	0.565466	0.629052	0.289301	0.744842	0.355852	0.600532	0.480947	0.303004	0.539133	0.50783	0.526622	0.822001	0.757846	0.892471	0.422068	0.432945	0.494137	0.633789	0.544173	0.480648	0.50268	0.685539	0.745204	0.347461	0.577775	0.775156	0.733602	0.860916	5.60932	N2	I	0	2	1	LumA	Ductal/NST	Pre
MB-0576	non-triple negative breast cancer	0.95213	0.791475	0.904318	0.664301	0.590072	0.359139	0.584356	0.655442	0.630008	0.336797	0.470621	0.308132	0.598877	0.285441	0.774206	0.304895	0.470655	0.463402	0.059696	0.668345	0.531647	0.466217	0.95323	0.798303	0.76563	0.40701	0.313602	0.453001	0.590232	0.445073	0.459901	0.482339	0.557796	0.674388	0.126872	0.499917	0.700669	0.733215	0.809084	5.96678	N2	II	1	2	1	LumB	Ductal/NST	Post
MB-0577	non-triple negative breast cancer	0.948468	0.757631	0.844098	0.668561	0.663614	0.27745	0.517354	0.543443	0.599277	0.303359	0.429167	0.183623	0.580016	0.138993	0.776626	0.311096	0.439059	0.398115	0.282535	0.191695	0.53836	0.425502	0.738707	0.749417	0.717254	0.45985	0.305883	0.333069	0.417377	0.49842	0.362463	0.449993	0.481965	0.640064	0.218213	0.490634	0.643422	0.841355	0.854893	5.51576	N0	I	1	2	0	LumB	Mucinous	Post
MB-0578	non-triple negative breast cancer	0.924739	0.737332	0.890859	0.690531	0.615695	0.456268	0.580183	0.709676	0.468188	0.390456	0.448623	0.261272	0.593263	0.309987	0.661112	0.346106	0.46726	0.430645	0.284301	0.590813	0.50521	0.449804	0.786398	0.78622	0.751554	0.535909	0.341385	0.445197	0.573504	0.455426	0.393631	0.497785	0.571557	0.679662	0.270542	0.534895	0.538874	0.794054	0.84467	5.4926	N2	I	1	2	1	Normal	Lobular	Post
MB-0579	non-triple negative breast cancer	0.957782	0.779626	0.87369	0.614375	0.641067	0.274286	0.518481	0.444189	0.581622	0.353469	0.41039	0.186454	0.585627	0.062916	0.785018	0.24972	0.500226	0.427943	0.247556	0.570846	0.514551	0.474671	0.984312	0.779092	0.883142	0.389512	0.322038	0.394125	0.43463	0.462655	0.466331	0.462718	0.521915	0.71351	0.269326	0.567995	0.754766	0.873073	0.803724	5.63497	N1	I	1	2	0	LumB	Ductal/NST	Post
MB-0580	non-triple negative breast cancer	0.943646	0.765617	0.893626	0.669962	0.644972	0.540023	0.674846	0.865371	0.607884	0.547392	0.552475	0.576708	0.629031	0.272501	0.710985	0.487874	0.635336	0.535301	0.26968	0.594913	0.51262	0.536516	0.990614	0.856008	0.802876	0.468642	0.463407	0.556921	0.740188	0.47192	0.5001	0.504442	0.71543	0.703958	0.214676	0.567497	0.602089	0.824446	0.784329	6.03213	N1	I	0	1	1	LumA	Ductal/NST	Pre
MB-0581	triple-negative breast cancer	0.953686	0.782537	0.915936	0.692112	0.618135	0.344432	0.469993	0.51205	0.523195	0.343765	0.367908	0.294289	0.602332	0.113134	0.754538	0.631855	0.477473	0.463185	0.223887	0.528701	0.502406	0.455246	0.98591	0.800566	0.761201	0.352948	0.308752	0.401415	0.191511	0.458867	0.475784	0.469088	0.509693	0.679687	0.253744	0.58518	0.697519	0.753053	0.891363	5.63142	N3	II	1	2	1	Basal	Ductal/NST	Post
MB-0582	triple-negative breast cancer	0.924619	0.743549	0.831055	0.611973	0.592538	0.353498	0.490019	0.536105	0.47514	0.283167	0.398791	0.308974	0.563741	0.210965	0.726722	0.311359	0.528887	0.448142	0.271832	0.200392	0.416147	0.458527	0.986407	0.83051	0.76361	0.207743	0.340093	0.408871	0.447356	0.375073	0.459985	0.4639	0.597147	0.654941	0.230591	0.428856	0.629883	0.900039	0.686965	5.81505	N0	I	1	2	0	Basal	Lobular	Post
MB-0583	non-triple negative breast cancer	0.95679	0.767311	0.862498	0.609299	0.553331	0.367717	0.528346	0.551719	0.485126	0.315058	0.449611	0.210258	0.589549	0.263457	0.662819	0.269977	0.426469	0.489491	0.306038	0.576722	0.512683	0.45405	0.953238	0.788228	0.763112	0.454139	0.32098	0.377167	0.480218	0.434278	0.42142	0.460458	0.541121	0.667393	0.213516	0.600431	0.609217	0.724761	0.847931	5.78802	N0	I	1	2	0	LumA	Mixed	Post
MB-0584	non-triple negative breast cancer	0.925568	0.781273	0.863318	0.604248	0.560731	0.447022	0.630904	0.811688	0.666421	0.417888	0.545966	0.633518	0.60711	0.252987	0.805237	0.364769	0.751298	0.488004	0.333073	0.43175	0.581005	0.481908	0.977689	0.855487	0.794602	0.355292	0.396307	0.455101	0.635021	0.523568	0.460201	0.501567	0.667964	0.729372	0.263193	0.525778	0.683539	0.709068	0.705752	5.93917	N0	I	0	1	0	LumB	Ductal/NST	Pre
MB-0585	non-triple negative breast cancer	0.93406	0.800608	0.893362	0.645794	0.602473	0.353099	0.58663	0.63387	0.638614	0.391618	0.473718	0.199853	0.605526	0.119866	0.792964	0.39724	0.551594	0.425856	0.349293	0.681786	0.531819	0.504024	0.989531	0.856185	0.874932	0.393565	0.396106	0.44645	0.554284	0.514215	0.487253	0.472356	0.577419	0.72342	0.461623	0.474112	0.582914	0.780848	0.78245	5.6714	N1	I	1	2	1	LumB	Ductal/NST	Post
MB-0586	non-triple negative breast cancer	0.934216	0.733575	0.842662	0.623287	0.601313	0.41629	0.554792	0.644959	0.489981	0.307328	0.493163	0.218086	0.571757	0.220141	0.754798	0.282844	0.396793	0.414806	0.225763	0.660881	0.503352	0.437274	0.95594	0.821904	0.74823	0.481274	0.331265	0.394784	0.563404	0.412074	0.40507	0.460062	0.532748	0.6712	0.297784	0.554622	0.62585	0.874675	0.827596	5.68321	N1	I	1	2	0	LumA	Lobular	Post
MB-0587	non-triple negative breast cancer	0.961866	0.753003	0.840835	0.630334	0.572992	0.330534	0.529292	0.538753	0.640104	0.304122	0.498181	0.309058	0.597946	0.217378	0.754462	0.0921492	0.458589	0.461589	0.285128	0.421514	0.540487	0.449946	0.979552	0.863366	0.782144	0.365424	0.352149	0.409882	0.445233	0.447347	0.414568	0.454694	0.516155	0.68782	0.316738	0.443278	0.761507	0.922584	0.769078	5.67771	N1	I	1	2	0	LumA	Mixed	Post
MB-0588	triple-negative breast cancer	0.943976	0.718686	0.879686	0.623341	0.594786	0.450912	0.625006	0.668131	0.556463	0.467879	0.483188	0.326638	0.59246	0.374865	0.714715	0.459552	0.589854	0.59196	0.40921	0.534235	0.629342	0.477134	0.79465	0.817468	0.7367	0.467615	0.337026	0.492709	0.587055	0.414624	0.483505	0.501351	0.604911	0.665834	0.0689617	0.53694	0.653147	0.689838	0.833619	5.67679	N0	I	1	2	0	Normal	Ductal/NST	Post
MB-0589	non-triple negative breast cancer	0.942668	0.773829	0.891419	0.674152	0.621158	0.37123	0.580981	0.68711	0.558339	0.389903	0.542955	0.353366	0.59512	0.173307	0.747803	0.403918	0.520526	0.468054	0.283473	0.515442	0.487787	0.47651	0.966077	0.821937	0.798008	0.398666	0.377708	0.48086	0.602188	0.439114	0.477992	0.472759	0.600324	0.712335	0.196331	0.562082	0.768857	0.741615	0.736807	5.95717	N3	I	1	2	1	LumB	Mixed	Post
MB-0590	non-triple negative breast cancer	0.909853	0.736624	0.80855	0.645418	0.620604	0.390057	0.555503	0.657373	0.526781	0.463438	0.460636	0.504761	0.586956	0.272651	0.697227	0.307298	0.489328	0.558901	0.199446	0.350812	0.446822	0.484527	0.994155	0.888254	0.867383	0.3806	0.449124	0.475425	0.606976	0.452303	0.437655	0.452975	0.667735	0.719071	0.429795	0.508316	0.549483	0.744378	0.605183	5.93203	N3	II	1	2	0	LumB	Ductal/NST	Post
MB-0591	non-triple negative breast cancer	0.940189	0.76283	0.891311	0.595866	0.644051	0.363592	0.523342	0.549677	0.531581	0.304808	0.478142	0.218887	0.599659	0.240333	0.780999	0.308507	0.470748	0.456447	0.308411	0.50549	0.498046	0.450426	0.979696	0.82787	0.77308	0.463773	0.3061	0.401805	0.488083	0.42949	0.463442	0.459691	0.538848	0.684084	0.0854285	0.483837	0.716914	0.865447	0.742499	5.83544	N0	I	1	2	1	LumB	Ductal/NST	Post
MB-0593	non-triple negative breast cancer	0.968038	0.758862	0.86471	0.720327	0.619545	0.392919	0.599128	0.827743	0.599387	0.48263	0.448656	0.373449	0.604801	0.287519	0.701139	0.450474	0.563536	0.494153	0.237184	0.449616	0.527431	0.507254	0.794288	0.82811	0.803525	0.493496	0.392459	0.505582	0.639615	0.474494	0.494136	0.511236	0.667822	0.714211	0.170691	0.449025	0.778748	0.932696	0.809195	5.68945	N3	I	1	2	1	Her2	Lobular	Post
MB-0594	non-triple negative breast cancer	0.939493	0.735453	0.846286	0.615209	0.566118	0.499761	0.645676	0.814778	0.549953	0.569934	0.510667	0.490917	0.61857	0.277327	0.792665	0.340129	0.591149	0.541934	0.430506	0.561566	0.563843	0.506004	0.805857	0.839468	0.815409	0.361404	0.426157	0.499522	0.718892	0.464066	0.486295	0.485662	0.721203	0.715361	0.409073	0.515113	0.589214	0.8392	0.690501	5.73525	N1	I	1	2	0	LumB	Ductal/NST	Post
MB-0596	non-triple negative breast cancer	0.934921	0.756811	0.90382	0.643311	0.625801	0.515936	0.678611	0.851743	0.648104	0.556537	0.557777	0.455369	0.626952	0.470355	0.802704	0.574252	0.651365	0.490917	0.190453	0.627588	0.580834	0.546175	0.805954	0.828134	0.811122	0.43501	0.429804	0.565732	0.731694	0.472506	0.52198	0.512839	0.673519	0.72001	0.298724	0.636349	0.622479	0.847489	0.84141	5.74924	N0	I	1	2	0	LumA	Mixed	Post
MB-0597	non-triple negative breast cancer	0.961814	0.763653	0.905406	0.659849	0.665428	0.396839	0.595445	0.737593	0.538974	0.391604	0.449593	0.209424	0.594309	0.230417	0.707803	0.452404	0.543631	0.476937	0.312769	0.635374	0.547937	0.463447	0.956832	0.819233	0.728061	0.530459	0.326206	0.444234	0.59153	0.435046	0.401031	0.5109	0.529254	0.682025	0.220423	0.532961	0.632591	0.81356	0.880367	5.49639	N1	I	1	2	0	Normal	Ductal/NST	Post
MB-0598	non-triple negative breast cancer	0.949682	0.807908	0.896542	0.680982	0.603484	0.416477	0.602621	0.673924	0.616711	0.425384	0.507426	0.374809	0.590428	0.426345	0.762879	0.49423	0.582928	0.48189	0.049103	0.670927	0.530221	0.488987	0.966025	0.862206	0.814485	0.427713	0.412448	0.433941	0.58027	0.527325	0.450065	0.486545	0.611162	0.733991	0.358678	0.591313	0.723214	0.820136	0.778251	5.74242	N2	I	1	2	1	LumB	Ductal/NST	Post
MB-0599	non-triple negative breast cancer	0.974156	0.773399	0.897469	0.632654	0.635704	0.386317	0.507561	0.502726	0.431444	0.334027	0.453355	0.254517	0.606844	0.17792	0.668971	0.187863	0.440181	0.429632	0.257763	0.563589	0.468687	0.433725	0.755202	0.791382	0.703702	0.488307	0.296563	0.36062	0.329676	0.432842	0.443234	0.454411	0.479288	0.632719	0.182682	0.473835	0.755429	0.716196	0.891695	5.76633	N1	I	0	2	1	LumA	Ductal/NST	Pre
MB-0600	non-triple negative breast cancer	0.929465	0.703453	0.856695	0.636433	0.575124	0.373093	0.551818	0.6454	0.481043	0.380437	0.491839	0.433854	0.59125	0.342768	0.696273	0.166487	0.492299	0.407008	0.252025	0.653858	0.486399	0.451767	0.82242	0.778931	0.656259	0.435436	0.335011	0.433882	0.53125	0.360033	0.401454	0.456457	0.581496	0.62686	0.144499	0.52738	0.600099	0.93684	0.722274	5.403	N2	II	1	2	0	LumA	Mixed	Post
MB-0601	non-triple negative breast cancer	0.952551	0.75438	0.909122	0.692819	0.618083	0.328498	0.521522	0.470285	0.558891	0.279863	0.456106	0.083985	0.581393	0.10644	0.798361	0.189969	0.555236	0.422104	0.343335	0.386738	0.478721	0.456928	0.981332	0.784435	0.796222	0.360867	0.357349	0.333743	0.435355	0.417291	0.475745	0.461389	0.478641	0.704385	0.235288	0.613361	0.740896	0.821849	0.905454	5.91375	N2	II	0	1	1	LumB	Ductal/NST	Pre
MB-0603	non-triple negative breast cancer	0.931522	0.743362	0.860008	0.674009	0.629981	0.305287	0.458221	0.356245	0.442478	0.310779	0.441934	0.158459	0.571434	0.164056	0.694373	0.273283	0.413023	0.406889	0.216384	0.511551	0.443	0.407452	0.744441	0.767122	0.684043	0.340089	0.222419	0.290987	0.368779	0.515957	0.421986	0.443315	0.389179	0.619999	0.267779	0.435155	0.74178	0.830745	0.734321	5.69102	N1	I	1	2	0	LumA	Ductal/NST	Post
MB-0605	non-triple negative breast cancer	0.943124	0.786114	0.904892	0.641554	0.603968	0.408703	0.581174	0.678338	0.548022	0.356233	0.431006	0.193579	0.588292	0.377185	0.731472	0.300738	0.581984	0.440995	0.288328	0.653481	0.553646	0.473904	0.972697	0.836556	0.818809	0.510678	0.293823	0.413266	0.586148	0.49589	0.457523	0.494159	0.546033	0.718647	0.327402	0.549483	0.571034	0.786208	0.829088	5.62887	N0	I	1	2	0	LumA	Lobular	Post
MB-0606	non-triple negative breast cancer	0.946504	0.794525	0.843441	0.591093	0.625579	0.410127	0.549508	0.47685	0.597456	0.352963	0.477938	0.410449	0.602304	0.342974	0.756866	0.299271	0.549648	0.441596	0.373182	0.476812	0.511852	0.479248	0.994312	0.88783	0.845081	0.390831	0.409687	0.438046	0.415512	0.44587	0.45469	0.471513	0.576537	0.706937	0.35796	0.557551	0.634138	0.860474	0.722274	5.70541	N0	I	1	2	1	LumB	Mixed	Post
MB-0607	non-triple negative breast cancer	0.947749	0.779344	0.870729	0.670216	0.608238	0.582799	0.677408	0.896322	0.600491	0.459505	0.522438	0.612866	0.603066	0.342136	0.7187	0.422431	0.528127	0.562406	0.322645	0.607935	0.567732	0.514588	0.818295	0.860649	0.776505	0.444459	0.457472	0.532436	0.752142	0.494911	0.467393	0.501617	0.704873	0.719775	0.318451	0.607172	0.61629	0.773001	0.783113	5.40511	N1	I	1	2	0	LumA	Ductal/NST	Post
MB-0608	triple-negative breast cancer	0.970327	0.743954	0.876557	0.589382	0.641942	0.542264	0.679662	0.801095	0.649042	0.574728	0.439889	0.639625	0.638468	0.295273	0.753332	0.327367	0.65546	0.546833	0.0450754	0.367884	0.502602	0.544825	0.990986	0.862915	0.742004	0.539696	0.518511	0.542059	0.755504	0.481833	0.520748	0.523677	0.761268	0.703208	0.455932	0.672874	0.606067	0.763276	0.747693	5.47975	N2	II	1	2	0	claudin-low	Medullary	Post
MB-0609	non-triple negative breast cancer	0.925891	0.771486	0.880504	0.620682	0.616413	0.422758	0.607588	0.788792	0.620794	0.474374	0.540774	0.470439	0.605798	0.156033	0.746855	0.381299	0.626375	0.513616	0.260797	0.674695	0.502311	0.493007	0.982694	0.878714	0.792473	0.343303	0.406681	0.489723	0.601595	0.419811	0.456667	0.486635	0.669103	0.71157	0.215008	0.532132	0.659557	0.729789	0.704923	5.52443	N1	I	1	2	1	LumA	Ductal/NST	Post
MB-0610	non-triple negative breast cancer	0.95521	0.757129	0.873911	0.609208	0.63854	0.594003	0.732575	0.941618	0.720048	0.642771	0.541681	0.711317	0.636164	0.34592	0.814715	0.587818	0.680289	0.546769	0.407665	0.71548	0.574227	0.599577	0.98812	0.895277	0.858164	0.481477	0.568389	0.621422	0.824	0.517478	0.55339	0.541554	0.780322	0.744794	0.341383	0.646129	0.598608	0.813063	0.787258	5.82956	N1	I	1	2	0	claudin-low	Ductal/NST	Post
MB-0611	non-triple negative breast cancer	0.936867	0.762523	0.899443	0.671726	0.602622	0.456249	0.683126	0.843633	0.627139	0.561285	0.554115	0.54914	0.637822	0.229863	0.800529	0.463068	0.723832	0.564892	0.276742	0.329662	0.576726	0.568482	0.815951	0.838118	0.923286	0.427206	0.524911	0.548092	0.731009	0.614798	0.541905	0.519767	0.704742	0.781418	0.478477	0.63027	0.688346	0.787147	0.767586	5.68007	N0	I	1	2	0	LumB	Ductal/NST	Post
MB-0613	triple-negative breast cancer	0.993531	0.828869	0.885734	0.689801	0.649674	0.402681	0.63576	0.639828	0.775165	0.437538	0.445912	0.196586	0.627957	0.369074	0.868003	0.575057	0.553029	0.477113	0.231556	0.538987	0.550165	0.528181	0.98161	0.842479	0.788484	0.492078	0.458186	0.4893	0.787419	0.645055	0.512457	0.514282	0.611555	0.731231	0.387357	0.622534	0.866829	0.862961	0.944963	5.66821	N0	I	1	2	0	claudin-low	Other	Post
MB-0614	non-triple negative breast cancer	0.932001	0.797338	0.886707	0.650134	0.666159	0.594347	0.725068	0.930915	0.675469	0.579505	0.563727	0.626493	0.61516	0.314164	0.753307	0.53309	0.703907	0.598985	0.302562	0.579449	0.591989	0.567346	0.989058	0.909273	0.876486	0.419996	0.505064	0.626446	0.773987	0.479596	0.507067	0.535791	0.730085	0.773103	0.282423	0.702713	0.639609	0.759905	0.777311	5.37288	N1	I	0	2	0	LumA	Ductal/NST	Pre
MB-0615	non-triple negative breast cancer	0.922432	0.74562	0.904281	0.74327	0.590625	0.539123	0.655377	0.790833	0.543774	0.465052	0.451472	0.489909	0.605376	0.405355	0.716254	0.500926	0.541133	0.475289	0.366507	0.581702	0.576489	0.482569	0.953738	0.822364	0.695406	0.49323	0.388105	0.484521	0.664818	0.464871	0.455985	0.510374	0.593209	0.650564	0.134387	0.546555	0.594021	0.815384	0.858927	5.66441	N1	I	0	1	0	Normal	Ductal/NST	Pre
MB-0616	non-triple negative breast cancer	0.943272	0.723873	0.876548	0.604551	0.595061	0.341047	0.520352	0.558505	0.448382	0.268877	0.441045	0.237127	0.590926	0.0643217	0.770556	0.106609	0.446211	0.423599	0.210867	0.733886	0.449116	0.444498	0.942197	0.802606	0.678035	0.433647	0.296757	0.389329	0.515616	0.430918	0.403265	0.44157	0.497804	0.641538	0.151185	0.39222	0.716417	0.886445	0.77394	5.59019	N1	I	1	2	0	LumB	Ductal/NST	Post
MB-0617	triple-negative breast cancer	0.937328	0.783756	0.90222	0.644732	0.606244	0.455786	0.667166	0.848157	0.633428	0.42239	0.470042	0.289517	0.620447	0.454808	0.755393	0.396306	0.576234	0.500912	0.350452	0.757727	0.60917	0.500878	0.77515	0.784484	0.776012	0.583052	0.397887	0.484581	0.771937	0.541004	0.470736	0.528973	0.567742	0.696782	0.276786	0.635078	0.740454	0.707852	0.923578	6.0898	N0	I	1	2	0	claudin-low	Mucinous	Post
MB-0618	non-triple negative breast cancer	0.971963	0.793617	0.875471	0.604731	0.569913	0.302689	0.534386	0.494119	0.532022	0.321942	0.463447	0.189154	0.602614	0.127673	0.745587	0.20106	0.559043	0.423444	0.192881	0.534317	0.523658	0.46704	0.975008	0.82186	0.845635	0.413379	0.359508	0.4109	0.43837	0.459945	0.460852	0.480174	0.530345	0.726178	0.317953	0.548654	0.750235	0.717964	0.818699	5.59117	N0	I	1	2	0	LumB	Ductal/NST	Post
MB-0619	non-triple negative breast cancer	0.934978	0.780997	0.880026	0.605415	0.633496	0.632938	0.712648	0.901619	0.613401	0.553276	0.538972	0.672468	0.603662	0.3154	0.734068	0.42691	0.698383	0.632698	0.373403	0.565947	0.648462	0.554101	0.988045	0.869175	0.927756	0.452643	0.48013	0.615314	0.739854	0.478242	0.504607	0.522121	0.743091	0.755464	0.262585	0.565398	0.659446	0.793723	0.806432	5.87103	N1	I	0	1	0	Normal	Ductal/NST	Pre
MB-0620	non-triple negative breast cancer	0.925516	0.743459	0.89791	0.657077	0.599673	0.53194	0.604486	0.727276	0.533291	0.425846	0.455949	0.257015	0.596282	0.36663	0.684216	0.363046	0.511379	0.476618	0.333128	0.63602	0.513657	0.480307	0.979195	0.84777	0.795418	0.523782	0.392753	0.477426	0.566982	0.535989	0.42238	0.498806	0.578322	0.681508	0.2412	0.586285	0.576007	0.818202	0.802288	5.78344	N1	I	1	2	0	claudin-low	Other	Post
MB-0621	non-triple negative breast cancer	0.940549	0.760923	0.868737	0.660516	0.591874	0.422977	0.590206	0.763468	0.534284	0.38579	0.48419	0.381418	0.59403	0.333457	0.74804	0.311956	0.476952	0.473524	0.349238	0.621233	0.50972	0.444022	0.963807	0.806721	0.759397	0.470758	0.326701	0.424196	0.625579	0.465762	0.419371	0.476917	0.584858	0.69425	0.031939	0.556114	0.622203	0.706636	0.830303	5.45691	N1	I	1	2	0	LumA	Lobular	Post
MB-0623	non-triple negative breast cancer	0.957465	0.782192	0.886115	0.634818	0.624965	0.418449	0.583427	0.727441	0.54885	0.356543	0.48518	0.304347	0.597512	0.251582	0.804451	0.336344	0.553628	0.500436	0.234149	0.66994	0.530049	0.467578	0.97273	0.845692	0.795764	0.507453	0.353052	0.406317	0.552146	0.450627	0.455731	0.48623	0.582739	0.719434	0.279273	0.578991	0.722661	0.790684	0.886666	5.70246	N0	I	1	2	0	Normal	Ductal/NST	Post
MB-0624	non-triple negative breast cancer	0.923116	0.747696	0.876149	0.626748	0.599552	0.497398	0.628362	0.806447	0.551167	0.423857	0.474353	0.431172	0.604555	0.318963	0.725956	0.373651	0.631683	0.521982	0.286232	0.663904	0.556366	0.49879	0.977456	0.832027	0.75273	0.480001	0.359439	0.490703	0.665994	0.468357	0.462977	0.521453	0.610885	0.699474	0.267282	0.584572	0.645135	0.835995	0.865392	5.69656	N1	I	1	2	0	LumA	Ductal/NST	Post
MB-0626	non-triple negative breast cancer	0.920966	0.769356	0.874931	0.624815	0.591272	0.479557	0.603618	0.771854	0.540464	0.5068	0.501405	0.527052	0.613814	0.337142	0.711239	0.521183	0.53215	0.532815	0.321266	0.494568	0.507753	0.524683	0.836232	0.837337	0.870282	0.343726	0.489461	0.528284	0.637148	0.485864	0.492102	0.488981	0.692536	0.740411	0.425982	0.672266	0.697353	0.640548	0.669614	5.67112	N0	I	1	2	1	LumB	Ductal/NST	Post
MB-0627	triple-negative breast cancer	0.953435	0.766396	0.909397	0.707773	0.649615	0.532375	0.703404	0.901122	0.647056	0.607348	0.462761	0.577156	0.629293	0.442836	0.78438	0.573888	0.719506	0.576515	0.314369	0.605447	0.597148	0.554618	0.99004	0.870509	0.830618	0.460651	0.509011	0.580748	0.801071	0.520386	0.534303	0.544427	0.757266	0.751294	0.322429	0.650937	0.652871	0.84141	0.920871	5.93194	N0	I	1	2	0	claudin-low	Ductal/NST	Post
MB-0628	non-triple negative breast cancer	0.954244	0.826908	0.888386	0.715826	0.634362	0.340613	0.495833	0.324411	0.453789	0.297794	0.429006	0.0828328	0.592928	0.141222	0.729606	0.321062	0.514957	0.439632	0.219805	0.717855	0.426865	0.45256	0.963873	0.825212	0.793243	0.39819	0.300435	0.392704	0.366639	0.467407	0.396049	0.461321	0.46352	0.697498	0.159308	0.514616	0.69122	0.78875	0.725258	5.39032	N0	I	1	2	0	Normal	Ductal/NST	Post
MB-0630	non-triple negative breast cancer	0.92648	0.749259	0.859971	0.577657	0.613181	0.299153	0.444628	0.405458	0.300411	0.248848	0.465206	0.124091	0.566004	0.185457	0.666016	0.247677	0.384783	0.363696	0.36441	0.493072	0.505571	0.43952	0.926585	0.717817	0.698523	0.3198	0.303316	0.376268	0.355781	0.369069	0.39377	0.424522	0.459402	0.617682	0.125767	0.445543	0.763386	0.726032	0.673261	6.00118	N0	I	0	1	0	LumB	Ductal/NST	Pre
MB-0631	non-triple negative breast cancer	0.929492	0.81436	0.866594	0.668011	0.591252	0.39696	0.610695	0.787744	0.563581	0.43963	0.49625	0.299173	0.589608	0.257124	0.731017	0.2853	0.553967	0.471555	0.284797	0.640571	0.598228	0.479867	0.874494	0.797483	0.786788	0.443524	0.325682	0.496187	0.618137	0.470718	0.451762	0.511769	0.619484	0.715593	0.154445	0.568603	0.622921	0.830635	0.834835	5.5465	N1	I	1	2	1	LumA	Ductal/NST	Post
MB-0632	non-triple negative breast cancer	0.955741	0.794872	0.884938	0.70442	0.590948	0.332901	0.505995	0.271059	0.556353	0.320453	0.464473	0.221841	0.593966	0.276277	0.764632	0.182163	0.390705	0.415587	0.242204	0.6729	0.469877	0.460771	0.947742	0.81431	0.775215	0.474731	0.367368	0.416488	0.262749	0.509424	0.470981	0.465763	0.485154	0.67053	0.379897	0.445101	0.710726	0.566669	0.791347	5.662	N0	I	1	2	0	LumA	Ductal/NST	Post
MB-0634	triple-negative breast cancer	0.929217	0.752329	0.89036	0.560594	0.623659	0.611296	0.719887	0.829068	0.687828	0.426876	0.55383	0.449165	0.607483	0.285287	0.756023	0.723875	0.688674	0.578788	0.288825	0.709718	0.604234	0.542595	0.981636	0.872312	0.782381	0.603873	0.407218	0.571958	0.771211	0.57582	0.488848	0.548644	0.668251	0.731966	0.382108	0.707521	0.631541	0.840526	0.923413	5.18209	N0	I	1	2	0	claudin-low	Lobular	Post
MB-0636	non-triple negative breast cancer	0.958005	0.781478	0.908128	0.689311	0.635761	0.361636	0.534548	0.639773	0.534339	0.373597	0.429462	0.239085	0.597147	0.250116	0.755022	0.429321	0.487535	0.453007	0.33401	0.620201	0.45923	0.471421	0.976782	0.78825	0.763238	0.389992	0.305292	0.44703	0.541924	0.454278	0.457935	0.495163	0.572125	0.736141	0.127701	0.536995	0.840968	0.805603	0.856717	5.51575	N0	I	0	1	1	LumA	Ductal/NST	Pre
MB-0637	non-triple negative breast cancer	0.925836	0.745521	0.847431	0.627573	0.673906	0.464094	0.648341	0.744213	0.555636	0.572399	0.560266	0.572463	0.619953	0.526716	0.758197	0.576895	0.677699	0.592984	0.278452	0.571473	0.52551	0.526772	0.994452	0.875919	0.84357	0.392194	0.473028	0.552195	0.682431	0.529245	0.50328	0.519268	0.724361	0.745228	0.39012	0.614964	0.694867	0.653755	0.699066	5.99399	N0	I	1	2	0	LumB	Ductal/NST	Post
MB-0638	non-triple negative breast cancer	0.922921	0.737438	0.876718	0.608502	0.579659	0.459834	0.622987	0.807385	0.502616	0.422827	0.520001	0.346629	0.600388	0.288095	0.722798	0.359279	0.535256	0.484989	0.183943	0.700362	0.52214	0.482867	0.964923	0.838772	0.752736	0.565687	0.388902	0.462667	0.669747	0.497857	0.448473	0.508328	0.602488	0.688377	0.302923	0.600873	0.662707	0.688401	0.871912	5.71439	N1	I	1	2	0	Normal	Mixed	Post
MB-0639	triple-negative breast cancer	0.98297	0.81801	0.891663	0.726789	0.602486	0.343826	0.548338	0.657759	0.537208	0.3524	0.471074	0.0904764	0.601134	0.370415	0.757728	0.29574	0.558164	0.426204	0.108027	0.360543	0.465529	0.463809	0.963707	0.792764	0.751444	0.294855	0.338486	0.415394	0.531235	0.485027	0.470399	0.485776	0.542909	0.714729	0.388075	0.592805	0.828646	0.793833	0.841244	5.84877	N0	I	1	2	0	Basal	Ductal/NST	Post
MB-0640	non-triple negative breast cancer	0.923995	0.776214	0.898027	0.622515	0.655558	0.608448	0.677561	0.87806	0.605511	0.507927	0.516749	0.654539	0.61505	0.380325	0.692542	0.415587	0.635711	0.51446	0.291087	0.712147	0.563352	0.533504	0.986186	0.861986	0.822548	0.490087	0.470126	0.561932	0.725057	0.50195	0.466973	0.518004	0.710297	0.726474	0.361662	0.580317	0.685362	0.874068	0.854727	5.6474	N0	I	1	2	0	Normal	Ductal/NST	Post
MB-0641	non-triple negative breast cancer	0.944711	0.756804	0.862682	0.577049	0.608658	0.610853	0.692586	0.823109	0.604297	0.527956	0.490761	0.661827	0.607425	0.249223	0.757058	0.528671	0.607926	0.54125	0.329155	0.767961	0.569768	0.50725	0.971041	0.849172	0.746896	0.517999	0.371717	0.545903	0.743128	0.449901	0.489919	0.532128	0.684897	0.702222	0.0939935	0.601094	0.677681	0.77267	0.865668	5.79354	N1	I	1	2	0	claudin-low	Ductal/NST	Post
MB-0642	non-triple negative breast cancer	0.933792	0.783491	0.845212	0.688025	0.62385	0.250954	0.468238	0.319114	0.413623	0.265688	0.407602	0.175424	0.585157	0.238929	0.710802	0.316	0.433123	0.451025	0.258039	0.487944	0.503365	0.432839	0.760849	0.758826	0.741803	0.417141	0.262025	0.347275	0.307923	0.441357	0.436922	0.450913	0.454071	0.649321	0.0637675	0.434271	0.664917	0.800685	0.731945	6.20281	N0	I	1	2	0	LumA	Ductal/NST	Post
MB-0643	non-triple negative breast cancer	0.946833	0.733446	0.87832	0.658225	0.639091	0.52836	0.68279	0.879495	0.59227	0.646886	0.522313	0.670314	0.642613	0.354999	0.7723	0.616604	0.682514	0.607916	0.347803	0.538684	0.539878	0.568383	0.807293	0.858923	0.911369	0.477607	0.554051	0.575236	0.763924	0.579568	0.532718	0.53747	0.774426	0.774016	0.443665	0.686854	0.600044	0.819915	0.765707	5.65453	N3	II	1	2	0	Her2	Ductal/NST	Post
MB-0644	non-triple negative breast cancer	0.945046	0.788317	0.897184	0.632385	0.567714	0.587231	0.698861	0.866529	0.732903	0.48599	0.566763	0.61511	0.615543	0.437075	0.810493	0.516792	0.604894	0.554492	0.395858	0.637373	0.612262	0.535054	0.982502	0.871866	0.765822	0.454237	0.459855	0.531298	0.732054	0.501495	0.526297	0.535386	0.68091	0.743169	0.319224	0.595292	0.681881	0.830027	0.932917	5.9369	N2	I	1	2	0	claudin-low	Ductal/NST	Post
MB-0646	non-triple negative breast cancer	0.921177	0.76288	0.838798	0.622664	0.607895	0.477251	0.657424	0.869067	0.639773	0.475567	0.518754	0.447269	0.597551	0.325647	0.742061	0.427657	0.60218	0.577826	0.333348	0.505508	0.584596	0.509745	0.978502	0.856666	0.84205	0.502601	0.418798	0.507713	0.704545	0.442775	0.473615	0.505077	0.677158	0.724555	0.175333	0.562635	0.642316	0.819307	0.753053	5.66568	N2	I	1	2	1	LumB	Mixed	Post
MB-0649	non-triple negative breast cancer	0.949909	0.781772	0.882406	0.649474	0.688317	0.545255	0.628876	0.728213	0.573677	0.438727	0.502361	0.473461	0.620164	0.244239	0.728106	0.46013	0.533334	0.503148	0.435306	0.660063	0.513549	0.491533	0.9697	0.837322	0.774433	0.52598	0.376764	0.482527	0.637721	0.494341	0.445225	0.50074	0.623355	0.685484	0.202962	0.513179	0.692711	0.848925	0.800022	5.4104	N2	I	1	2	0	LumA	Ductal/NST	Post
MB-0650	non-triple negative breast cancer	0.929398	0.759302	0.872218	0.638251	0.582455	0.582137	0.694893	0.841095	0.587636	0.569245	0.547862	0.649818	0.604574	0.360781	0.728829	0.390749	0.641664	0.553054	0.278508	0.505438	0.594812	0.545125	0.983228	0.861451	0.810302	0.43339	0.430671	0.58952	0.722542	0.470049	0.515823	0.523452	0.725501	0.71889	0.202299	0.461126	0.650439	0.899873	0.7835	5.71867	N1	I	1	2	0	LumA	Ductal/NST	Post
MB-0652	non-triple negative breast cancer	0.976192	0.757371	0.874571	0.682529	0.617011	0.385891	0.628959	0.739413	0.56805	0.44483	0.497781	0.283209	0.607615	0.163681	0.780148	0.490859	0.592076	0.519274	0.269459	0.63928	0.54089	0.528824	0.982162	0.835367	0.832442	0.37523	0.447807	0.519419	0.69522	0.527464	0.501371	0.494197	0.626873	0.720595	0.384373	0.595513	0.738078	0.781898	0.756589	5.68167	N1	I	1	2	1	Her2	Ductal/NST	Post
MB-0653	triple-negative breast cancer	0.937241	0.728716	0.869223	0.707686	0.580974	0.347419	0.581571	0.724958	0.529484	0.488958	0.56136	0.463276	0.570464	0.0781355	0.776022	0.380885	0.51256	0.53005	0.16844	0.526182	0.543025	0.484029	0.970925	0.819514	0.732936	0.317158	0.388071	0.457713	0.686044	0.428386	0.490467	0.476777	0.668377	0.682137	0.092612	0.595126	0.58728	0.81671	0.690612	5.81753	N1	I	1	2	1	Her2	Lobular	Post
MB-0654	non-triple negative breast cancer	0.93699	0.754224	0.83076	0.608568	0.606574	0.364881	0.562149	0.674476	0.508298	0.391598	0.491533	0.318474	0.596734	0.1351	0.723717	0.402033	0.529171	0.461249	0.286783	0.592003	0.504562	0.465786	0.970429	0.822171	0.776568	0.342879	0.315638	0.459335	0.555081	0.404934	0.427524	0.461262	0.618038	0.692226	0.133779	0.503343	0.63983	0.762999	0.767144	5.60643	N0	I	1	2	0	LumA	Ductal/NST	Post
MB-0655	non-triple negative breast cancer	0.939365	0.76577	0.862835	0.688241	0.590396	0.437111	0.651313	0.708241	0.617373	0.507339	0.526404	0.509245	0.631346	0.441283	0.79393	0.457753	0.606837	0.569232	0.428354	0.583767	0.553062	0.518765	0.996311	0.871229	0.828038	0.504768	0.451245	0.519353	0.68288	0.490465	0.44546	0.521375	0.686019	0.751072	0.381555	0.607172	0.643366	0.880201	0.810963	5.58674	N0	I	1	2	0	Normal	Other	Post
MB-0656	non-triple negative breast cancer	0.951577	0.753539	0.892254	0.688668	0.673808	0.436095	0.652008	0.750613	0.583332	0.568828	0.439297	0.412024	0.626887	0.253587	0.758349	0.559872	0.630421	0.547123	0.390948	0.631072	0.520872	0.535121	0.988347	0.864714	0.773944	0.514266	0.471395	0.527675	0.684093	0.496456	0.507111	0.530336	0.707712	0.75214	0.242747	0.610764	0.659999	0.960049	0.873239	5.79607	N0	I	0	1	1	claudin-low	Ductal/NST	Pre
MB-0657	non-triple negative breast cancer	0.933445	0.776347	0.891525	0.626642	0.589028	0.529698	0.641001	0.699579	0.56827	0.442112	0.438886	0.46326	0.611657	0.377273	0.725012	0.468377	0.66116	0.598808	0.298314	0.707254	0.550903	0.517521	0.980675	0.844726	0.900658	0.63504	0.421552	0.502232	0.615864	0.582462	0.474265	0.531694	0.676141	0.777774	0.337238	0.619661	0.647013	0.769022	0.813671	5.63114	N0	I	1	2	0	claudin-low	Lobular	Post
MB-0658	triple-negative breast cancer	0.957212	0.805099	0.882223	0.753745	0.628157	0.568685	0.68353	0.852681	0.628076	0.552877	0.531498	0.606145	0.622245	0.424856	0.772034	0.487704	0.66148	0.538892	0.251694	0.410996	0.549395	0.552237	0.994249	0.907185	0.81493	0.424879	0.477091	0.579133	0.728586	0.504485	0.504774	0.51457	0.752975	0.736239	0.299055	0.627949	0.651655	0.710505	0.859258	5.8372	N1	I	1	2	0	claudin-low	Ductal/NST	Post
MB-0659	triple-negative breast cancer	0.89394	0.711351	0.857915	0.726012	0.528978	0.376226	0.443209	0.425651	0.446285	0.264022	0.312192	0.165099	0.586747	0.291828	0.671668	0.215058	0.438856	0.331901	0.102013	0.155606	0.429351	0.390672	0.725572	0.720905	0.57646	0.363954	0.262111	0.322961	0.265193	0.361421	0.350443	0.416702	0.361373	0.552694	0.239321	0.51655	0.672377	0.78024	0.729513	5.41292	N0	I	1	2	1	Normal	Other	Post
MB-0660	triple-negative breast cancer	0.928256	0.749008	0.883982	0.7014	0.611959	0.411152	0.583314	0.602808	0.554753	0.427795	0.448721	0.370128	0.590127	0.288082	0.748531	0.526337	0.525954	0.516465	0.308962	0.563586	0.515679	0.490796	0.969424	0.858855	0.812951	0.407805	0.387547	0.464837	0.533094	0.449039	0.492839	0.491571	0.605608	0.738488	0.339559	0.555506	0.647842	0.676521	0.760513	5.95371	N3	II	1	2	1	Her2	Ductal/NST	Post
MB-0661	non-triple negative breast cancer	0.910065	0.714465	0.816688	0.558194	0.629675	0.315621	0.484457	0.535774	0.426313	0.206841	0.447244	0.115613	0.577265	0.195433	0.707459	0.193175	0.46596	0.384895	0.3467	0.522414	0.446349	0.420958	0.753176	0.736803	0.703426	0.443194	0.269621	0.378334	0.526773	0.353663	0.380436	0.435764	0.475353	0.63163	0.201525	0.528375	0.589932	0.806929	0.813947	5.73629	N0	I	1	2	1	LumA	Ductal/NST	Post
MB-0662	non-triple negative breast cancer	0.958027	0.80939	0.887158	0.665259	0.635976	0.58565	0.702736	0.909012	0.641263	0.577433	0.534724	0.698243	0.629565	0.247402	0.755893	0.423216	0.692218	0.576283	0.387141	0.584701	0.56413	0.55805	0.996966	0.89223	0.908259	0.424661	0.496166	0.575217	0.716102	0.584115	0.522817	0.532658	0.747091	0.77685	0.490468	0.68923	0.711775	0.80389	0.787865	5.47736	N0	I	1	2	1	Normal	Ductal/NST	Post
MB-0663	non-triple negative breast cancer	0.932026	0.775768	0.891787	0.713452	0.636967	0.519291	0.590439	0.69351	0.524629	0.471809	0.46809	0.432352	0.596712	0.305711	0.764403	0.469533	0.647209	0.503048	0.180357	0.530637	0.609887	0.46659	0.787941	0.77102	0.83604	0.445808	0.351935	0.430516	0.564302	0.398378	0.459795	0.495451	0.614925	0.729456	0.0911201	0.505553	0.641267	0.766812	0.763497	5.8142	N0	I	1	2	0	Her2	Ductal/NST	Post
MB-0664	triple-negative breast cancer	0.950148	0.801479	0.866445	0.75106	0.632127	0.316491	0.560085	0.658973	0.56987	0.377746	0.393205	0.363036	0.595269	0.346727	0.755881	0.327124	0.706631	0.447692	0.328604	0.211176	0.473219	0.477829	0.995168	0.867301	0.914911	0.374001	0.38757	0.410932	0.421769	0.46074	0.457729	0.478443	0.584434	0.746715	0.304857	0.48975	0.726087	0.881362	0.715091	5.4153	N3	II	1	2	1	Basal	Ductal/NST	Post
MB-0666	non-triple negative breast cancer	0.946623	0.762273	0.822896	0.61618	0.557027	0.412674	0.590061	0.784103	0.567167	0.416248	0.455519	0.481852	0.592141	0.250061	0.687902	0.365309	0.583127	0.528319	0.38201	0.462559	0.520464	0.501846	0.993606	0.865915	0.895908	0.355212	0.38498	0.446642	0.605256	0.469837	0.459229	0.473892	0.664243	0.756515	0.166271	0.504061	0.746477	0.941537	0.737083	5.88007	N2	II	1	2	1	LumA	Ductal/NST	Post
MB-0869	triple-negative breast cancer	0.947753	0.800694	0.882691	0.781328	0.690478	0.371948	0.575346	0.746089	0.528271	0.473728	0.484036	0.464086	0.619934	0.288439	0.737379	0.462829	0.643036	0.498242	0.213791	0.272991	0.41707	0.508085	0.997408	0.876681	0.789377	0.364984	0.420267	0.496285	0.654613	0.494157	0.469556	0.496171	0.692972	0.733331	0.0200586	0.610654	0.8413	0.855667	0.76311	5.81941	N0	I	1	2	0	Basal	Ductal/NST	Post
MB-0872	non-triple negative breast cancer	0.922796	0.771935	0.87624	0.727526	0.645464	0.600701	0.628513	0.658421	0.513043	0.458751	0.412846	0.666888	0.59772	0.184046	0.707614	0.414918	0.582697	0.540532	0.401099	0.618016	0.500264	0.49087	0.769555	0.803965	0.777797	0.50121	0.372412	0.508167	0.537187	0.439132	0.459451	0.49837	0.647644	0.704826	0.243411	0.557827	0.700061	0.754545	0.733768	5.78943	N1	I	1	2	0	Normal	Ductal/NST	Post
MB-0874	triple-negative breast cancer	0.935186	0.788843	0.859517	0.718169	0.588132	0.379838	0.572275	0.74631	0.475747	0.499494	0.427533	0.358176	0.595083	0.298444	0.735871	0.376573	0.618717	0.501616	0.27459	0.344774	0.438745	0.517346	0.990563	0.878761	0.83148	0.43353	0.391697	0.50599	0.6925	0.476173	0.515954	0.499921	0.665189	0.727622	0.217218	0.580096	0.771233	0.760181	0.767309	6.18921	N0	I	1	2	1	Basal	Ductal/NST	Post
MB-0877	non-triple negative breast cancer	0.932434	0.730227	0.852826	0.616336	0.667561	0.279717	0.480309	0.629125	0.498643	0.24781	0.458319	0.310959	0.581835	0.247224	0.727764	0.32703	0.439057	0.448286	0.328935	0.432289	0.409457	0.416398	0.726326	0.680173	0.65396	0.408727	0.296153	0.395606	0.483565	0.370352	0.402017	0.428252	0.496696	0.621202	0.188153	0.485826	0.703487	0.708902	0.700558	5.55064	N2	II	1	2	1	LumB	Ductal/NST	Post
MB-0880	non-triple negative breast cancer	0.936146	0.77534	0.839741	0.689322	0.602548	0.285365	0.53317	0.456658	0.653069	0.261467	0.422389	0.335226	0.598204	0.198526	0.790208	0.448909	0.591751	0.381264	0.424492	0.418602	0.505723	0.447286	0.970738	0.841091	0.751763	0.429682	0.321238	0.394498	0.435154	0.444204	0.42956	0.481316	0.502528	0.693922	0.209427	0.610433	0.603415	0.793391	0.804995	5.39775	N0	I	1	2	0	LumA	Ductal/NST	Post
MB-0882	non-triple negative breast cancer	0.943924	0.828893	0.903636	0.62593	0.585762	0.32964	0.517808	0.453458	0.569649	0.325625	0.43951	0.190768	0.592268	0.188442	0.721093	0.336159	0.455532	0.388162	0.218591	0.630101	0.494666	0.454497	0.979966	0.835271	0.822141	0.383763	0.303115	0.42403	0.360417	0.501736	0.418625	0.467712	0.469798	0.695104	0.315909	0.458308	0.758081	0.701497	0.696469	5.55737	N0	I	1	2	1	LumB	Ductal/NST	Post
MB-0884	non-triple negative breast cancer	0.885891	0.758888	0.818265	0.621978	0.684325	0.425296	0.57523	0.671055	0.535112	0.447206	0.497314	0.40862	0.588637	0.217997	0.696695	0.405306	0.624367	0.500728	0.335997	0.372557	0.457467	0.469766	0.972446	0.819183	0.770907	0.454945	0.379097	0.462561	0.545942	0.387305	0.421655	0.467831	0.643001	0.651178	0.310328	0.319611	0.55407	0.724595	0.547494	5.49013	N3	II	1	2	1	LumB	Ductal/NST	Post
MB-0891	non-triple negative breast cancer	0.934036	0.798936	0.878267	0.592655	0.628085	0.471229	0.593624	0.667028	0.55365	0.378294	0.444082	0.328711	0.600784	0.0477773	0.720496	0.419537	0.53528	0.496174	0.202867	0.651791	0.528672	0.494277	0.830188	0.819532	0.703299	0.544795	0.330709	0.461673	0.624636	0.432881	0.472393	0.500092	0.571182	0.701482	0.0720561	0.535393	0.702658	0.903796	0.841742	5.95854	N1	I	1	2	0	LumA	Ductal/NST	Post
MB-0893	triple-negative breast cancer	0.945572	0.790159	0.875486	0.622692	0.579331	0.446538	0.710741	0.805123	0.834254	0.522229	0.480305	0.353578	0.634191	0.516838	0.873688	0.71904	0.620437	0.582635	0.319445	0.49435	0.608669	0.563747	0.8176	0.821097	0.75385	0.551633	0.503664	0.54277	0.81766	0.623353	0.522558	0.537251	0.674309	0.771925	0.331823	0.709731	0.77383	0.876002	0.956954	5.95708	N1	I	1	2	0	claudin-low	Ductal/NST	Post
MB-0895	non-triple negative breast cancer	0.941558	0.814668	0.896361	0.689509	0.586235	0.505716	0.638192	0.779413	0.516629	0.521651	0.466309	0.52277	0.611855	0.227702	0.735294	0.657435	0.611201	0.578667	0.3803	0.60307	0.536959	0.528661	0.983811	0.828844	0.881153	0.475497	0.446677	0.52837	0.637861	0.512864	0.488457	0.505511	0.68158	0.755067	0.432889	0.578549	0.73305	0.9464	0.880477	5.63225	N1	I	1	2	0	LumB	Ductal/NST	Post
MB-0897	non-triple negative breast cancer	0.922518	0.746698	0.866006	0.67873	0.613089	0.371757	0.489588	0.55227	0.409541	0.328649	0.40365	0.269125	0.60283	0.114961	0.658801	0.259675	0.359505	0.402608	0.328604	0.420644	0.380009	0.445594	0.754348	0.733135	0.655034	0.4494	0.311653	0.418231	0.402055	0.410153	0.40723	0.447651	0.477878	0.635312	0.255291	0.457092	0.739073	0.872797	0.753716	5.57527	N1	I	0	1	0	Normal	Ductal/NST	Pre
MB-0899	non-triple negative breast cancer	0.936311	0.787705	0.89866	0.658662	0.623794	0.389914	0.608499	0.70471	0.624932	0.414474	0.509487	0.321639	0.595694	0.269087	0.740062	0.42366	0.572351	0.455681	0.185708	0.608051	0.550666	0.493069	0.967824	0.85474	0.758133	0.42177	0.352282	0.480265	0.63278	0.455211	0.466492	0.506103	0.612511	0.70916	0.318285	0.53904	0.723103	0.803117	0.762778	5.77162	N1	I	1	2	1	LumA	Ductal/NST	Post
MB-0901	triple-negative breast cancer	0.953823	0.772444	0.888239	0.697198	0.603398	0.323559	0.630718	0.794916	0.549015	0.52319	0.366699	0.452015	0.588036	0.283871	0.777784	0.374173	0.547229	0.541161	0.28717	0.251639	0.481558	0.508449	0.984346	0.82839	0.704279	0.424277	0.374581	0.492075	0.751751	0.529881	0.500017	0.495912	0.695645	0.704958	0.367796	0.606067	0.794496	0.895397	0.8392	5.88185	N1	I	1	2	0	Basal	Ductal/NST	Post
MB-0904	non-triple negative breast cancer	0.956512	0.805727	0.87947	0.648754	0.614268	0.368802	0.576542	0.734393	0.507526	0.374855	0.427032	0.273372	0.605368	0.20963	0.757166	0.578691	0.587776	0.470659	0.415058	0.51135	0.510761	0.501326	0.776463	0.796964	0.7597	0.383055	0.353926	0.489636	0.566204	0.468451	0.461937	0.496988	0.582478	0.721634	0.173178	0.550699	0.813947	0.854727	0.856053	5.50594	N1	I	1	2	0	LumA	Ductal/NST	Post
MB-0906	triple-negative breast cancer	0.939189	0.75451	0.883131	0.67776	0.63246	0.537591	0.717193	0.849923	0.719276	0.608825	0.527355	0.63177	0.646208	0.357735	0.785329	0.640207	0.676712	0.574634	0.218701	0.47573	0.596825	0.580402	0.8138	0.865307	0.89401	0.444493	0.486483	0.625148	0.793985	0.530507	0.589962	0.536344	0.773257	0.768762	0.395646	0.756479	0.555893	0.910759	0.81146	5.79576	N0	I	1	2	1	claudin-low	Mixed	Post
MB-2513	non-triple negative breast cancer	0.913897	0.762488	0.858338	0.686985	0.622462	0.5036	0.641663	0.729813	0.576932	0.511091	0.534427	0.419185	0.602186	0.42878	0.765625	0.510362	0.586065	0.529507	0.296328	0.590606	0.570216	0.499869	0.964464	0.832222	0.834134	0.483716	0.42635	0.524677	0.582894	0.413672	0.446069	0.510837	0.650683	0.720054	0.245289	0.530254	0.646461	0.75018	0.814334	5.50205	N0	I	1	2	1	LumA	Ductal/NST	Post
MB-2517	non-triple negative breast cancer	0.928217	0.755575	0.892284	0.698339	0.668339	0.532265	0.663506	0.828626	0.628021	0.539009	0.494205	0.61309	0.617118	0.419929	0.765506	0.536133	0.644624	0.587567	0.185212	0.545385	0.527395	0.535699	0.988726	0.873592	0.812682	0.351077	0.453983	0.552483	0.703719	0.468823	0.504882	0.501272	0.724093	0.71175	0.328894	0.550865	0.775211	0.720561	0.779245	5.71067	N0	I	1	2	0	Her2	Ductal/NST	Post
MB-2536	non-triple negative breast cancer	0.935243	0.807796	0.865413	0.635124	0.653536	0.489888	0.635361	0.81704	0.3947	0.513073	0.501518	0.307382	0.614813	0.331772	0.717852	0.457174	0.569334	0.502767	0.366838	0.564716	0.498307	0.492978	0.945508	0.831892	0.736919	0.489606	0.382117	0.487424	0.674896	0.444551	0.449049	0.505583	0.630697	0.690772	0.188595	0.564845	0.70636	0.932696	0.824888	5.63434	N0	I	1	2	0	LumA	Mixed	Post
MB-2556	triple-negative breast cancer	0.896203	0.795541	0.862897	0.640985	0.620433	0.452943	0.608758	0.733565	0.628187	0.39761	0.466831	0.227607	0.610277	0.302223	0.78098	0.609487	0.625159	0.489503	0.440989	0.722554	0.489636	0.476381	0.974791	0.887692	0.722059	0.474802	0.36304	0.497652	0.619953	0.460597	0.45267	0.507598	0.545422	0.667772	0.150412	0.610985	0.756921	0.84362	0.884622	5.46804	N1	I	1	2	0	claudin-low	Lobular	Post
MB-2564	non-triple negative breast cancer	0.926147	0.769252	0.862659	0.66197	0.665125	0.471917	0.560473	0.652352	0.480492	0.393499	0.450407	0.357584	0.592881	0.313922	0.713981	0.448042	0.537035	0.484917	0.256218	0.516626	0.4613	0.470303	0.934767	0.847922	0.730252	0.441876	0.350036	0.452001	0.529682	0.483784	0.451236	0.484733	0.583259	0.666719	0.288225	0.483063	0.722938	0.752611	0.800575	5.45446	N0	I	1	2	1	LumA	Tubular/ cribriform	Post
MB-2610	non-triple negative breast cancer	0.908209	0.738438	0.875237	0.719602	0.638045	0.370286	0.536862	0.63547	0.403472	0.345306	0.463148	0.208874	0.586357	0.412929	0.683069	0.413257	0.446659	0.39975	0.169378	0.55572	0.488127	0.434602	0.913338	0.758377	0.722821	0.453506	0.322743	0.408276	0.517028	0.438355	0.406683	0.469386	0.481149	0.648029	0.275957	0.318174	0.637177	0.73736	0.790241	5.41834	N1	I	1	2	0	LumA	Mixed	Post
MB-2613	non-triple negative breast cancer	0.945347	0.751074	0.925088	0.66886	0.629604	0.472454	0.635376	0.808709	0.524464	0.548469	0.474385	0.436602	0.609322	0.288321	0.728543	0.44621	0.616539	0.51498	0.269349	0.567074	0.572233	0.5075	0.971081	0.818275	0.754671	0.399166	0.466592	0.52145	0.670263	0.400931	0.458243	0.488908	0.666491	0.715743	0.204896	0.570868	0.994806	0.738575	0.755098	5.55842	N0	I	1	2	0	LumB	Ductal/NST	Post
MB-2614	non-triple negative breast cancer	0.923513	0.789948	0.863668	0.641419	0.650924	0.437859	0.590566	0.715469	0.560601	0.372836	0.483937	0.202338	0.593735	0.228596	0.726307	0.417327	0.579783	0.506633	0.325128	0.613342	0.484026	0.462722	0.954112	0.826624	0.804104	0.401775	0.33953	0.423533	0.578051	0.475999	0.458097	0.482519	0.591045	0.727383	0.248218	0.434989	0.857822	0.636017	0.760181	5.82106	N3	I	0	1	1	LumA	Mixed	Pre
MB-2616	non-triple negative breast cancer	0.954933	0.783607	0.900146	0.691854	0.628587	0.480779	0.635506	0.792158	0.531746	0.460743	0.505493	0.473194	0.614558	0.353611	0.730045	0.339854	0.551379	0.48318	0.267197	0.622094	0.550254	0.499487	0.966239	0.884047	0.778962	0.554161	0.397605	0.484577	0.663499	0.439571	0.463364	0.517521	0.636108	0.71158	0.0540421	0.575786	0.76521	0.759905	0.815936	5.60122	N0	I	1	2	1	claudin-low	Mixed	Post
MB-2617	non-triple negative breast cancer	0.938704	0.788793	0.879526	0.677178	0.63486	0.489017	0.635541	0.715414	0.632876	0.559379	0.524926	0.420465	0.613443	0.372244	0.773226	0.46799	0.615041	0.5297	0.263335	0.580371	0.52082	0.512332	0.983488	0.898815	0.858463	0.453395	0.419746	0.510149	0.627219	0.495195	0.470895	0.504082	0.687218	0.71342	0.0466928	0.528596	0.673206	0.682765	0.810411	5.58756	N0	I	1	2	1	LumB	Ductal/NST	Post
MB-2618	non-triple negative breast cancer	0.931894	0.784972	0.86472	0.641627	0.62666	0.345867	0.506112	0.480988	0.451913	0.26164	0.415498	0.187888	0.582653	0.251772	0.702922	0.337267	0.381752	0.36194	0.336107	0.732809	0.481452	0.430506	0.937418	0.766404	0.64665	0.396151	0.336202	0.373118	0.442056	0.378529	0.363589	0.437641	0.443275	0.632868	0.169034	0.373156	0.671935	0.785047	0.760568	5.3016	N0	I	1	2	1	LumB	Ductal/NST	Post
MB-2624	non-triple negative breast cancer	0.928249	0.802049	0.874406	0.697123	0.625412	0.449161	0.565734	0.766668	0.54416	0.397621	0.456657	0.134004	0.608929	0.341275	0.719144	0.440138	0.498726	0.478059	0.191722	0.641441	0.503703	0.466983	0.790785	0.820081	0.777248	0.481214	0.35473	0.411818	0.582646	0.394616	0.454957	0.481456	0.575223	0.681723	0.200309	0.455214	0.735813	0.749019	0.832845	5.47863	N1	I	1	2	1	LumA	Tubular/ cribriform	Post
MB-2626	non-triple negative breast cancer	0.940691	0.783991	0.890093	0.682962	0.639268	0.429816	0.573893	0.717289	0.45914	0.388375	0.412775	0.151394	0.596157	0.411918	0.744654	0.354056	0.495393	0.473267	0.302066	0.540131	0.503793	0.480684	0.94391	0.835417	0.732262	0.44784	0.345986	0.448227	0.581989	0.394715	0.452127	0.486403	0.547402	0.675893	0.0534343	0.466928	0.789799	0.855169	0.848815	5.57968	N0	I	1	2	1	LumB	Ductal/NST	Post
MB-2629	non-triple negative breast cancer	0.94519	0.760365	0.870407	0.627351	0.622337	0.349145	0.506806	0.54427	0.424823	0.285723	0.405046	0.148089	0.579032	0.185097	0.682149	0.251653	0.486716	0.457282	0.108964	0.462703	0.459852	0.432227	0.981928	0.775709	0.778489	0.446951	0.313772	0.387501	0.414534	0.385649	0.391163	0.458948	0.483472	0.680084	0.132729	0.467647	0.684368	0.941648	0.772172	5.55551	N1	I	1	2	0	LumB	Ductal/NST	Post
MB-2632	non-triple negative breast cancer	0.922441	0.7208	0.870965	0.710935	0.603768	0.450605	0.618565	0.769482	0.575222	0.508265	0.456648	0.441285	0.604758	0.243487	0.739621	0.41916	0.583366	0.491406	0.410534	0.567341	0.449929	0.482322	0.941587	0.795019	0.746773	0.415519	0.413932	0.475345	0.67485	0.400301	0.449569	0.480863	0.68614	0.689207	0.147649	0.532464	0.738852	0.605017	0.643366	5.44841	N1	I	0	1	1	Her2	Ductal/NST	Pre
MB-2634	non-triple negative breast cancer	0.916606	0.756902	0.848864	0.630904	0.615079	0.344939	0.526075	0.531581	0.523691	0.289836	0.434156	0.221851	0.569043	0.108489	0.749563	0.250241	0.477219	0.459292	0.285018	0.484341	0.475189	0.445068	0.908281	0.781408	0.727919	0.42688	0.306012	0.408784	0.466631	0.314237	0.389131	0.455071	0.507335	0.685219	0.0829419	0.426535	0.766149	0.923136	0.741062	5.71541	N0	I	1	2	0	LumB	Ductal/NST	Post
MB-2642	non-triple negative breast cancer	0.952411	0.758386	0.912401	0.686203	0.626471	0.295222	0.522463	0.430727	0.517071	0.324971	0.436236	0.0804115	0.578908	0.223146	0.75881	0.276792	0.407913	0.413008	0.150619	0.609479	0.484776	0.449533	0.945376	0.831421	0.735923	0.434605	0.327985	0.384528	0.384106	0.430206	0.436995	0.460091	0.488883	0.672736	0.0116041	0.534674	0.86169	0.696469	0.8392	5.53854	N1	I	0	1	1	LumB	Ductal/NST	Pre
MB-2643	triple-negative breast cancer	0.954158	0.773942	0.911993	0.650262	0.638335	0.410502	0.695472	0.689152	0.837123	0.473895	0.386617	0.408276	0.639962	0.369688	0.843726	0.843976	0.645421	0.545153	0.3595	0.562569	0.614833	0.538864	0.979848	0.855948	0.757851	0.554226	0.447464	0.541457	0.657087	0.542969	0.505211	0.529117	0.57758	0.732494	0.216389	0.742996	0.911864	0.890258	0.950323	5.85933	N0	I	0	1	1	claudin-low	Ductal/NST	Pre
MB-2645	non-triple negative breast cancer	0.933782	0.783626	0.884887	0.666602	0.65852	0.428298	0.538871	0.699359	0.432327	0.389126	0.428181	0.330279	0.605305	0.231278	0.685682	0.299373	0.57747	0.413002	0.310176	0.48641	0.468761	0.449549	0.960547	0.788967	0.736356	0.365501	0.296506	0.453294	0.495795	0.501769	0.449109	0.445756	0.571144	0.654522	0.163453	0.450517	0.676853	0.685417	0.759297	5.76245	N2	II	1	2	1	Basal	Ductal/NST	Post
MB-2669	non-triple negative breast cancer	0.95715	0.761427	0.905814	0.705547	0.604133	0.361999	0.532149	0.561815	0.493567	0.310956	0.437118	0.163558	0.602653	0.334283	0.764228	0.37697	0.490704	0.399216	0.264384	0.636528	0.517603	0.46685	0.955614	0.819628	0.737747	0.378173	0.32735	0.355943	0.39465	0.419414	0.459473	0.474512	0.493372	0.684344	0.232746	0.529204	0.834061	0.875781	0.806487	5.83083	N0	I	1	2	1	LumA	Ductal/NST	Post
MB-2686	non-triple negative breast cancer	0.948843	0.742599	0.900345	0.669627	0.580769	0.555426	0.713412	0.85544	0.652131	0.653581	0.532603	0.640532	0.625763	0.504451	0.802137	0.4559	0.630838	0.568615	0.340135	0.592638	0.555988	0.566043	0.987005	0.874595	0.789315	0.448684	0.543946	0.592956	0.817098	0.504139	0.554221	0.521453	0.768672	0.704138	0.326518	0.712715	0.743825	0.758247	0.789855	5.50311	N1	I	1	2	0	LumB	Ductal/NST	Post
MB-2705	non-triple negative breast cancer	0.93009	0.740433	0.855554	0.579935	0.609324	0.299171	0.481913	0.43012	0.479554	0.278884	0.407756	0.227086	0.573163	0.0863728	0.72884	0.214539	0.395156	0.413773	0.152274	0.559163	0.454646	0.442131	0.947783	0.741611	0.692272	0.346068	0.322309	0.381794	0.416784	0.376649	0.410572	0.436707	0.510893	0.629927	0.28408	0.490744	0.858153	0.734984	0.799193	5.41822	N0	I	1	2	0	LumB	Ductal/NST	Post
MB-2708	non-triple negative breast cancer	0.942743	0.793142	0.897066	0.632291	0.603577	0.416083	0.644996	0.840157	0.57307	0.533649	0.505621	0.313167	0.604379	0.253989	0.7779	0.368293	0.640327	0.49617	0.299694	0.586716	0.565237	0.524884	0.975867	0.852283	0.85057	0.529336	0.446763	0.49518	0.691602	0.473132	0.500402	0.511854	0.673095	0.742576	0.385865	0.584793	0.693872	0.76427	0.784439	5.4759	N0	I	1	2	1	LumB	Mixed	Post
MB-2711	non-triple negative breast cancer	0.958364	0.772136	0.84039	0.606686	0.609265	0.478764	0.592367	0.690862	0.53445	0.343256	0.452264	0.384649	0.585884	0.299257	0.73716	0.347947	0.503627	0.472128	0.334452	0.590925	0.522026	0.46467	0.978884	0.814169	0.738395	0.479566	0.330818	0.485508	0.587255	0.427143	0.462308	0.482375	0.580697	0.691576	0.305465	0.59496	0.798751	0.822623	0.772559	5.72596	N0	I	0	2	1	LumA	Ductal/NST	Pre
MB-2712	non-triple negative breast cancer	0.91901	0.755129	0.869914	0.609709	0.590615	0.411603	0.577169	0.743827	0.518671	0.411403	0.463267	0.372339	0.579172	0.219237	0.640085	0.340318	0.563811	0.457084	0.220191	0.64339	0.479921	0.442635	0.94947	0.838746	0.718505	0.458623	0.331638	0.441224	0.544866	0.432728	0.419988	0.475939	0.567383	0.660423	0.276786	0.482345	0.798585	0.760402	0.746312	5.70998	N1	I	1	2	1	LumA	Mixed	Post
MB-2718	triple-negative breast cancer	0.959055	0.795432	0.900673	0.752093	0.590604	0.440759	0.638902	0.831219	0.566118	0.579725	0.444395	0.595517	0.647099	0.393425	0.741951	0.308263	0.734731	0.598895	0.175888	0.36494	0.487482	0.56434	0.998825	0.900523	0.913417	0.501624	0.528868	0.539164	0.750592	0.512538	0.51642	0.51937	0.75887	0.785144	0.468475	0.674476	0.81986	0.804111	0.686191	5.56049	N1	I	0	2	0	Basal	Mixed	Pre
MB-2721	non-triple negative breast cancer	0.914924	0.795431	0.841998	0.612791	0.577485	0.378351	0.50677	0.593704	0.567001	0.277547	0.489548	0.425068	0.582197	0.328644	0.672441	0.221755	0.486775	0.424056	0.292963	0.631985	0.457118	0.438549	0.789459	0.740875	0.746987	0.443601	0.250181	0.397301	0.475906	0.406783	0.417926	0.450881	0.530494	0.660213	0.310383	0.466873	0.786594	0.645908	0.721611	5.44107	N0	I	0	1	0	LumA	Tubular/ cribriform	Pre
MB-2724	triple-negative breast cancer	0.878943	0.785506	0.833935	0.480623	0.646045	0.844759	0.846027	0.925674	0.754586	0.685749	0.574217	0.862301	0.660489	0.481782	0.714397	0.763425	0.772501	0.643741	0.56027	0.470913	0.658211	0.659758	0.820818	0.91228	0.78442	0.549694	0.666726	0.763644	0.81942	0.550071	0.595785	0.559182	0.786455	0.687534	0.475327	0.85959	0.473449	0.915621	0.674974	5.59858	N0	I	1	2	1	claudin-low	Ductal/NST	Post
MB-2725	non-triple negative breast cancer	0.936311	0.727796	0.863844	0.622191	0.610818	0.506728	0.576089	0.661069	0.494781	0.383277	0.446094	0.377081	0.589262	0.30955	0.701971	0.317258	0.491455	0.44834	0.272825	0.717402	0.521975	0.465197	0.948739	0.81742	0.757107	0.50363	0.348344	0.478596	0.553903	0.431021	0.406168	0.487072	0.549943	0.679459	0.298945	0.549539	0.715478	0.801238	0.840747	5.59394	N1	I	0	1	0	LumA	Ductal/NST	Pre
MB-2728	non-triple negative breast cancer	0.947979	0.768886	0.908661	0.646443	0.587113	0.459046	0.643097	0.800213	0.577374	0.483207	0.537553	0.412935	0.612359	0.428289	0.776522	0.360216	0.61401	0.504443	0.105764	0.696286	0.549979	0.522447	0.790448	0.824702	0.87476	0.435674	0.452168	0.516895	0.619906	0.484957	0.479969	0.494785	0.64475	0.761515	0.339172	0.575786	0.829198	0.730674	0.817207	5.70414	N3	II	0	1	1	LumB	Ductal/NST	Pre
MB-2730	non-triple negative breast cancer	0.933433	0.706007	0.828808	0.60789	0.537252	0.453619	0.627917	0.763965	0.575553	0.484753	0.493245	0.462636	0.610308	0.419403	0.728765	0.40381	0.5648	0.505199	0.420134	0.684375	0.5457	0.500667	0.976239	0.856516	0.688918	0.456055	0.451714	0.495964	0.652463	0.407494	0.447156	0.459806	0.656196	0.675466	0.351163	0.588606	0.645245	0.882577	0.703045	5.82996	N2	II	1	2	0	LumB	Ductal/NST	Post
MB-2735	non-triple negative breast cancer	0.955341	0.768779	0.91342	0.703057	0.660358	0.338736	0.51662	0.662007	0.494009	0.356629	0.48362	0.292782	0.586877	0.184552	0.708541	0.220559	0.4884	0.409593	0.303887	0.446554	0.465963	0.445711	0.801483	0.757752	0.728571	0.341943	0.348669	0.393971	0.417084	0.422796	0.430491	0.458862	0.547583	0.687671	0.103277	0.49196	0.87788	0.827927	0.733658	5.64985	N1	I	0	2	0	LumB	Ductal/NST	Pre
MB-2742	non-triple negative breast cancer	0.953404	0.763447	0.919228	0.654093	0.567579	0.411782	0.640346	0.676628	0.576822	0.560062	0.483862	0.455651	0.624662	0.32607	0.797038	0.53429	0.690079	0.529386	0.27288	0.242305	0.588304	0.565516	0.815268	0.811996	0.908531	0.382863	0.50086	0.527401	0.639812	0.546515	0.548262	0.511192	0.703917	0.778718	0.448859	0.648505	0.783168	0.863237	0.864121	5.77239	N1	I	0	2	1	Her2	Ductal/NST	Pre
MB-2744	non-triple negative breast cancer	0.939822	0.755673	0.879321	0.681211	0.58986	0.457155	0.566092	0.73191	0.47023	0.371778	0.418178	0.522709	0.597378	0.207953	0.674328	0.407998	0.45614	0.40774	0.245901	0.644394	0.522724	0.437059	0.937296	0.776497	0.729728	0.498927	0.359222	0.426918	0.625249	0.409517	0.383499	0.484878	0.555903	0.657627	0.328121	0.558822	0.698514	0.813726	0.79096	5.33767	N0	I	0	2	1	Normal	Lobular	Pre
MB-2745	non-triple negative breast cancer	0.92534	0.735192	0.8843	0.652709	0.610616	0.333444	0.533607	0.605677	0.489485	0.396739	0.445843	0.378763	0.573237	0.266348	0.712399	0.386937	0.426456	0.433235	0.166178	0.498138	0.471216	0.447264	0.921111	0.762022	0.683344	0.449749	0.332006	0.409458	0.497952	0.364494	0.417591	0.463055	0.504567	0.63952	0.127645	0.436426	0.7073	0.899762	0.765597	5.66918	N1	I	0	2	1	LumA	Mixed	Pre
MB-2747	non-triple negative breast cancer	0.962551	0.787449	0.888154	0.632083	0.589584	0.336498	0.51281	0.365789	0.509898	0.292759	0.394624	0.121071	0.594616	0.211168	0.767091	0.270507	0.549612	0.429632	0.174398	0.407739	0.53068	0.460644	0.758214	0.780039	0.752573	0.467631	0.298136	0.385057	0.329647	0.402034	0.471261	0.462055	0.439906	0.669081	0.13715	0.566724	0.846218	0.782174	0.760679	5.53942	N0	I	1	2	0	LumA	Ductal/NST	Post
MB-2749	non-triple negative breast cancer	0.952694	0.780059	0.897204	0.6243	0.583342	0.411975	0.577011	0.672214	0.513981	0.382642	0.434395	0.274179	0.598968	0.260698	0.730096	0.361307	0.553789	0.435432	0.299252	0.574874	0.546284	0.482198	0.763388	0.781661	0.771124	0.544573	0.339519	0.447068	0.55301	0.421189	0.453843	0.500869	0.511647	0.684477	0.1918	0.604078	0.791678	0.787921	0.905012	5.59797	N0	I	1	2	0	LumA	Ductal/NST	Post
MB-2750	non-triple negative breast cancer	0.931744	0.765605	0.890404	0.670898	0.597283	0.471966	0.598587	0.654504	0.551332	0.424912	0.463205	0.376186	0.591771	0.236571	0.717638	0.375187	0.562894	0.440641	0.302838	0.59422	0.542928	0.467768	0.968456	0.822103	0.751058	0.497818	0.372174	0.48147	0.585724	0.389876	0.434302	0.490683	0.558141	0.692841	0.106703	0.571034	0.705421	0.764602	0.818754	5.56039	N0	I	0	2	1	LumA	Mixed	Pre
MB-2752	non-triple negative breast cancer	0.938293	0.789836	0.857791	0.638507	0.560149	0.444468	0.622185	0.739303	0.59547	0.434856	0.461789	0.388873	0.574726	0.234937	0.755176	0.475389	0.551566	0.523736	0.14444	0.59031	0.530613	0.465296	0.964248	0.82617	0.838405	0.472077	0.375956	0.491858	0.619226	0.435391	0.455082	0.484747	0.628451	0.72876	0.293087	0.691938	0.737968	0.767752	0.721611	5.49443	N0	I	1	2	1	LumA	Mixed	Post
MB-2753	triple-negative breast cancer	0.91826	0.744626	0.905056	0.607956	0.649139	0.479766	0.592058	0.676683	0.466202	0.446515	0.38502	0.541027	0.590132	0.160477	0.747878	0.351463	0.634434	0.468961	0.331031	0.395559	0.544451	0.493088	0.951314	0.777816	0.759406	0.401886	0.376436	0.44556	0.515439	0.446424	0.475421	0.472364	0.614285	0.69646	0.263359	0.585898	0.790463	0.779521	0.826712	5.64375	N1	I	0	1	0	Basal	Ductal/NST	Pre
MB-2754	triple-negative breast cancer	0.944966	0.741667	0.900128	0.706034	0.620599	0.508575	0.598683	0.678117	0.482257	0.418039	0.39752	0.509424	0.590004	0.208807	0.689698	0.405415	0.462192	0.45472	0.098868	0.639343	0.516628	0.455655	0.912959	0.813281	0.758088	0.451952	0.337146	0.435354	0.523133	0.399503	0.432677	0.48499	0.574454	0.706272	0.0596231	0.514339	0.832845	0.853456	0.829972	5.51353	N0	I	1	2	1	Normal	Lobular	Post
MB-2758	non-triple negative breast cancer	0.956699	0.784089	0.916302	0.702877	0.694162	0.665281	0.720628	0.830668	0.551498	0.540033	0.458712	0.698525	0.639875	0.392945	0.744067	0.535718	0.657149	0.550287	0.328383	0.637264	0.612779	0.551172	0.98501	0.84538	0.796322	0.537773	0.464651	0.584945	0.693473	0.490643	0.484166	0.527706	0.711679	0.737246	0.292314	0.610875	0.853346	0.902138	0.909875	5.34943	N2	II	0	1	1	claudin-low	Ductal/NST	Pre
MB-2760	non-triple negative breast cancer	0.924255	0.772246	0.872938	0.634232	0.64552	0.38484	0.579262	0.702117	0.523912	0.383863	0.445248	0.135481	0.595961	0.208416	0.758369	0.352591	0.579179	0.477298	0.183115	0.626395	0.558855	0.467028	0.967141	0.826868	0.779721	0.497046	0.383147	0.451689	0.543421	0.42732	0.427	0.481123	0.542614	0.705153	0.268663	0.506603	0.800188	0.78455	0.856938	5.35927	N1	I	1	2	1	LumB	Ductal/NST	Post
MB-2763	non-triple negative breast cancer	0.941333	0.787011	0.858453	0.610735	0.614171	0.335534	0.546877	0.624932	0.548739	0.363128	0.461266	0.188429	0.598703	0.278826	0.727803	0.283574	0.514265	0.463834	0.264053	0.467246	0.482012	0.469958	0.977181	0.828137	0.786747	0.432106	0.320282	0.440179	0.463363	0.42661	0.443418	0.46453	0.534836	0.693138	0.221528	0.442449	0.772504	0.779356	0.802398	5.72295	N0	I	1	2	0	LumB	Mucinous	Post
MB-2764	non-triple negative breast cancer	0.946363	0.756654	0.892233	0.631562	0.593514	0.46355	0.635789	0.709952	0.647276	0.382863	0.42652	0.281312	0.596505	0.352476	0.771198	0.533628	0.574964	0.528996	0.28237	0.733925	0.551582	0.494451	0.97145	0.861337	0.76123	0.56274	0.375094	0.470141	0.683912	0.499013	0.442323	0.514659	0.592008	0.741508	0.187876	0.639775	0.832956	0.852738	0.920318	5.52155	N1	I	1	2	1	claudin-low	Tubular/ cribriform	Post
MB-2765	non-triple negative breast cancer	0.933069	0.75518	0.877918	0.667706	0.651284	0.50613	0.645376	0.729041	0.686835	0.472157	0.490595	0.479898	0.622411	0.29609	0.814574	0.441721	0.614811	0.506541	0.19277	0.531303	0.581286	0.494295	0.973962	0.831779	0.797006	0.495437	0.433975	0.503154	0.57983	0.457397	0.43406	0.499686	0.66102	0.748798	0.25612	0.586285	0.733215	0.898491	0.872852	5.34898	N0	I	1	2	0	claudin-low	Ductal/NST	Post
MB-2767	non-triple negative breast cancer	0.954153	0.794536	0.91433	0.636373	0.637056	0.38499	0.554154	0.697814	0.523415	0.327767	0.491441	0.302421	0.585517	0.207084	0.7715	0.3125	0.529518	0.465986	0.239225	0.554827	0.499924	0.469095	0.944003	0.808348	0.807029	0.400299	0.309451	0.425082	0.457821	0.422873	0.43169	0.470184	0.526421	0.713918	0.14577	0.514671	0.834282	0.800298	0.816489	5.51334	N1	I	1	2	0	LumB	Ductal/NST	Post
MB-2769	non-triple negative breast cancer	0.921361	0.759336	0.852416	0.632559	0.618107	0.42032	0.641455	0.791661	0.590725	0.456559	0.537131	0.388864	0.599111	0.319223	0.723787	0.372733	0.601522	0.497485	0.184384	0.711159	0.570675	0.498112	0.78879	0.817224	0.84338	0.460502	0.392222	0.518695	0.667241	0.457056	0.439409	0.490508	0.60462	0.71441	0.375366	0.566503	0.721777	0.852185	0.838039	5.3443	N0	I	1	2	0	LumB	Lobular	Post
MB-2770	non-triple negative breast cancer	0.936328	0.759245	0.842725	0.641344	0.591746	0.403211	0.543111	0.645566	0.405899	0.368631	0.46713	0.370731	0.58361	0.196086	0.682945	0.239252	0.439103	0.395645	0.387693	0.696776	0.557327	0.43105	0.755078	0.773913	0.725842	0.47512	0.333332	0.422133	0.464108	0.404756	0.382064	0.453052	0.526554	0.668461	0.0622203	0.499641	0.706415	0.876886	0.6805	5.47974	N2	I	1	2	0	LumA	Lobular	Post
MB-2771	triple-negative breast cancer	0.972818	0.756543	0.898231	0.797924	0.571986	0.375804	0.50411	0.51536	0.512491	0.346911	0.326733	0.246723	0.592321	0.271082	0.723525	0.316116	0.595415	0.373937	0.313211	0.30052	0.468711	0.453784	0.96783	0.849626	0.620093	0.365717	0.357241	0.373754	0.402907	0.475416	0.400948	0.458718	0.525748	0.650824	0.319998	0.457148	0.887937	0.835056	0.824336	5.39467	N0	I	1	2	1	Basal	Ductal/NST	Post
MB-2772	non-triple negative breast cancer	0.953657	0.777479	0.900092	0.646238	0.647056	0.374508	0.612345	0.793923	0.565898	0.410134	0.489056	0.447012	0.613352	0.340267	0.790294	0.364622	0.539715	0.471382	0.303776	0.589995	0.518776	0.484633	0.974811	0.828835	0.792312	0.478525	0.375582	0.469621	0.602579	0.425391	0.47012	0.490127	0.630008	0.705858	0.15754	0.612532	0.752887	0.827651	0.849257	5.44971	N0	I	1	2	0	LumB	Mixed	Post
MB-2774	non-triple negative breast cancer	0.951695	0.764765	0.901472	0.658445	0.633844	0.375348	0.571313	0.702559	0.503609	0.322509	0.492819	0.258665	0.612281	0.312823	0.780712	0.388896	0.540695	0.432014	0.313983	0.683055	0.515438	0.47864	0.96674	0.836823	0.728624	0.46381	0.363882	0.424697	0.51406	0.487394	0.446097	0.48903	0.576404	0.693852	0.273471	0.523291	0.747251	0.883627	0.818312	5.4699	N2	I	1	2	0	LumB	Ductal/NST	Post
MB-2778	non-triple negative breast cancer	0.965706	0.776926	0.914643	0.635621	0.63901	0.335972	0.530453	0.446616	0.460961	0.326855	0.38411	0.219549	0.596148	0.21922	0.77899	0.321241	0.468785	0.451145	0.256604	0.580682	0.526453	0.468464	0.963099	0.798317	0.750113	0.312266	0.328152	0.367356	0.40153	0.441688	0.466833	0.467297	0.480375	0.672856	0.197657	0.56816	0.816268	0.815881	0.882577	5.73661	N1	I	1	2	1	NC	Ductal/NST	Post
MB-2779	non-triple negative breast cancer	0.926654	0.753039	0.850644	0.598018	0.617104	0.494867	0.619591	0.803633	0.546698	0.472147	0.471931	0.544964	0.597419	0.387305	0.710505	0.490086	0.600456	0.540306	0.373182	0.507251	0.506541	0.484016	0.829361	0.835369	0.864285	0.471796	0.406053	0.48669	0.632625	0.423375	0.420992	0.479666	0.682631	0.734381	0.23479	0.541416	0.777532	0.837211	0.721501	5.41975	N0	I	0	1	1	LumA	Ductal/NST	Pre
MB-2781	non-triple negative breast cancer	0.941514	0.733748	0.878924	0.625087	0.628451	0.320411	0.498519	0.548353	0.483802	0.310576	0.398842	0.0391224	0.590435	0.279903	0.747245	0.241526	0.526107	0.482066	0.209819	0.454629	0.482843	0.437334	0.953256	0.827062	0.766692	0.389551	0.311747	0.377933	0.418279	0.420139	0.390813	0.458907	0.512945	0.695111	0.267392	0.445599	0.798254	0.78455	0.766536	5.68835	N1	I	1	2	0	LumB	Ductal/NST	Post
MB-2786	non-triple negative breast cancer	0.947764	0.793108	0.905574	0.62624	0.584049	0.379201	0.564706	0.575387	0.451416	0.372145	0.442424	0.173795	0.591088	0.253719	0.717458	0.417942	0.54261	0.447436	0.254894	0.504214	0.517401	0.477555	0.788831	0.7996	0.839907	0.409202	0.317392	0.4349	0.547356	0.467655	0.45636	0.482014	0.576488	0.734909	0.176659	0.534011	0.77057	0.826988	0.895508	5.70946	N1	I	1	2	1	LumA	Ductal/NST	Post
MB-2790	non-triple negative breast cancer	0.94217	0.759167	0.894646	0.682363	0.672749	0.334186	0.519697	0.514698	0.531802	0.302296	0.425385	0.489365	0.582958	0.275354	0.734261	0.361777	0.473266	0.413172	0.267363	0.513567	0.496958	0.436998	0.963675	0.847334	0.754671	0.418625	0.290314	0.34896	0.343121	0.396658	0.402593	0.458327	0.530282	0.662511	0.13715	0.508151	0.73211	0.768083	0.761176	5.53323	N0	I	0	2	1	LumA	Mixed	Pre
MB-2791	non-triple negative breast cancer	0.935511	0.763861	0.851306	0.605001	0.533986	0.388205	0.593325	0.848157	0.443968	0.369806	0.484406	0.258372	0.588835	0.305365	0.693614	0.328964	0.517275	0.473844	0.359169	0.611263	0.49523	0.474957	0.97647	0.838811	0.764735	0.428115	0.302209	0.494973	0.666725	0.406774	0.494015	0.474699	0.566537	0.70318	0.129524	0.486158	0.871415	0.723601	0.767199	5.7269	N0	I	0	1	0	LumA	Ductal/NST	Pre
MB-2792	non-triple negative breast cancer	0.94037	0.743024	0.893644	0.730007	0.644049	0.360531	0.573845	0.556022	0.64518	0.338747	0.447398	0.150471	0.610936	0.312526	0.84007	0.449322	0.468884	0.493227	0.282645	0.462764	0.533425	0.502408	0.975351	0.795983	0.876422	0.351944	0.350912	0.423379	0.539153	0.503475	0.470667	0.478342	0.557968	0.734594	0.386749	0.591535	0.783168	0.698072	0.895397	5.74022	N1	I	1	2	1	Her2	Ductal/NST	Post
MB-2793	non-triple negative breast cancer	0.919334	0.732232	0.882946	0.633412	0.582182	0.310263	0.550696	0.650421	0.517071	0.376276	0.481698	0.215172	0.576347	0.321943	0.734439	0.333479	0.537489	0.464257	0.346424	0.531172	0.51225	0.462994	0.954535	0.821253	0.803084	0.266829	0.343483	0.412242	0.565946	0.347753	0.416048	0.453932	0.564119	0.695908	0.196773	0.503177	0.78129	0.919489	0.729734	5.42464	N0	I	1	2	0	LumB	Ductal/NST	Post
MB-2795	non-triple negative breast cancer	0.927107	0.760383	0.857891	0.646798	0.613724	0.619654	0.744942	0.924129	0.597346	0.627073	0.566133	0.65756	0.629651	0.617277	0.746347	0.534374	0.671153	0.631318	0.295501	0.536606	0.615319	0.574162	0.99344	0.889269	0.900811	0.463914	0.544687	0.620344	0.844348	0.538241	0.52949	0.529756	0.767769	0.763881	0.420346	0.672211	0.720451	0.769133	0.823838	5.65766	N0	I	0	1	0	claudin-low	Ductal/NST	Pre
MB-2796	non-triple negative breast cancer	0.92512	0.777126	0.890735	0.602602	0.593503	0.440023	0.617189	0.727827	0.645345	0.426033	0.49829	0.282235	0.590652	0.336335	0.765906	0.515418	0.62732	0.495474	0.21666	0.555716	0.502291	0.500538	0.967161	0.854734	0.799763	0.523244	0.389135	0.521778	0.631077	0.439868	0.45392	0.502132	0.601368	0.708504	0.072664	0.53915	0.701	0.637122	0.885506	5.63198	N1	I	1	2	1	claudin-low	Mixed	Post
MB-2797	non-triple negative breast cancer	0.931227	0.791828	0.906022	0.675402	0.643775	0.390399	0.493196	0.537208	0.409155	0.314865	0.409376	0.542165	0.575589	0.23102	0.673055	0.259713	0.558901	0.414519	0.181074	0.619309	0.47724	0.429574	0.980537	0.771535	0.873693	0.409708	0.296912	0.352831	0.411282	0.423782	0.390066	0.470886	0.541333	0.7373	0.342488	0.46085	0.850638	0.920484	0.749351	5.62331	N0	I	1	2	0	LumA	Mixed	Post
MB-2801	non-triple negative breast cancer	0.901169	0.811922	0.879182	0.717662	0.617255	0.386623	0.568442	0.689869	0.474699	0.459481	0.467607	0.449901	0.594248	0.339201	0.73083	0.341006	0.522845	0.479612	0.133957	0.531643	0.484133	0.478287	0.897283	0.767014	0.835248	0.30265	0.367763	0.46106	0.562486	0.39324	0.443755	0.475419	0.623929	0.707532	0.220534	0.492568	0.744433	0.671769	0.703487	5.76495	N1	I	1	2	0	LumA	Ductal/NST	Post
MB-2803	non-triple negative breast cancer	0.939774	0.755882	0.870855	0.58343	0.613803	0.386548	0.572523	0.680655	0.523415	0.417948	0.481937	0.490426	0.589209	0.3057	0.75408	0.419753	0.524197	0.475407	0.207888	0.523918	0.489072	0.47693	0.977977	0.823691	0.80877	0.431121	0.352083	0.45889	0.588391	0.421927	0.43716	0.465519	0.612427	0.7246	0.33442	0.547328	0.806819	0.70857	0.848428	5.71401	N0	I	1	2	1	LumB	Ductal/NST	Post
MB-2814	non-triple negative breast cancer	0.94337	0.772849	0.867378	0.589847	0.603178	0.322356	0.529274	0.634642	0.455058	0.348792	0.442001	0.274271	0.600271	0.269571	0.708862	0.312638	0.477914	0.453213	0.328879	0.565082	0.474513	0.477835	0.980019	0.810008	0.820057	0.367114	0.340037	0.44681	0.503837	0.448903	0.443871	0.464428	0.564721	0.723482	0.405979	0.542466	0.827596	0.90667	0.736586	5.63811	N0	I	1	2	0	LumB	Ductal/NST	Post
MB-2815	non-triple negative breast cancer	0.921455	0.751945	0.864564	0.68585	0.625412	0.423196	0.547527	0.658145	0.459857	0.379014	0.407144	0.171104	0.596602	0.311334	0.691163	0.356355	0.449286	0.441933	0.328052	0.611028	0.514729	0.447148	0.933872	0.834495	0.739851	0.45295	0.320359	0.427249	0.539638	0.417341	0.411108	0.48045	0.522033	0.669559	0.339338	0.547107	0.696966	0.857932	0.74493	5.49575	N0	I	1	2	0	Normal	Mixed	Post
MB-2819	non-triple negative breast cancer	0.934841	0.774552	0.856591	0.640402	0.616471	0.364518	0.560123	0.59387	0.587249	0.342132	0.460408	0.241292	0.604117	0.22523	0.716949	0.417572	0.545972	0.484802	0.363914	0.616402	0.547388	0.468364	0.97393	0.846258	0.78968	0.41477	0.355217	0.432351	0.515531	0.462034	0.444802	0.477494	0.540305	0.716223	0.348069	0.491297	0.755429	0.76427	0.735702	5.70424	N0	I	1	2	0	LumA	Mixed	Post
MB-2820	non-triple negative breast cancer	0.902456	0.780508	0.868167	0.631529	0.613534	0.444717	0.551433	0.638007	0.490036	0.406233	0.471193	0.232624	0.59118	0.260455	0.658594	0.247707	0.42848	0.463909	0.24077	0.573822	0.470205	0.452597	0.932197	0.812959	0.748549	0.476801	0.332929	0.4409	0.550699	0.406837	0.426355	0.468971	0.565835	0.65593	0.252196	0.403161	0.692214	0.625518	0.766094	5.65551	N0	I	0	1	0	LumA	Ductal/NST	Pre
MB-2821	non-triple negative breast cancer	0.949541	0.815223	0.895626	0.719956	0.632251	0.492726	0.678479	0.821564	0.665593	0.478446	0.466899	0.423096	0.629593	0.310593	0.77784	0.486946	0.631891	0.516801	0.359996	0.574751	0.572681	0.524297	0.788255	0.842871	0.771419	0.499392	0.399047	0.550337	0.733798	0.441655	0.535975	0.536787	0.63425	0.71712	0.252086	0.627784	0.774327	0.769078	0.925899	5.69505	N0	I	1	2	0	claudin-low	Metaplastic	Post
MB-2823	non-triple negative breast cancer	0.902965	0.791775	0.869401	0.656065	0.625568	0.530897	0.688302	0.875246	0.676628	0.573	0.511066	0.518333	0.614198	0.429124	0.716302	0.63194	0.703585	0.562911	0.220356	0.5271	0.51121	0.55665	0.992471	0.866756	0.81818	0.545757	0.474765	0.599647	0.689252	0.519862	0.510459	0.52981	0.710237	0.728659	0.348898	0.607338	0.703763	0.773388	0.836934	5.96796	N0	I	0	1	0	claudin-low	Mixed	Pre
MB-2827	triple-negative breast cancer	0.94258	0.797014	0.862406	0.697591	0.657187	0.606599	0.69204	0.84104	0.549512	0.584849	0.446449	0.67016	0.625972	0.363459	0.748775	0.540534	0.687053	0.58611	0.300742	0.256546	0.503513	0.571505	0.831446	0.837039	0.878738	0.50511	0.486711	0.609456	0.703451	0.504743	0.548059	0.527686	0.737496	0.756402	0.346853	0.653147	0.808808	0.824501	0.735978	5.7528	N1	I	0	1	0	Basal	Ductal/NST	Pre
MB-2833	triple-negative breast cancer	0.927674	0.761152	0.881855	0.647972	0.578467	0.707546	0.774054	0.932956	0.583884	0.636566	0.493955	0.757739	0.64047	0.568438	0.731906	0.495674	0.698143	0.650228	0.489705	0.309906	0.632416	0.601214	0.98908	0.897254	0.83091	0.502778	0.558215	0.651552	0.837898	0.479798	0.551553	0.530881	0.787677	0.72983	0.336133	0.731779	0.615461	0.941095	0.773498	5.60617	N1	I	0	1	0	claudin-low	Medullary	Pre
MB-2834	triple-negative breast cancer	0.920382	0.773035	0.866925	0.695808	0.624358	0.451001	0.650536	0.824654	0.638007	0.540625	0.477936	0.533628	0.613072	0.55373	0.743382	0.397276	0.638099	0.565362	0.127502	0.423807	0.527817	0.525784	0.976734	0.889345	0.862379	0.296611	0.451929	0.543377	0.684765	0.454966	0.511717	0.484435	0.701781	0.737619	0.28607	0.617561	0.726142	0.87462	0.738465	5.6129	N1	I	1	2	0	Her2	Ductal/NST	Post
MB-2835	non-triple negative breast cancer	0.917853	0.812654	0.876549	0.692249	0.659059	0.344505	0.52932	0.474754	0.48623	0.333972	0.43184	0.191322	0.594313	0.389556	0.708754	0.359944	0.500132	0.422817	0.262894	0.613226	0.475197	0.438488	0.796609	0.775525	0.801244	0.38604	0.332339	0.371434	0.520134	0.450639	0.433555	0.462437	0.526591	0.698101	0.305962	0.476267	0.71929	0.728132	0.764878	5.55405	N0	I	1	2	0	LumA	Ductal/NST	Post
MB-2838	non-triple negative breast cancer	0.897873	0.761032	0.855101	0.680487	0.569731	0.501511	0.6263	0.74322	0.526726	0.447106	0.468418	0.388408	0.58299	0.395721	0.692775	0.430995	0.550327	0.518049	0.38361	0.655932	0.516503	0.47794	0.936912	0.830983	0.747967	0.398437	0.349444	0.499745	0.702699	0.40099	0.447601	0.487127	0.65299	0.668197	0.12864	0.546002	0.661657	0.720119	0.775709	5.41149	N0	I	1	2	0	LumA	Ductal/NST	Post
MB-2840	non-triple negative breast cancer	0.898737	0.773907	0.847259	0.658539	0.639354	0.398747	0.576104	0.710779	0.543939	0.414347	0.443416	0.0835249	0.585539	0.362666	0.681949	0.19131	0.501924	0.48241	0.187584	0.702976	0.496259	0.451013	0.944741	0.796159	0.792255	0.483182	0.312048	0.464583	0.571053	0.450931	0.412635	0.470982	0.551929	0.662693	0.0819473	0.399293	0.629276	0.701166	0.748853	5.65597	N0	I	1	2	0	LumA	Lobular	Post
MB-2842	triple-negative breast cancer	0.967661	0.749572	0.888948	0.662458	0.637119	0.355831	0.569752	0.554312	0.383169	0.51755	0.397671	0.31888	0.608049	0.411311	0.727496	0.407407	0.643194	0.50201	0.220412	0.514671	0.454057	0.502149	0.998529	0.897704	0.920813	0.404395	0.410645	0.43251	0.641831	0.527475	0.440427	0.493545	0.701195	0.77833	0.352545	0.645521	0.618058	0.954965	0.741338	5.54207	N1	I	1	2	1	Basal	Ductal/NST	Post
MB-2843	non-triple negative breast cancer	0.921397	0.768858	0.880963	0.648288	0.603326	0.50241	0.68246	0.906363	0.547415	0.529413	0.527419	0.475572	0.612392	0.149243	0.739002	0.525939	0.615509	0.514343	0.351941	0.634607	0.528875	0.5135	0.977164	0.873614	0.808203	0.441952	0.465576	0.528102	0.761541	0.3989	0.479195	0.514892	0.678802	0.715229	0.148422	0.550588	0.72139	0.73642	0.740786	5.64828	N0	I	1	2	0	LumA	Ductal/NST	Post
MB-2844	non-triple negative breast cancer	0.940007	0.742019	0.878674	0.645838	0.641196	0.43621	0.622137	0.764848	0.54896	0.528996	0.516931	0.412273	0.613927	0.205847	0.771566	0.447807	0.575385	0.537396	0.192495	0.520846	0.517035	0.523287	0.978731	0.835554	0.850795	0.362146	0.445325	0.517281	0.687216	0.414786	0.471246	0.503186	0.692353	0.730883	0.209316	0.445101	0.86716	0.728684	0.745869	5.6005	N0	I	1	2	0	LumB	Ductal/NST	Post
MB-2845	non-triple negative breast cancer	0.914202	0.797719	0.89796	0.606377	0.638822	0.49232	0.668151	0.85086	0.682586	0.452866	0.496829	0.327872	0.602494	0.229725	0.763075	0.475262	0.593395	0.52673	0.320273	0.764451	0.532745	0.531686	0.973196	0.903007	0.795635	0.557545	0.441667	0.510698	0.722002	0.541508	0.451763	0.518521	0.621676	0.708645	0.251533	0.614245	0.802011	0.829088	0.884622	5.32571	N0	I	1	2	0	claudin-low	Lobular	Post
MB-2846	non-triple negative breast cancer	0.921953	0.74283	0.883585	0.699385	0.615781	0.548019	0.659519	0.736048	0.585429	0.470762	0.452176	0.594822	0.607777	0.262073	0.729503	0.444139	0.600272	0.580875	0.272328	0.622452	0.548944	0.505259	0.793944	0.830858	0.75738	0.468076	0.388157	0.523907	0.631082	0.382136	0.471222	0.512152	0.663971	0.700684	0.0890755	0.604796	0.851467	0.745593	0.769022	5.79729	N0	I	1	2	1	Basal	Ductal/NST	Post
MB-2847	non-triple negative breast cancer	0.916618	0.767427	0.87353	0.69908	0.643106	0.428106	0.539948	0.582836	0.496161	0.341371	0.435639	0.266132	0.593991	0.266195	0.704169	0.380744	0.49113	0.434646	0.264218	0.406517	0.454686	0.458552	0.93567	0.788281	0.735861	0.469705	0.328355	0.434506	0.395726	0.599346	0.423989	0.45387	0.538778	0.657832	0.356799	0.304691	0.861303	0.678676	0.711499	5.75728	N3	II	1	2	1	Her2	Ductal/NST	Post
MB-2848	non-triple negative breast cancer	0.941678	0.780951	0.889877	0.701388	0.63307	0.446671	0.585172	0.661731	0.583773	0.38729	0.470903	0.215642	0.601628	0.159721	0.787685	0.410876	0.469696	0.487192	0.160164	0.51047	0.493971	0.47273	0.956496	0.82739	0.803177	0.404208	0.355844	0.44881	0.548186	0.499024	0.441845	0.496336	0.554978	0.699653	0.375311	0.473614	0.744709	0.725645	0.808587	5.51363	N1	I	1	2	0	LumA	Ductal/NST	Post
MB-2849	triple-negative breast cancer	0.925924	0.777239	0.876988	0.687587	0.589308	0.514559	0.691321	0.878667	0.625208	0.561787	0.438402	0.635309	0.626119	0.320875	0.734807	0.593156	0.64154	0.592787	0.32259	0.552227	0.554383	0.551127	0.974626	0.856801	0.766498	0.405078	0.449062	0.593341	0.763829	0.464426	0.497803	0.516618	0.742488	0.715835	0.24656	0.612146	0.753827	0.742001	0.725093	5.47886	N0	I	1	2	1	Basal	Ductal/NST	Post
MB-2850	triple-negative breast cancer	0.93785	0.797353	0.898787	0.659657	0.604092	0.614087	0.752274	0.946584	0.709069	0.648659	0.527481	0.737078	0.653293	0.473911	0.762616	0.549484	0.772969	0.628775	0.392382	0.43234	0.595453	0.609712	0.988138	0.937635	0.862139	0.441366	0.56652	0.66539	0.815278	0.508997	0.578012	0.56104	0.792844	0.755012	0.375808	0.639222	0.759739	0.77499	0.798585	5.99889	N3	II	0	1	1	claudin-low	Ductal/NST	Pre
MB-2851	non-triple negative breast cancer	0.931535	0.785611	0.86993	0.657795	0.632669	0.390975	0.567742	0.631718	0.582118	0.358125	0.435324	0.132143	0.602782	0.269177	0.764595	0.36964	0.530453	0.47294	0.109516	0.451416	0.50372	0.49733	0.961768	0.810837	0.777033	0.481826	0.343524	0.490688	0.582028	0.465313	0.470807	0.480644	0.564798	0.70996	0.157706	0.572415	0.768304	0.756368	0.838039	5.78876	N0	I	1	2	1	LumA	Mixed	Post
MB-2853	non-triple negative breast cancer	0.930553	0.788876	0.84234	0.612022	0.641214	0.313084	0.516645	0.531526	0.466257	0.237551	0.472713	0.0527116	0.583906	0.181931	0.712251	0.331825	0.436268	0.433506	0.252301	0.662823	0.414364	0.418705	0.787445	0.72251	0.760263	0.456491	0.290977	0.413755	0.450166	0.349279	0.341205	0.452828	0.460458	0.662042	0.076311	0.414433	0.767973	0.843123	0.735426	5.40215	N0	I	0	1	0	LumB	Mucinous	Pre
MB-2854	non-triple negative breast cancer	0.865008	0.757967	0.823414	0.662063	0.620614	0.364782	0.517277	0.590449	0.465706	0.300336	0.438085	0.403702	0.578743	0.369291	0.632901	0.318233	0.444053	0.469354	0.0610753	0.654834	0.426964	0.434163	0.922461	0.741104	0.824847	0.456022	0.282002	0.422349	0.457014	0.413774	0.358148	0.439689	0.530381	0.677548	0.299221	0.454053	0.687407	0.771785	0.664198	5.27502	N0	I	1	2	0	LumA	Lobular	Post
MB-2857	triple-negative breast cancer	0.937475	0.797708	0.910424	0.663943	0.653715	0.63283	0.748327	0.943163	0.708627	0.658038	0.563722	0.695717	0.65171	0.556977	0.80992	0.580848	0.716707	0.636632	0.202426	0.375219	0.603958	0.596234	0.992897	0.930614	0.848793	0.506471	0.576153	0.614361	0.827904	0.493258	0.572502	0.553132	0.806837	0.750685	0.402442	0.695916	0.71172	0.751064	0.804885	5.61797	N1	I	0	2	0	claudin-low	Ductal/NST	Pre
MB-2858	non-triple negative breast cancer	0.92415	0.770339	0.853706	0.703479	0.642119	0.353437	0.573925	0.754034	0.546753	0.457315	0.475432	0.268271	0.60723	0.206711	0.755305	0.458577	0.548233	0.520147	0.186426	0.533859	0.520628	0.474822	0.975639	0.831552	0.878359	0.380865	0.385581	0.431473	0.568824	0.410139	0.449546	0.477243	0.644291	0.720819	0.204343	0.47588	0.805935	0.565729	0.684423	5.55886	N0	I	1	2	0	LumB	Mixed	Post
MB-2863	non-triple negative breast cancer	0.915651	0.762465	0.841073	0.629065	0.618193	0.325551	0.567853	0.60667	0.585649	0.412169	0.489715	0.287017	0.584013	0.202023	0.705071	0.309932	0.492835	0.463136	0.135447	0.384818	0.494227	0.465623	0.963401	0.843677	0.780596	0.428861	0.339907	0.44812	0.583156	0.405408	0.439878	0.483243	0.598113	0.669357	0.100514	0.559761	0.69564	0.671216	0.804111	5.5068	N1	I	1	2	0	LumA	Mucinous	Post
MB-2867	non-triple negative breast cancer	0.93184	0.768133	0.853446	0.678379	0.630095	0.460727	0.606578	0.678228	0.501898	0.427952	0.495067	0.291793	0.601467	0.201448	0.702555	0.478399	0.557868	0.484359	0.25346	0.648826	0.483514	0.474557	0.959854	0.816507	0.744731	0.446927	0.363162	0.485718	0.60882	0.420883	0.469236	0.498546	0.589364	0.672726	0.0974747	0.509642	0.654142	0.690114	0.736034	5.77123	N1	I	0	2	1	LumA	Ductal/NST	Pre
MB-2895	non-triple negative breast cancer	0.923154	0.762906	0.881562	0.717329	0.669755	0.677734	0.704441	0.732406	0.612242	0.517896	0.425307	0.733452	0.618976	0.392036	0.75051	0.582657	0.662369	0.567195	0.265487	0.591466	0.620964	0.545048	0.975289	0.861818	0.804629	0.456788	0.468392	0.578128	0.678182	0.471245	0.52604	0.537205	0.708163	0.725578	0.12853	0.619274	0.76637	0.738575	0.809913	5.92798	N0	I	1	2	1	claudin-low	Ductal/NST	Post
MB-2896	non-triple negative breast cancer	0.93567	0.784459	0.874886	0.638036	0.610169	0.413492	0.621885	0.717896	0.656435	0.411196	0.520241	0.491518	0.607779	0.2767	0.818653	0.415507	0.549144	0.480024	0.0647166	0.709462	0.525603	0.503903	0.777565	0.824331	0.837951	0.447754	0.364688	0.488702	0.630385	0.506424	0.50053	0.516347	0.627536	0.74725	0.049953	0.556833	0.798751	0.82218	0.797978	5.61046	N0	I	1	2	0	claudin-low	Ductal/NST	Post
MB-2900	non-triple negative breast cancer	0.911684	0.798542	0.863866	0.726044	0.636747	0.537468	0.610294	0.696986	0.570201	0.436579	0.45583	0.309558	0.596882	0.340707	0.728195	0.454344	0.53286	0.470178	0.380134	0.601106	0.467746	0.484717	0.952128	0.835481	0.77939	0.529765	0.347477	0.488687	0.645464	0.490463	0.458793	0.505383	0.599478	0.688585	0.0526607	0.548157	0.687186	0.704537	0.827762	5.57937	N2	I	1	2	1	Normal	Lobular	Post
MB-2901	non-triple negative breast cancer	0.910106	0.779722	0.818893	0.55524	0.58127	0.319842	0.472659	0.521484	0.428741	0.297285	0.45677	0.212981	0.565215	0.200694	0.638223	0.340922	0.464632	0.430273	0.293294	0.486431	0.425904	0.434775	0.972808	0.811688	0.882378	0.325927	0.28772	0.406197	0.444086	0.396803	0.39782	0.427759	0.521535	0.691038	0.110626	0.236338	0.674974	0.882025	0.638338	5.75533	N0	I	0	2	1	LumB	Ductal/NST	Pre
MB-2904	triple-negative breast cancer	0.934947	0.794815	0.850707	0.636337	0.628227	0.491617	0.679519	0.789123	0.67089	0.579753	0.482234	0.574711	0.614758	0.257542	0.761949	0.561783	0.671742	0.627807	0.331859	0.426917	0.542032	0.532577	0.990664	0.872456	0.820536	0.485934	0.467744	0.560512	0.693695	0.377019	0.481144	0.516688	0.721299	0.70573	0.182793	0.641598	0.846494	0.638448	0.681439	5.65069	N1	I	0	1	1	claudin-low	Ductal/NST	Pre
MB-2912	triple-negative breast cancer	0.944739	0.787633	0.893465	0.742864	0.647784	0.472814	0.671983	0.939025	0.612132	0.584964	0.480084	0.625398	0.616012	0.277367	0.707097	0.468275	0.703045	0.531886	0.191281	0.440451	0.493452	0.552611	0.975685	0.864028	0.815998	0.385035	0.471364	0.540654	0.787214	0.43063	0.50833	0.512642	0.737264	0.725791	0.196718	0.607393	0.774272	0.931204	0.759297	5.67311	N2	II	1	2	0	Basal	Ductal/NST	Post
MB-2916	non-triple negative breast cancer	0.968742	0.763677	0.894338	0.649698	0.65567	0.399487	0.573335	0.691359	0.487223	0.396045	0.475441	0.404483	0.604778	0.359083	0.695917	0.390151	0.492777	0.465381	0.202812	0.594247	0.486048	0.481958	0.964994	0.819283	0.716834	0.470191	0.326826	0.466867	0.616956	0.431716	0.44728	0.49473	0.631723	0.67931	0.265679	0.601039	0.726032	0.903686	0.869205	5.51471	N0	I	0	2	0	LumA	Tubular/ cribriform	Pre
MB-2917	triple-negative breast cancer	0.94666	0.80831	0.89908	0.680145	0.69959	0.375248	0.605603	0.758448	0.572518	0.514296	0.496864	0.449509	0.617539	0.188104	0.742571	0.411438	0.713355	0.51909	0.282645	0.291416	0.447936	0.524124	0.795843	0.751938	0.856215	0.411077	0.464467	0.483928	0.639037	0.425191	0.474041	0.506441	0.683024	0.742135	0.1587	0.533569	0.838205	0.658341	0.78024	5.75998	N1	I	0	1	1	Basal	Ductal/NST	Pre
MB-2919	non-triple negative breast cancer	0.957945	0.729788	0.873545	0.650616	0.667309	0.46489	0.593249	0.724903	0.529429	0.391373	0.4768	0.314391	0.600232	0.332679	0.758871	0.347312	0.511351	0.473617	0.265984	0.485234	0.511038	0.474733	0.781304	0.785355	0.714883	0.463915	0.357168	0.496238	0.60802	0.384871	0.451436	0.489511	0.572714	0.665523	0.153727	0.516108	0.630436	0.745869	0.849478	5.65732	N0	I	1	2	0	LumB	Mucinous	Post
MB-2922	triple-negative breast cancer	0.929561	0.74748	0.892235	0.665746	0.612409	0.42058	0.596231	0.736158	0.54725	0.499431	0.486968	0.438015	0.616145	0.300193	0.742975	0.477121	0.527935	0.478817	0.122923	0.550391	0.513224	0.501164	0.946318	0.85558	0.753416	0.400793	0.412173	0.478996	0.604526	0.406552	0.453564	0.484616	0.667691	0.691196	0.239377	0.574515	0.816986	0.702382	0.776261	5.69018	N2	II	0	2	1	Her2	Ductal/NST	Pre
MB-2923	non-triple negative breast cancer	0.932791	0.731217	0.869067	0.726296	0.68072	0.285925	0.516504	0.520767	0.424492	0.343143	0.464859	0.206436	0.603988	0.393099	0.676473	0.385434	0.450416	0.424497	0.263556	0.362948	0.462482	0.443685	0.739799	0.730995	0.64949	0.363354	0.32544	0.388312	0.437118	0.449952	0.395584	0.431731	0.499849	0.612703	0.27535	0.393656	0.819197	0.821407	0.712383	5.23328	N2	II	0	1	1	Her2	Ductal/NST	Pre
MB-2927	non-triple negative breast cancer	0.924619	0.720996	0.872091	0.644371	0.634871	0.43887	0.565191	0.656987	0.49274	0.400297	0.441225	0.253624	0.585089	0.353034	0.664671	0.270145	0.507057	0.504918	0.376603	0.464763	0.497756	0.456848	0.773905	0.760573	0.745286	0.47247	0.360941	0.429882	0.565259	0.390471	0.43325	0.460184	0.575908	0.666866	0.391336	0.420291	0.678344	0.908327	0.716749	5.58122	N0	I	1	2	1	LumA	Mixed	Post
MB-2929	triple-negative breast cancer	0.949618	0.770798	0.904185	0.651	0.609485	0.428481	0.62372	0.772185	0.488271	0.430341	0.431491	0.397187	0.616991	0.310884	0.766565	0.444031	0.547055	0.517737	0.42361	0.555207	0.574097	0.496621	0.961858	0.871552	0.751698	0.413863	0.371291	0.492954	0.627189	0.475576	0.473133	0.487508	0.616939	0.707428	0.34094	0.63773	0.836105	0.805382	0.812566	5.8886	N1	I	1	2	0	Her2	Ductal/NST	Post
MB-2931	non-triple negative breast cancer	0.957439	0.766216	0.886709	0.620168	0.62612	0.373599	0.566695	0.549457	0.514533	0.330295	0.459979	0.215903	0.604603	0.261594	0.762966	0.432208	0.524009	0.467032	0.224936	0.506325	0.523196	0.478343	0.778471	0.802036	0.792734	0.443607	0.343305	0.428585	0.521597	0.441417	0.428284	0.475926	0.557087	0.705366	0.288888	0.578328	0.799635	0.848041	0.832845	5.58858	N0	I	0	2	1	LumB	Ductal/NST	Pre
MB-2932	non-triple negative breast cancer	0.913167	0.773286	0.863651	0.615134	0.545413	0.271035	0.511376	0.534836	0.517953	0.338062	0.472981	0.167741	0.580719	0.296826	0.7309	0.125853	0.466374	0.415842	0.279777	0.596129	0.474843	0.436778	0.779562	0.725098	0.815661	0.471514	0.365202	0.344659	0.359126	0.385342	0.370177	0.440492	0.487823	0.694697	0.247002	0.335138	0.763662	0.851799	0.741394	5.40677	N0	I	1	2	0	LumB	Ductal/NST	Post
MB-2933	non-triple negative breast cancer	0.916353	0.75032	0.859192	0.650426	0.652965	0.435397	0.575431	0.734227	0.562201	0.394634	0.475787	0.548824	0.599676	0.24845	0.691535	0.342173	0.558503	0.480206	0.206012	0.637488	0.493505	0.478987	0.816229	0.80495	0.727077	0.43537	0.356286	0.459215	0.610204	0.401357	0.464987	0.481705	0.638226	0.658882	0.14903	0.5092	0.818368	0.804774	0.761673	5.73656	N0	I	0	1	0	LumA	Tubular/ cribriform	Pre
MB-2939	non-triple negative breast cancer	0.951021	0.773718	0.898362	0.630727	0.642107	0.361342	0.562698	0.608435	0.538257	0.322055	0.443382	0.105385	0.591457	0.229331	0.792059	0.321479	0.468951	0.44978	0.0735441	0.489986	0.488177	0.475538	0.928158	0.802521	0.713227	0.400805	0.347698	0.421111	0.450817	0.500441	0.449362	0.475225	0.511192	0.666751	0.00569155	0.540311	0.78234	0.607172	0.794275	5.4926	N1	I	1	2	0	LumB	Ductal/NST	Post
MB-2944	non-triple negative breast cancer	0.947695	0.773096	0.898471	0.671988	0.595517	0.355693	0.541418	0.569484	0.520547	0.32903	0.454551	0.241468	0.597611	0.260055	0.738817	0.325076	0.496345	0.445455	0.337652	0.602027	0.498407	0.438682	0.770964	0.759635	0.685286	0.50222	0.328513	0.382875	0.448482	0.38551	0.416076	0.467745	0.50522	0.657763	0.212908	0.553959	0.782229	0.746422	0.782284	5.49732	N0	I	1	2	1	LumA	Mixed	Post
MB-2947	non-triple negative breast cancer	0.927991	0.777736	0.862423	0.637327	0.582693	0.583474	0.628479	0.782723	0.534395	0.419381	0.454364	0.472011	0.600821	0.423453	0.774564	0.333391	0.611068	0.493586	0.206232	0.584446	0.578704	0.485614	0.776498	0.806658	0.754651	0.420948	0.365844	0.474542	0.687215	0.467246	0.475406	0.520082	0.655008	0.702649	0.124441	0.54545	0.66569	0.706194	0.796707	5.78669	N0	I	0	1	0	LumA	Ductal/NST	Pre
MB-2951	non-triple negative breast cancer	0.924711	0.804093	0.848486	0.667964	0.611659	0.52955	0.653666	0.866805	0.545098	0.523612	0.533515	0.481003	0.594465	0.401289	0.715803	0.405063	0.574514	0.537623	0.342672	0.603197	0.5446	0.483207	0.966768	0.847286	0.783078	0.405834	0.421234	0.502044	0.711724	0.411867	0.435573	0.495428	0.696503	0.682237	0.128806	0.465878	0.611262	0.722551	0.709897	5.67376	N0	I	0	1	1	LumA	Ductal/NST	Pre
MB-2952	non-triple negative breast cancer	0.895196	0.723505	0.861632	0.677523	0.636158	0.383394	0.500676	0.551719	0.439554	0.335729	0.402533	0.10263	0.584717	0.115014	0.685148	0.484771	0.403602	0.349026	0.0370203	0.629713	0.425803	0.432713	0.907635	0.755845	0.694933	0.468213	0.275828	0.396003	0.396929	0.348851	0.430014	0.447963	0.446328	0.594482	0.0815605	0.487981	0.664475	0.863458	0.690004	5.6982	N0	I	1	2	0	LumA	Tubular/ cribriform	Post
MB-2953	non-triple negative breast cancer	0.929994	0.763328	0.883182	0.711713	0.635796	0.414118	0.626524	0.734393	0.538974	0.482305	0.502956	0.362343	0.60309	0.231944	0.747377	0.461747	0.620829	0.536434	0.207446	0.493117	0.502354	0.516602	0.973182	0.850073	0.870353	0.42187	0.418866	0.487696	0.597382	0.445869	0.467823	0.500262	0.64764	0.733535	0.253136	0.530806	0.737747	0.682599	0.837432	5.94515	N0	I	0	1	1	LumB	Ductal/NST	Pre
MB-2954	non-triple negative breast cancer	0.929818	0.737616	0.850979	0.624926	0.62827	0.35916	0.465047	0.379693	0.453789	0.246283	0.436991	0.144272	0.584477	0.18083	0.716866	0.341904	0.449958	0.433105	0.334783	0.393068	0.480692	0.422606	0.767647	0.769785	0.728668	0.451439	0.308016	0.38015	0.318552	0.310159	0.40296	0.440997	0.424708	0.645706	0.239763	0.42869	0.761342	0.7052	0.708018	5.21519	N1	I	1	2	1	LumB	Ductal/NST	Post
MB-2957	triple-negative breast cancer	0.95476	0.79814	0.885116	0.689153	0.646195	0.484187	0.647412	0.713648	0.555084	0.526425	0.422627	0.497258	0.611653	0.349477	0.763671	0.463806	0.703444	0.587427	0.341403	0.523539	0.508415	0.532817	0.990348	0.88028	0.906949	0.456475	0.461396	0.537495	0.640084	0.478209	0.510317	0.509338	0.694653	0.769857	0.308394	0.560866	0.69774	0.809416	0.806929	5.89007	N1	I	0	1	0	claudin-low	Ductal/NST	Pre
MB-2960	non-triple negative breast cancer	0.922091	0.77482	0.847239	0.642725	0.628428	0.366306	0.522278	0.487885	0.483471	0.296232	0.462488	0.182193	0.581166	0.103944	0.712269	0.303042	0.43771	0.383527	0.172412	0.654919	0.443973	0.457554	0.939092	0.798593	0.72882	0.435074	0.288953	0.403857	0.46302	0.413934	0.425026	0.467191	0.496401	0.675392	0.0459192	0.501133	0.690501	0.835774	0.773996	5.90378	N0	I	1	2	0	LumA	Ductal/NST	Post
MB-2963	triple-negative breast cancer	0.958377	0.794186	0.900424	0.614452	0.619221	0.513145	0.680822	0.700903	0.671	0.497912	0.502549	0.571533	0.638821	0.18874	0.822644	0.432845	0.576666	0.534445	0.237405	0.69478	0.587955	0.555676	0.810281	0.824475	0.823649	0.443232	0.451787	0.553546	0.669772	0.472173	0.525671	0.518476	0.651921	0.757903	0.165055	0.638946	0.780516	0.786981	0.86821	5.73664	N2	I	1	2	1	claudin-low	Mixed	Post
MB-2964	non-triple negative breast cancer	0.935504	0.733725	0.901603	0.692258	0.595103	0.481934	0.594304	0.714586	0.507085	0.398205	0.510615	0.482356	0.601461	0.30352	0.750261	0.465009	0.504362	0.506361	0.276742	0.60599	0.481654	0.490535	0.978096	0.839706	0.737075	0.446329	0.381562	0.466267	0.586589	0.421057	0.444023	0.484547	0.606229	0.693424	0.31613	0.561143	0.727855	0.817041	0.732331	5.66972	N2	II	1	2	1	Her2	Ductal/NST	Post
MB-2966	non-triple negative breast cancer	0.938019	0.790242	0.881402	0.682696	0.629658	0.343392	0.554514	0.689152	0.485016	0.33831	0.487123	0.0999229	0.577071	0.432046	0.743617	0.362479	0.470585	0.470926	0.323197	0.35734	0.488935	0.436168	0.782684	0.76603	0.757184	0.377591	0.305817	0.386315	0.589454	0.369531	0.411898	0.470445	0.575075	0.689945	0.16942	0.460518	0.658341	0.760292	0.836713	5.4638	N1	I	1	2	0	LumA	Ductal/NST	Post
MB-2969	non-triple negative breast cancer	0.92037	0.739457	0.861473	0.71444	0.691615	0.483681	0.593967	0.626697	0.508133	0.395244	0.483271	0.431462	0.589512	0.346784	0.723233	0.387619	0.541354	0.515481	0.356852	0.609233	0.494116	0.481692	0.79914	0.760814	0.749307	0.453106	0.364876	0.448927	0.557635	0.404604	0.466208	0.488531	0.58923	0.667977	0.116152	0.516715	0.749848	0.724098	0.786981	5.66874	N0	I	1	2	0	LumA	Ductal/NST	Post
MB-2970	non-triple negative breast cancer	0.912743	0.74622	0.8706	0.640911	0.655467	0.576232	0.709126	0.955411	0.563525	0.546474	0.60008	0.582014	0.621724	0.408949	0.741672	0.403525	0.613033	0.535412	0.362258	0.628625	0.557211	0.539971	0.980374	0.879465	0.761907	0.480865	0.487944	0.566926	0.791266	0.459924	0.484413	0.514961	0.727355	0.684142	0.162568	0.617616	0.652318	0.800409	0.769188	5.63773	N1	I	0	2	1	LumA	Mixed	Pre
MB-2971	non-triple negative breast cancer	0.911661	0.802036	0.872842	0.62467	0.602429	0.409588	0.601117	0.756958	0.566615	0.391235	0.430601	0.355044	0.601788	0.262247	0.743067	0.402205	0.57464	0.471823	0.0939025	0.574816	0.544569	0.486139	0.958176	0.845642	0.769892	0.44951	0.346858	0.420737	0.621343	0.407092	0.468086	0.491079	0.593738	0.6781	0.197933	0.54987	0.675637	0.761231	0.753661	5.55615	N1	I	1	2	1	LumA	Ductal/NST	Post
MB-2977	non-triple negative breast cancer	0.948186	0.74924	0.889788	0.656712	0.649095	0.392361	0.533348	0.482643	0.472657	0.366216	0.454665	0.433315	0.603774	0.273609	0.722788	0.351205	0.4131	0.41035	0.208605	0.751792	0.476425	0.443138	0.934464	0.775204	0.723772	0.500875	0.31547	0.373877	0.45981	0.449238	0.380671	0.464988	0.521122	0.670191	0.322484	0.507045	0.820689	0.837432	0.856496	5.52495	N0	I	0	1	0	LumA	Ductal/NST	Pre
MB-2983	non-triple negative breast cancer	0.955898	0.792678	0.887357	0.69387	0.65995	0.313216	0.523004	0.574174	0.478009	0.312134	0.440798	0.109435	0.568257	0.072957	0.718443	0.25938	0.48621	0.416049	0.161378	0.595757	0.454814	0.430238	0.962496	0.845537	0.823744	0.408883	0.312288	0.364846	0.425016	0.426205	0.404281	0.460698	0.50534	0.694423	0.153064	0.481516	0.906007	0.8124	0.741283	5.4193	N1	I	1	2	0	LumB	Ductal/NST	Post
MB-2984	non-triple negative breast cancer	0.916826	0.769173	0.891719	0.55814	0.61772	0.495439	0.629717	0.750393	0.504878	0.549654	0.49201	0.509912	0.616658	0.397079	0.688142	0.426762	0.594896	0.492839	0.379803	0.566891	0.504256	0.526101	0.989732	0.870383	0.8206	0.477147	0.455716	0.516055	0.600527	0.457818	0.449061	0.482431	0.673303	0.733039	0.430348	0.446759	0.747914	0.871857	0.727027	5.28433	N0	I	1	2	0	LumB	Ductal/NST	Post
MB-2990	non-triple negative breast cancer	0.930988	0.757046	0.86623	0.664115	0.635879	0.382117	0.496237	0.537705	0.301128	0.299916	0.435655	0.250504	0.559542	0.241471	0.665736	0.367496	0.421374	0.386551	0.103723	0.470042	0.425042	0.429219	0.900305	0.755802	0.69607	0.465941	0.279597	0.397213	0.455342	0.319238	0.375261	0.45261	0.475466	0.649683	0.14903	0.484776	0.747582	0.85644	0.66442	5.50409	N0	I	0	2	0	LumA	Mixed	Pre
MB-2993	triple-negative breast cancer	0.952137	0.788976	0.914355	0.766691	0.667216	0.572867	0.656182	0.840764	0.532464	0.472905	0.398601	0.491485	0.604011	0.402091	0.727455	0.462322	0.647364	0.518199	0.218867	0.455577	0.519183	0.502892	0.976451	0.841949	0.744031	0.504121	0.406925	0.491051	0.661987	0.451247	0.445121	0.512039	0.673195	0.711214	0.145273	0.619384	0.771067	0.79538	0.87672	5.2115	N0	I	1	2	0	claudin-low	Ductal/NST	Post
MB-2994	non-triple negative breast cancer	0.928403	0.795985	0.879328	0.636804	0.646186	0.457247	0.618512	0.762475	0.497926	0.457051	0.486683	0.33286	0.592009	0.268466	0.683792	0.59811	0.603445	0.52057	0.307583	0.605645	0.502847	0.486532	0.990659	0.853322	0.856356	0.543437	0.396509	0.470806	0.581765	0.40671	0.416793	0.499769	0.642138	0.721219	0.133613	0.614577	0.716638	0.687517	0.831574	5.38449	N1	I	0	2	0	LumA	Ductal/NST	Pre
MB-2996	non-triple negative breast cancer	0.938273	0.762554	0.8718	0.613177	0.614662	0.387246	0.585661	0.708848	0.550284	0.379141	0.460161	0.165746	0.607648	0.142786	0.757001	0.235642	0.573942	0.458349	0.305376	0.728722	0.533925	0.444871	0.939386	0.840725	0.780864	0.488677	0.364951	0.416674	0.578775	0.389126	0.390226	0.47488	0.546274	0.698434	0.249489	0.473283	0.698237	0.774493	0.728132	5.57294	N0	I	1	2	0	LumA	Ductal/NST	Post
MB-2999	non-triple negative breast cancer	0.928391	0.770985	0.863118	0.613688	0.568506	0.387714	0.527831	0.603635	0.477347	0.379342	0.471828	0.224275	0.575587	0.294031	0.662025	0.305237	0.509876	0.449324	0.303611	0.581695	0.414172	0.457932	0.796879	0.784997	0.867734	0.434645	0.377706	0.437729	0.478019	0.406433	0.39346	0.44997	0.553243	0.713967	0.292977	0.513787	0.788142	0.819639	0.7609	5.5214	N0	I	1	2	0	LumA	Ductal/NST	Post
MB-3001	triple-negative breast cancer	0.939227	0.825814	0.871359	0.752806	0.664088	0.485884	0.633921	0.779027	0.56987	0.541222	0.370472	0.448367	0.614182	0.355374	0.763598	0.517344	0.664561	0.545909	0.265432	0.422488	0.494458	0.518709	0.978175	0.830598	0.83643	0.425611	0.463424	0.529783	0.6443	0.505916	0.480326	0.499315	0.68752	0.714555	0.223683	0.588772	0.775985	0.754434	0.798475	5.55646	N1	I	1	2	0	claudin-low	Ductal/NST	Post
MB-3002	non-triple negative breast cancer	0.936253	0.793084	0.888357	0.686963	0.648489	0.346918	0.553433	0.754917	0.50085	0.360862	0.469825	0.277435	0.586086	0.247794	0.694489	0.382742	0.450325	0.435555	0.244687	0.586739	0.477154	0.451898	0.936593	0.82278	0.800765	0.518285	0.34747	0.404225	0.579546	0.436722	0.404673	0.476455	0.573336	0.699326	0.295519	0.495939	0.72559	0.741338	0.829088	5.50845	N1	I	1	2	0	LumA	Lobular	Post
MB-3005	non-triple negative breast cancer	0.941061	0.789228	0.893076	0.634689	0.646637	0.321355	0.605471	0.721648	0.492905	0.449388	0.493546	0.275202	0.614426	0.16528	0.753387	0.382019	0.612767	0.508309	0.26477	0.410264	0.508336	0.501871	0.799977	0.82696	0.84929	0.45312	0.353067	0.47862	0.621731	0.440886	0.443483	0.486149	0.615699	0.726603	0.205946	0.547605	0.736034	0.897884	0.873294	5.563	N0	I	0	2	0	LumA	Ductal/NST	Pre
MB-3006	non-triple negative breast cancer	0.944873	0.77888	0.903409	0.680945	0.594793	0.447243	0.644727	0.74642	0.536988	0.437624	0.438388	0.412189	0.620059	0.254245	0.779559	0.513634	0.62127	0.462521	0.214839	0.609699	0.57709	0.503993	0.974992	0.887325	0.77526	0.55162	0.402627	0.47435	0.636883	0.483349	0.460991	0.517103	0.610659	0.738146	0.234293	0.628889	0.834392	0.843344	0.951263	5.54349	N2	I	1	2	1	claudin-low	Ductal/NST	Post
MB-3007	non-triple negative breast cancer	0.929252	0.790141	0.872094	0.630625	0.62663	0.420246	0.593274	0.735055	0.432382	0.439796	0.464157	0.408817	0.59142	0.306655	0.702148	0.35681	0.579535	0.488102	0.109792	0.50519	0.504887	0.476589	0.979986	0.798425	0.888174	0.35619	0.403898	0.443298	0.579837	0.420637	0.42505	0.46979	0.616743	0.744766	0.239874	0.491794	0.853788	0.75554	0.742057	5.64983	N0	I	0	2	1	LumB	Ductal/NST	Pre
MB-3008	non-triple negative breast cancer	0.918718	0.761133	0.876993	0.696529	0.642933	0.407014	0.583404	0.718117	0.457375	0.380047	0.478215	0.18713	0.576704	0.293208	0.755177	0.29461	0.496518	0.492944	0.0719993	0.659189	0.486033	0.443039	0.963658	0.828814	0.754932	0.529708	0.328537	0.416225	0.593576	0.38909	0.408871	0.477984	0.536201	0.677329	0.00906228	0.533514	0.630712	0.653478	0.744046	5.64219	N0	I	1	2	0	LumA	Mixed	Post
MB-3013	non-triple negative breast cancer	0.940124	0.802309	0.866531	0.699273	0.652374	0.396071	0.620992	0.697814	0.559719	0.436198	0.498483	0.43445	0.604308	0.287977	0.790493	0.425595	0.550186	0.46151	0.210922	0.606906	0.536609	0.480128	0.963586	0.880745	0.812222	0.514595	0.382292	0.458571	0.609973	0.44882	0.457723	0.502667	0.582734	0.722755	0.194397	0.554457	0.678952	0.736862	0.803117	5.3599	N1	I	1	2	1	claudin-low	Ductal/NST	Post
MB-3014	triple-negative breast cancer	0.918578	0.822489	0.889756	0.69725	0.654744	0.516124	0.649618	0.787247	0.631883	0.537962	0.462538	0.640418	0.622337	0.285678	0.769317	0.398778	0.704227	0.540443	0.395362	0.423616	0.49179	0.526252	0.991574	0.845389	0.841159	0.475134	0.443861	0.518715	0.71995	0.4383	0.496733	0.521493	0.721511	0.738299	0.118638	0.543792	0.82218	0.805824	0.752279	5.8956	N1	I	0	1	0	Basal	Ductal/NST	Pre
MB-3016	non-triple negative breast cancer	0.937803	0.7901	0.869881	0.695351	0.597572	0.399982	0.559365	0.648325	0.497319	0.422847	0.442767	0.329589	0.58619	0.350396	0.718577	0.341476	0.561555	0.492952	0.0945094	0.456462	0.544468	0.49697	0.852386	0.798419	0.847713	0.408325	0.376378	0.458496	0.514587	0.446675	0.435885	0.470049	0.581683	0.745457	0.170526	0.431784	0.717191	1	0.799967	5.79588	N0	I	1	2	0	LumB	Ductal/NST	Post
MB-3021	non-triple negative breast cancer	0.91375	0.738994	0.854552	0.604548	0.632527	0.432212	0.574177	0.740793	0.495499	0.407593	0.446567	0.316542	0.588768	0.174181	0.620891	0.338379	0.501667	0.452816	0.122206	0.289404	0.472092	0.472766	0.967625	0.803763	0.72621	0.421946	0.386634	0.441386	0.596574	0.397398	0.445534	0.454211	0.540287	0.633199	0.0644858	0.461458	0.738189	0.775764	0.766867	5.92511	N1	I	1	2	0	LumA	Lobular	Post
MB-3025	non-triple negative breast cancer	0.946543	0.773229	0.879947	0.730193	0.632709	0.311614	0.517374	0.517126	0.43332	0.35677	0.373849	0.215612	0.594526	0.330278	0.6678	0.384987	0.521255	0.436349	0.21815	0.291015	0.393819	0.457657	0.985644	0.839033	0.765427	0.348926	0.35553	0.410563	0.491905	0.415791	0.412055	0.441369	0.573876	0.672143	0.129303	0.527767	0.898105	0.72675	0.769188	5.58582	N1	I	0	1	0	Her2	Ductal/NST	Pre
MB-3026	non-triple negative breast cancer	0.915266	0.780603	0.892835	0.626525	0.672244	0.395893	0.546343	0.644352	0.510726	0.382568	0.482905	0.288448	0.594269	0.159588	0.747447	0.333089	0.521028	0.440879	0.252632	0.553526	0.468412	0.458295	0.962931	0.853424	0.670773	0.417372	0.348698	0.41733	0.494445	0.359872	0.400564	0.456779	0.542636	0.65403	0.17677	0.562414	0.79842	0.692435	0.793502	5.55526	N0	I	0	2	0	LumA	Ductal/NST	Pre
MB-3028	non-triple negative breast cancer	0.920932	0.740557	0.886168	0.680334	0.68802	0.572815	0.691774	0.854833	0.659966	0.555502	0.579609	0.684904	0.623512	0.121226	0.778668	0.52319	0.610908	0.514174	0.416382	0.584116	0.581133	0.542914	0.989236	0.908934	0.813284	0.379018	0.459609	0.56297	0.777622	0.387257	0.486716	0.521132	0.741949	0.728839	0.132177	0.723987	0.783555	0.807261	0.775709	5.73252	N0	I	1	2	1	LumB	Ductal/NST	Post
MB-3031	non-triple negative breast cancer	0.923535	0.776955	0.844497	0.621894	0.617224	0.599423	0.74453	0.878833	0.72082	0.671839	0.535925	0.707587	0.648368	0.373492	0.785599	0.693941	0.706341	0.626914	0.361265	0.467335	0.586561	0.613711	0.994564	0.88682	0.825066	0.450515	0.575679	0.653248	0.80209	0.529562	0.553511	0.526367	0.761561	0.752693	0.476267	0.747693	0.771012	0.866939	0.71603	5.43409	N1	I	0	2	1	Her2	Medullary	Pre
MB-3032	non-triple negative breast cancer	0.943515	0.815117	0.904804	0.690012	0.657984	0.416929	0.567227	0.644959	0.449871	0.377442	0.436094	0.173862	0.595011	0.250857	0.726253	0.358676	0.504516	0.46649	0.150123	0.639231	0.497927	0.471824	0.770437	0.774809	0.733943	0.507328	0.361325	0.444697	0.532201	0.392771	0.448672	0.486928	0.55111	0.673592	0.16069	0.482179	0.781234	0.817815	0.801238	5.67827	N0	I	1	2	0	LumA	Ductal/NST	Post
MB-3033	non-triple negative breast cancer	0.92437	0.781748	0.880661	0.645143	0.599988	0.483042	0.61429	0.755082	0.499802	0.431773	0.473925	0.249884	0.594009	0.327931	0.711776	0.350827	0.605532	0.453215	0.085406	0.652845	0.554303	0.486615	0.788806	0.84659	0.829584	0.496534	0.378318	0.485343	0.602092	0.417125	0.430639	0.494815	0.571644	0.735834	0.180527	0.573742	0.746975	0.77499	0.860198	5.33471	N0	I	1	2	1	LumA	Ductal/NST	Post
MB-3035	non-triple negative breast cancer	0.917991	0.79705	0.868156	0.680971	0.598764	0.530885	0.607789	0.674366	0.498533	0.456494	0.484346	0.46735	0.596302	0.181978	0.708222	0.363284	0.569219	0.524722	0.193267	0.543473	0.497157	0.491861	0.985615	0.847473	0.868622	0.426189	0.391209	0.51711	0.542301	0.476805	0.4505	0.484471	0.633777	0.724191	0.195668	0.544013	0.732939	0.670387	0.723545	5.83062	N0	I	1	2	0	LumA	Ductal/NST	Post
MB-3037	non-triple negative breast cancer	0.928135	0.749314	0.891184	0.640808	0.60115	0.387763	0.552051	0.6614	0.499747	0.299151	0.413886	0.198095	0.593438	0.278002	0.721341	0.32885	0.482432	0.460878	0.187529	0.549201	0.500573	0.458818	0.95377	0.816778	0.707881	0.468361	0.320817	0.417866	0.507484	0.48423	0.404318	0.476066	0.504949	0.660643	0.204564	0.546997	0.814444	0.805769	0.846549	5.54181	N0	I	1	2	0	LumA	Mixed	Post
MB-3046	triple-negative breast cancer	0.944622	0.759331	0.879929	0.678809	0.649856	0.535453	0.59791	0.567718	0.471057	0.363382	0.374092	0.55607	0.607062	0.212665	0.71416	0.31285	0.516364	0.456423	0.175833	0.36865	0.46134	0.484517	0.959929	0.822734	0.767076	0.474644	0.33151	0.445303	0.50779	0.479706	0.459538	0.485384	0.616545	0.689798	0.126761	0.569652	0.796983	0.902249	0.846273	5.62279	N0	I	1	2	0	Basal	Ductal/NST	Post
MB-3049	non-triple negative breast cancer	0.900535	0.743965	0.865879	0.62534	0.606904	0.407536	0.589644	0.648104	0.519719	0.364958	0.510536	0.390055	0.588567	0.246931	0.74364	0.318814	0.520252	0.424819	0.16204	0.665727	0.507838	0.478064	0.945215	0.850085	0.811949	0.50238	0.404709	0.414615	0.586587	0.461406	0.415578	0.477804	0.560917	0.700668	0.371056	0.591645	0.746643	0.875007	0.82627	5.54408	N0	I	1	2	0	LumA	Lobular	Post
MB-3050	non-triple negative breast cancer	0.942736	0.767899	0.856007	0.601251	0.666367	0.343428	0.485594	0.609042	0.437513	0.330498	0.393352	0.168211	0.573589	0.107119	0.641423	0.304362	0.502792	0.403496	0.0882198	0.464508	0.416939	0.44658	0.958402	0.752813	0.734033	0.38819	0.322564	0.403351	0.451231	0.390413	0.397125	0.429655	0.486842	0.649474	0.18108	0.499475	0.873073	0.902912	0.76322	5.45669	N0	I	1	2	0	LumB	Ductal/NST	Post
MB-3057	triple-negative breast cancer	0.941177	0.798818	0.90707	0.798132	0.618065	0.484952	0.626062	0.812351	0.515471	0.574132	0.431867	0.521369	0.630575	0.285613	0.740419	0.41719	0.674866	0.524425	0.123861	0.299801	0.473098	0.52676	0.986481	0.852912	0.883634	0.457605	0.451976	0.529654	0.733073	0.455712	0.513553	0.508071	0.732172	0.748506	0.267945	0.647069	0.758634	0.87777	0.772338	5.64068	N1	I	1	2	1	Basal	Ductal/NST	Post
MB-3058	triple-negative breast cancer	0.95027	0.840552	0.880543	0.784895	0.671174	0.373413	0.598985	0.785096	0.54565	0.437606	0.38504	0.234206	0.616533	0.265618	0.758723	0.389057	0.547702	0.465405	0.061627	0.519239	0.493926	0.500554	0.816393	0.82452	0.823357	0.428868	0.361292	0.468098	0.574653	0.454956	0.500847	0.493757	0.597394	0.721346	0.240592	0.666575	0.875283	0.930209	0.866773	5.60917	N1	I	0	2	0	Basal	Ductal/NST	Pre
MB-3060	non-triple negative breast cancer	0.949217	0.793859	0.905287	0.629046	0.603521	0.319195	0.523679	0.522588	0.501347	0.332578	0.439426	0.199206	0.594501	0.0553636	0.759578	0.279602	0.486618	0.454003	0.162647	0.615014	0.503707	0.459577	0.804869	0.757364	0.857662	0.361098	0.346241	0.378746	0.407163	0.437576	0.432529	0.457396	0.506517	0.71051	0.307178	0.540311	0.784826	0.871415	0.819583	5.72368	N1	I	1	2	1	LumB	Ductal/NST	Post
MB-3062	triple-negative breast cancer	0.970686	0.772508	0.898223	0.734658	0.638808	0.477022	0.6979	0.849095	0.6742	0.5582	0.468111	0.623107	0.633183	0.381613	0.791049	0.658851	0.670828	0.585093	0.147585	0.456549	0.555679	0.579402	0.995264	0.872434	0.868588	0.465605	0.529468	0.589943	0.779232	0.534433	0.5351	0.5356	0.725218	0.778301	0.285241	0.756921	0.727248	0.865061	0.903907	5.61994	N0	I	1	2	0	claudin-low	Ductal/NST	Post
MB-3063	triple-negative breast cancer	0.965554	0.818783	0.891484	0.735817	0.608048	0.367275	0.577408	0.698531	0.508409	0.447669	0.440939	0.345134	0.611986	0.191646	0.780157	0.312663	0.619065	0.474419	0.232715	0.267834	0.508327	0.4915	0.990214	0.825325	0.831849	0.434767	0.374428	0.429616	0.535678	0.452596	0.507692	0.483488	0.622066	0.737905	0.0462508	0.507598	0.857103	0.832956	0.841686	5.83911	N2	II	0	1	1	Basal	Ductal/NST	Pre
MB-3064	non-triple negative breast cancer	0.950567	0.789742	0.904231	0.669681	0.667268	0.471115	0.59147	0.709952	0.508023	0.423901	0.466399	0.395868	0.607067	0.272475	0.695409	0.414111	0.560335	0.474643	0.350728	0.680602	0.510712	0.490951	0.953682	0.799944	0.733319	0.43678	0.353331	0.458002	0.552612	0.442174	0.450164	0.490922	0.569613	0.67985	0.144389	0.548765	0.886224	0.929436	0.873846	5.49115	N0	I	0	2	1	LumA	Mixed	Pre
MB-3067	triple-negative breast cancer	0.915099	0.755824	0.857369	0.584138	0.59816	0.62091	0.745515	0.936542	0.701676	0.654153	0.508074	0.730924	0.646377	0.491278	0.757827	0.572072	0.719848	0.637571	0.251804	0.379472	0.598722	0.600578	0.995781	0.904738	0.922168	0.453977	0.594036	0.632299	0.845411	0.564246	0.532761	0.533674	0.794882	0.773794	0.406753	0.682157	0.667072	0.824059	0.78466	5.73936	N1	I	1	2	0	claudin-low	Medullary	Post
MB-3079	non-triple negative breast cancer	0.937892	0.781565	0.894168	0.656069	0.678847	0.377611	0.527335	0.58747	0.533071	0.269744	0.451256	0.416412	0.595888	0.315512	0.70839	0.33274	0.493212	0.457181	0.205626	0.440721	0.510863	0.458886	0.960966	0.80991	0.731238	0.427818	0.300675	0.400621	0.458448	0.441521	0.422443	0.468558	0.543024	0.669981	0.3526	0.488479	0.833011	0.899099	0.825275	5.64966	N0	I	1	2	0	LumA	Mixed	Post
MB-3083	non-triple negative breast cancer	0.887733	0.761627	0.831508	0.63463	0.601307	0.435429	0.588535	0.678835	0.600987	0.473481	0.473798	0.42347	0.606512	0.360426	0.709672	0.385593	0.611983	0.501105	0.27277	0.593581	0.522429	0.486279	0.973363	0.83597	0.791682	0.443849	0.39269	0.487128	0.461361	0.353254	0.413779	0.465094	0.617179	0.700797	0.283583	0.511411	0.701387	0.947284	0.74913	5.66043	N1	I	1	2	1	LumB	Ductal/NST	Post
MB-3085	non-triple negative breast cancer	0.929924	0.785597	0.911258	0.676238	0.588322	0.465676	0.621624	0.873205	0.531084	0.479026	0.488234	0.425799	0.600114	0.408731	0.671379	0.379374	0.56963	0.466349	0.319335	0.458697	0.51382	0.499396	0.964627	0.811318	0.802867	0.521175	0.379191	0.501662	0.667227	0.452474	0.460174	0.514138	0.641099	0.71524	0.28303	0.543847	0.796486	0.732552	0.790076	5.72943	N0	I	0	1	1	Normal	Lobular	Pre
MB-3088	non-triple negative breast cancer	0.917345	0.791546	0.830507	0.682543	0.617435	0.340527	0.477665	0.495443	0.48325	0.30647	0.40845	0.111395	0.565731	0.0107761	0.655805	0.289958	0.439055	0.39061	0.282314	0.393125	0.457693	0.433359	0.961713	0.824764	0.696253	0.366466	0.276682	0.390503	0.408925	0.346914	0.421727	0.446184	0.476473	0.662327	0.227828	0.538929	0.765597	0.927723	0.725424	5.61936	N0	I	1	2	0	LumA	Ductal/NST	Post
MB-3092	non-triple negative breast cancer	0.900928	0.748168	0.831054	0.60324	0.610205	0.347437	0.494679	0.701345	0.437403	0.305746	0.466053	0.22775	0.57287	0.444935	0.627961	0.313787	0.466295	0.376454	0.318673	0.43351	0.42974	0.424537	0.860845	0.75164	0.684003	0.476388	0.238517	0.376226	0.391767	0.37346	0.388483	0.430474	0.463937	0.649218	0.161463	0.425651	0.781511	0.945129	0.700282	5.31711	N1	I	1	2	0	LumB	Mixed	Post
MB-3102	non-triple negative breast cancer	0.926849	0.757398	0.877846	0.60993	0.572655	0.501779	0.627699	0.790833	0.557732	0.517129	0.545435	0.477065	0.606756	0.282992	0.684287	0.428696	0.586329	0.501185	0.320273	0.59664	0.522244	0.502239	0.978427	0.816012	0.730579	0.47312	0.412282	0.531128	0.654746	0.40739	0.457601	0.477267	0.653787	0.668701	0.262364	0.513732	0.767807	0.774106	0.703818	5.60417	N1	I	1	2	0	LumA	Ductal/NST	Post
MB-3103	non-triple negative breast cancer	0.951383	0.803902	0.893428	0.71235	0.563012	0.412053	0.588529	0.727165	0.557015	0.387097	0.491215	0.243344	0.603608	0.21427	0.73095	0.413696	0.559329	0.444365	0.189791	0.57922	0.49511	0.479564	0.966784	0.843908	0.801626	0.396053	0.372033	0.463885	0.600795	0.429887	0.47668	0.467103	0.560416	0.706635	0.238935	0.563961	0.865061	0.808642	0.826104	5.64349	N0	I	1	2	1	LumB	Ductal/NST	Post
MB-3104	non-triple negative breast cancer	0.924391	0.806336	0.901175	0.718579	0.594995	0.367013	0.469322	0.381955	0.400272	0.270775	0.394757	0.313997	0.562535	0.187745	0.586329	0.314249	0.436884	0.404389	0.0129102	0.521397	0.400563	0.42384	0.903159	0.727193	0.736201	0.489776	0.279053	0.392916	0.315038	0.400935	0.379679	0.444219	0.443384	0.651575	0.281649	0.385423	0.88324	0.698679	0.649279	5.50662	N0	I	0	1	1	LumA	Ductal/NST	Pre
MB-3105	non-triple negative breast cancer	0.959954	0.745452	0.894183	0.622199	0.64503	0.318125	0.503754	0.389072	0.713869	0.312381	0.443012	0.522335	0.609742	0.227416	0.766162	0.224462	0.503701	0.410443	0.219363	0.412814	0.492496	0.449551	0.972894	0.757975	0.67948	0.442576	0.303729	0.398548	0.367156	0.513656	0.416831	0.451815	0.511759	0.648739	0.0851522	0.453887	0.890148	0.854451	0.896447	5.64592	N1	I	0	2	0	LumA	Tubular/ cribriform	Pre
MB-3110	non-triple negative breast cancer	0.914768	0.794326	0.854525	0.626465	0.544915	0.412912	0.637313	0.692462	0.849592	0.422096	0.525212	0.403243	0.626533	0.280598	0.78794	0.493258	0.602529	0.510229	0.223612	0.417225	0.545805	0.518134	0.979807	0.888505	0.77486	0.441524	0.417641	0.529782	0.570774	0.430926	0.456034	0.493172	0.586878	0.723624	0.206167	0.637785	0.81881	0.772891	0.851025	5.50264	N1	I	1	2	1	LumA	Lobular	Post
MB-3121	non-triple negative breast cancer	0.918245	0.72096	0.853619	0.648971	0.661321	0.383992	0.521358	0.603856	0.418699	0.356175	0.483448	0.0416228	0.576779	0.253015	0.729044	0.384897	0.493633	0.435726	0.363803	0.558065	0.495797	0.428337	0.937159	0.839509	0.740699	0.487597	0.315846	0.419759	0.510626	0.35845	0.341834	0.466725	0.554856	0.665599	0.214842	0.455324	0.722274	0.827706	0.787092	5.33614	N0	I	1	2	1	LumA	Ductal/NST	Post
MB-3122	non-triple negative breast cancer	0.954322	0.733325	0.8904	0.636648	0.614202	0.398389	0.610198	0.814337	0.532519	0.516943	0.502631	0.49316	0.613482	0.267005	0.720495	0.504019	0.563677	0.504488	0.294232	0.445587	0.509389	0.509931	0.787618	0.784539	0.698214	0.403654	0.442386	0.494496	0.644973	0.425118	0.451473	0.482511	0.669782	0.665555	0.311267	0.520362	0.753385	0.760568	0.707465	5.72964	N0	I	1	2	0	Her2	Ductal/NST	Post
MB-3123	triple-negative breast cancer	0.94586	0.784695	0.908868	0.687486	0.648367	0.372558	0.556228	0.763689	0.482257	0.469746	0.383391	0.442251	0.610871	0.176975	0.706012	0.392062	0.621296	0.459036	0.257101	0.389031	0.442997	0.484038	0.824381	0.810598	0.823724	0.384867	0.420982	0.478577	0.662265	0.432917	0.456929	0.492404	0.689301	0.732697	0.29574	0.55418	0.918992	0.857048	0.73946	5.61335	N2	II	1	2	0	Basal	Ductal/NST	Post
MB-3153	triple-negative breast cancer	0.913854	0.753973	0.830831	0.6372	0.565522	0.514382	0.597526	0.75911	0.538864	0.482619	0.443078	0.559048	0.611714	0.278978	0.678441	0.497088	0.69262	0.538624	0.179584	0.500697	0.502634	0.509785	0.995367	0.864094	0.890332	0.399543	0.409088	0.515702	0.555595	0.475314	0.405142	0.485809	0.678442	0.741482	0.228215	0.532077	0.80715	0.805824	0.678952	5.43318	N1	I	0	1	0	Basal	Ductal/NST	Pre
MB-3165	non-triple negative breast cancer	0.946331	0.758252	0.897549	0.630197	0.670738	0.223955	0.439738	0.44154	0.403913	0.216051	0.437416	0.301693	0.577447	0.191632	0.668479	0.190634	0.545184	0.455715	0.323142	0.465454	0.388322	0.428282	0.982162	0.772496	0.872353	0.405932	0.344524	0.33415	0.286411	0.440862	0.395477	0.438302	0.524121	0.676015	0.413494	0.492236	0.763497	0.721667	0.75449	5.57298	N1	I	1	2	0	Basal	Ductal/NST	Post
MB-3167	non-triple negative breast cancer	0.892822	0.746747	0.833542	0.635827	0.611408	0.348774	0.506082	0.530367	0.613235	0.267085	0.448102	0.291701	0.573616	0.147694	0.716446	0.211027	0.483443	0.412936	0.358727	0.395491	0.471139	0.435915	0.943554	0.789208	0.766435	0.393932	0.327674	0.383984	0.387996	0.379953	0.402849	0.440549	0.499647	0.67319	0.185777	0.505609	0.723159	0.761563	0.724098	5.46089	N1	I	1	2	0	LumA	Ductal/NST	Post
MB-3171	non-triple negative breast cancer	0.941441	0.774899	0.863076	0.615758	0.591436	0.398745	0.593055	0.72882	0.49765	0.428642	0.433936	0.262087	0.601697	0.160605	0.652381	0.40175	0.576431	0.472909	0.298425	0.382905	0.474536	0.458573	0.986533	0.841129	0.834922	0.489674	0.359855	0.434186	0.55145	0.438003	0.39723	0.48229	0.592376	0.714962	0.201857	0.567332	0.74388	0.660662	0.832016	5.58862	N0	I	1	2	1	LumA	Ductal/NST	Post
MB-3181	non-triple negative breast cancer	0.936335	0.73029	0.847638	0.627063	0.625761	0.345524	0.547575	0.665924	0.513429	0.410882	0.481707	0.357991	0.583554	0.268625	0.708816	0.306257	0.528222	0.487606	0.28568	0.376681	0.478045	0.450887	0.994605	0.888235	0.911905	0.449594	0.387421	0.42054	0.464038	0.484832	0.418872	0.461744	0.610175	0.708433	0.277228	0.469083	0.685749	0.62701	0.6784	5.38895	N0	I	0	1	1	LumB	Ductal/NST	Pre
MB-3211	triple-negative breast cancer	0.971274	0.787905	0.902846	0.61856	0.655084	0.426601	0.643721	0.816433	0.585705	0.539855	0.509661	0.540642	0.619903	0.220787	0.714272	0.400859	0.660909	0.522362	0.100082	0.222084	0.491427	0.540542	0.993714	0.8939	0.867967	0.47186	0.456584	0.554747	0.697789	0.471851	0.487615	0.495669	0.708038	0.737975	0.146323	0.555672	0.887716	0.737526	0.697132	5.70644	N0	I	1	2	0	Basal	Ductal/NST	Post
MB-3218	triple-negative breast cancer	0.965256	0.773837	0.873046	0.725363	0.648072	0.470402	0.675203	0.863109	0.539415	0.561248	0.427487	0.515606	0.618493	0.307203	0.760723	0.50485	0.671957	0.547825	0.373569	0.316962	0.530273	0.553895	0.98783	0.866766	0.820381	0.468616	0.487694	0.538651	0.731135	0.491664	0.509717	0.494178	0.698971	0.732551	0.373929	0.713102	0.766039	0.794054	0.741228	5.73457	N1	I	0	1	0	Basal	Ductal/NST	Pre
MB-3222	non-triple negative breast cancer	0.957335	0.747845	0.896801	0.635449	0.641034	0.308055	0.496332	0.537208	0.453899	0.266572	0.452924	0.143902	0.600935	0.241758	0.760693	0.243035	0.413029	0.4129	0.3131	0.69822	0.461145	0.449807	0.95266	0.826347	0.719262	0.427033	0.324008	0.363742	0.350717	0.427964	0.413623	0.4542	0.448092	0.663288	0.326739	0.512958	0.802674	0.800077	0.870586	5.41955	N0	I	1	2	0	LumA	Mixed	Post
MB-3228	non-triple negative breast cancer	0.947149	0.803832	0.879332	0.651307	0.660981	0.395424	0.531378	0.76402	0.467637	0.273675	0.468678	0.124862	0.594241	0.220121	0.698789	0.26654	0.439293	0.398304	0.389789	0.634071	0.486442	0.464712	0.787787	0.767604	0.767135	0.418476	0.293996	0.367629	0.568435	0.452329	0.420812	0.469415	0.533506	0.685915	0.27767	0.517102	0.866331	0.957894	0.853291	6.00581	N0	I	1	2	0	LumA	Mixed	Post
MB-3235	non-triple negative breast cancer	0.933882	0.786752	0.890305	0.640459	0.696703	0.478719	0.618413	0.737482	0.595801	0.469999	0.47203	0.479362	0.607742	0.326501	0.72218	0.450623	0.575205	0.498099	0.171364	0.487879	0.508125	0.506233	0.964112	0.831417	0.751115	0.475627	0.412696	0.478927	0.601562	0.428415	0.420279	0.474093	0.61617	0.698317	0.220036	0.596066	0.852296	0.814942	0.805714	5.44082	N0	I	1	2	1	LumB	Ductal/NST	Post
MB-3252	non-triple negative breast cancer	0.930755	0.757832	0.884022	0.664919	0.636744	0.404094	0.541403	0.56485	0.479443	0.320711	0.406064	0.238856	0.58672	0.302356	0.678972	0.297388	0.467327	0.428459	0.143999	0.670531	0.504916	0.443363	0.953287	0.797687	0.768361	0.536498	0.280845	0.411077	0.517321	0.387962	0.397187	0.47173	0.496366	0.667942	0.148975	0.492071	0.805437	0.832458	0.80179	5.25264	N0	I	0	1	0	LumA	Mucinous	Pre
MB-3253	non-triple negative breast cancer	0.95435	0.771378	0.902055	0.625291	0.601932	0.420407	0.624287	0.675635	0.587967	0.531286	0.515728	0.506839	0.605515	0.213486	0.76436	0.465373	0.591738	0.498075	0.0252687	0.484707	0.505057	0.507599	0.832278	0.781235	0.767148	0.397314	0.433666	0.536551	0.650377	0.445544	0.460053	0.492613	0.669699	0.692228	0.331491	0.575289	0.764602	0.729126	0.751782	5.35615	N1	I	1	2	1	LumB	Ductal/NST	Post
MB-3254	non-triple negative breast cancer	0.950511	0.794593	0.87471	0.642057	0.636773	0.292169	0.507763	0.514036	0.467637	0.312251	0.427953	0.208902	0.597499	0.136636	0.727678	0.238068	0.393306	0.438636	0.161102	0.663606	0.476048	0.456929	0.780395	0.802719	0.746195	0.48687	0.307369	0.425727	0.406786	0.425041	0.40463	0.456755	0.484281	0.671443	0.27546	0.548544	0.852904	0.769575	0.810853	5.2956	N0	I	1	2	0	LumA	Ductal/NST	Post
MB-3266	non-triple negative breast cancer	0.965746	0.777621	0.925078	0.679999	0.613781	0.31612	0.554437	0.548298	0.547526	0.322432	0.45285	0.308372	0.597159	0.0958341	0.78776	0.372764	0.476914	0.440676	0.2971	0.678922	0.535644	0.463689	0.786973	0.826898	0.799345	0.447384	0.329564	0.38998	0.48009	0.388135	0.437876	0.478143	0.489753	0.694079	0.279107	0.556335	0.7567	0.773719	0.875338	5.68304	N1	I	1	2	1	LumB	Mixed	Post
MB-3271	triple-negative breast cancer	0.975738	0.795953	0.920453	0.719364	0.61812	0.445714	0.64674	0.784765	0.561815	0.565337	0.42944	0.577872	0.637987	0.358429	0.745169	0.544331	0.68231	0.532504	0.422782	0.401621	0.514224	0.553933	0.998199	0.912947	0.863299	0.466366	0.493668	0.537216	0.676809	0.475683	0.489972	0.521983	0.717957	0.751377	0.416588	0.760402	0.84036	0.853014	0.764326	5.31053	N0	I	1	2	1	claudin-low	Ductal/NST	Post
MB-3272	non-triple negative breast cancer	0.952979	0.768062	0.866351	0.699159	0.5897	0.431029	0.611772	0.780792	0.514478	0.464942	0.475979	0.414118	0.599552	0.447561	0.728346	0.356159	0.568322	0.510021	0.332576	0.542145	0.490274	0.493665	0.975628	0.817651	0.769112	0.426074	0.431964	0.515289	0.636392	0.424436	0.417771	0.466129	0.652863	0.69505	0.246947	0.499641	0.778582	0.694038	0.743825	5.62917	N2	II	1	2	1	LumB	Ductal/NST	Post
MB-3275	non-triple negative breast cancer	0.960862	0.806199	0.917647	0.675891	0.660442	0.372665	0.574769	0.601428	0.490312	0.338126	0.490384	0.137127	0.609128	0.0847327	0.773995	0.41351	0.474546	0.461535	0.255115	0.593438	0.526321	0.4688	0.969465	0.793025	0.870382	0.420917	0.366158	0.398773	0.563562	0.436807	0.484491	0.481396	0.517425	0.728678	0.158093	0.609162	0.806156	0.732552	0.836216	5.70736	N0	I	0	2	1	LumB	Ductal/NST	Pre
MB-3277	triple-negative breast cancer	0.97304	0.803344	0.875556	0.740598	0.642052	0.548736	0.649754	0.795799	0.557567	0.508799	0.469852	0.579548	0.61942	0.370315	0.746361	0.469984	0.664174	0.562333	0.362369	0.487647	0.479308	0.523706	0.802913	0.859288	0.840692	0.464137	0.46873	0.520208	0.647	0.425125	0.466404	0.504539	0.735902	0.749108	0.296292	0.721611	0.849146	0.846218	0.734155	5.43334	N1	I	0	1	1	Basal	Ductal/NST	Pre
MB-3292	triple-negative breast cancer	0.963656	0.755655	0.902259	0.730027	0.607428	0.614959	0.716362	0.85235	0.643194	0.63584	0.444233	0.671007	0.62845	0.318647	0.752248	0.601026	0.68863	0.577342	0.217212	0.42696	0.550971	0.565715	0.986893	0.8994	0.848253	0.511183	0.530913	0.591638	0.755447	0.427415	0.49407	0.529377	0.759504	0.754806	0.316903	0.614743	0.816931	0.830635	0.778914	5.66426	N0	I	1	2	0	claudin-low	Ductal/NST	Post
MB-3295	non-triple negative breast cancer	0.946796	0.740812	0.888138	0.702749	0.640883	0.482524	0.577923	0.693455	0.447664	0.402773	0.438753	0.40656	0.601287	0.393713	0.694888	0.579187	0.508263	0.4892	0.302838	0.651934	0.49504	0.452915	0.95613	0.826816	0.717609	0.514409	0.322306	0.4352	0.536367	0.385096	0.408974	0.481011	0.582319	0.659282	0.179643	0.5134	0.681218	0.87147	0.767696	5.60457	N0	I	1	2	0	Normal	Ductal/NST	Post
MB-3297	triple-negative breast cancer	0.959319	0.74997	0.87336	0.726471	0.590633	0.561268	0.655227	0.750999	0.547912	0.505158	0.41356	0.595449	0.614076	0.374678	0.729593	0.4405	0.622696	0.483733	0.428244	0.253342	0.515768	0.527877	0.96832	0.858955	0.746892	0.472648	0.444672	0.530858	0.62727	0.424516	0.50182	0.492856	0.664659	0.699943	0.301155	0.59159	0.714538	0.866552	0.891418	5.5967	N1	I	0	1	0	Basal	Ductal/NST	Pre
MB-3298	non-triple negative breast cancer	0.925477	0.82529	0.907015	0.652208	0.635719	0.370151	0.552702	0.61307	0.449209	0.309151	0.438743	0.105938	0.593528	0.444972	0.710358	0.436621	0.533311	0.431777	0.197626	0.715807	0.482642	0.454245	0.914727	0.774128	0.747209	0.525176	0.32215	0.41858	0.531402	0.39941	0.422479	0.475673	0.523468	0.685493	0.310162	0.534232	0.821683	0.850638	0.806045	5.72516	N0	I	0	2	0	LumA	Ductal/NST	Pre
MB-3300	non-triple negative breast cancer	0.946365	0.746172	0.849794	0.636256	0.564254	0.373815	0.558926	0.651359	0.483416	0.393839	0.448183	0.316756	0.599513	0.209793	0.766508	0.39344	0.520229	0.527146	0.19906	0.414123	0.47649	0.480587	0.819579	0.786413	0.881805	0.413402	0.37552	0.45954	0.5242	0.369197	0.416752	0.476201	0.58706	0.753824	0.0489584	0.446262	0.750069	0.899486	0.726419	5.65267	N0	I	1	2	0	LumB	Ductal/NST	Post
MB-3301	non-triple negative breast cancer	0.954021	0.778689	0.919602	0.643106	0.667232	0.408416	0.58698	0.754144	0.533843	0.384044	0.466461	0.339218	0.611109	0.305428	0.694528	0.494347	0.515138	0.46221	0.212301	0.549147	0.524308	0.491619	0.971362	0.828193	0.738863	0.433937	0.358874	0.456368	0.588514	0.408352	0.459837	0.489043	0.583113	0.683591	0.0859811	0.516771	0.748135	0.896944	0.885782	5.59046	N0	I	0	2	0	LumB	Ductal/NST	Pre
MB-3303	non-triple negative breast cancer	0.939737	0.75965	0.885494	0.598462	0.622864	0.41757	0.648993	0.711662	0.707303	0.488922	0.500233	0.357908	0.629631	0.331622	0.868813	0.397858	0.625548	0.542432	0.331528	0.529704	0.58228	0.538868	0.820257	0.833856	0.897957	0.427479	0.512639	0.495703	0.627201	0.530305	0.461807	0.496768	0.645823	0.781015	0.348511	0.684533	0.827596	0.840692	0.806708	5.45566	N1	I	1	2	0	LumB	Other	Post
MB-3328	non-triple negative breast cancer	0.950053	0.755097	0.906177	0.648062	0.627769	0.398538	0.593489	0.741896	0.48143	0.462985	0.522623	0.32446	0.611824	0.174549	0.727323	0.391594	0.584285	0.480567	0.385155	0.46727	0.538231	0.480898	0.980101	0.832782	0.786572	0.422548	0.36296	0.459802	0.620858	0.396585	0.463898	0.486328	0.628853	0.702461	0.154224	0.525999	0.766978	0.900481	0.776924	5.71198	N1	I	1	2	0	LumA	Ductal/NST	Post
MB-3329	non-triple negative breast cancer	0.955062	0.733569	0.903134	0.690615	0.62859	0.530747	0.60965	0.54427	0.507967	0.48399	0.411215	0.478269	0.610544	0.352528	0.707881	0.617064	0.635607	0.501619	0.269073	0.52348	0.539697	0.475862	0.973666	0.839801	0.862178	0.443281	0.383301	0.471025	0.467966	0.456512	0.449166	0.497581	0.642541	0.740302	0.292093	0.544676	0.834835	0.773719	0.811571	5.60364	N0	I	1	2	1	Her2	Ductal/NST	Post
MB-3341	non-triple negative breast cancer	0.910532	0.820143	0.91265	0.642034	0.539463	0.383137	0.502919	0.472326	0.421016	0.319138	0.383863	0.248432	0.57658	0.196876	0.685057	0.29282	0.447475	0.404251	0.34841	0.648022	0.457259	0.442131	0.919652	0.780874	0.805995	0.39329	0.310014	0.39475	0.295829	0.421886	0.415578	0.445543	0.46966	0.682975	0.204343	0.497817	0.845057	0.679394	0.752666	5.5756	N0	I	1	2	1	LumA	Ductal/NST	Post
MB-3344	non-triple negative breast cancer	0.927051	0.75663	0.879955	0.651863	0.602065	0.51373	0.540075	0.626201	0.42212	0.349633	0.402792	0.47578	0.580897	0.290119	0.63835	0.316994	0.465868	0.433171	0.316521	0.611469	0.481339	0.432539	0.926917	0.786283	0.692664	0.484693	0.310198	0.401742	0.495769	0.365991	0.372977	0.462186	0.547394	0.636853	0.0663093	0.457148	0.839089	0.733492	0.796486	5.51791	N0	I	0	1	1	LumA	Ductal/NST	Pre
MB-3350	non-triple negative breast cancer	0.902755	0.766546	0.830329	0.633839	0.669227	0.273272	0.452222	0.105764	0.54747	0.205731	0.445013	0.120952	0.579714	0.313326	0.704328	0.318425	0.425654	0.377823	0.366672	0.249116	0.452931	0.397003	0.943879	0.763832	0.757804	0.385325	0.289547	0.338132	0.326655	0.362659	0.358157	0.42223	0.403242	0.615982	0.300934	0.122617	0.647234	0.888435	0.698624	5.40983	N0	I	1	2	1	LumB	Mixed	Post
MB-3351	non-triple negative breast cancer	0.945747	0.732617	0.869112	0.642042	0.63355	0.35667	0.533341	0.504657	0.657924	0.339149	0.444903	0.568899	0.603491	0.264081	0.771462	0.220884	0.571288	0.446686	0.206508	0.513124	0.504171	0.445029	0.954478	0.808177	0.713687	0.429895	0.312441	0.365759	0.360213	0.395542	0.431167	0.470892	0.561228	0.676698	0.251478	0.518926	0.769188	0.776261	0.819528	5.62603	N0	I	0	1	0	LumA	Ductal/NST	Pre
MB-3355	non-triple negative breast cancer	0.944232	0.771343	0.908741	0.701612	0.648508	0.510327	0.648978	0.669455	0.62929	0.523701	0.46317	0.533313	0.637372	0.437457	0.747331	0.548452	0.697543	0.561952	0.0718338	0.514733	0.548099	0.539662	0.997336	0.901783	0.913889	0.451275	0.452985	0.54229	0.60925	0.455601	0.483658	0.505684	0.696668	0.750623	0.135216	0.636956	0.795436	0.765707	0.833343	5.61129	N2	II	0	2	0	Her2	Ductal/NST	Pre
MB-3357	non-triple negative breast cancer	0.927635	0.769352	0.892439	0.667905	0.639687	0.322677	0.490677	0.498423	0.535553	0.317513	0.451525	0.208666	0.578273	0.0763339	0.693711	0.287857	0.433057	0.392648	0.355914	0.450223	0.403697	0.450616	0.941379	0.739829	0.746316	0.396249	0.303873	0.391232	0.419532	0.379814	0.417738	0.447835	0.49309	0.659844	0.156822	0.452782	0.676024	0.806045	0.725756	5.53839	N0	I	0	2	1	LumB	Mixed	Pre
MB-3360	non-triple negative breast cancer	0.93984	0.770165	0.888694	0.626937	0.641089	0.291542	0.5243	0.603249	0.532353	0.332391	0.419565	0.465842	0.578673	0.278104	0.75061	0.336418	0.429799	0.432757	0.311611	0.264181	0.461941	0.44907	0.963406	0.794624	0.717186	0.424521	0.319938	0.385914	0.511307	0.419939	0.420971	0.451889	0.563255	0.674234	0.284357	0.49616	0.800188	0.773277	0.851412	5.57832	N0	I	0	2	1	LumB	Ductal/NST	Pre
MB-3361	non-triple negative breast cancer	0.940991	0.792797	0.905609	0.679514	0.645135	0.448924	0.54577	0.525015	0.490699	0.388747	0.449642	0.362638	0.584548	0.2258	0.728336	0.364948	0.482627	0.420536	0.251749	0.484185	0.48831	0.444177	0.976423	0.846969	0.758181	0.353334	0.320612	0.446109	0.471877	0.379371	0.434981	0.460558	0.54994	0.66998	0.129082	0.530309	0.821075	0.603802	0.840802	5.42427	N0	I	1	2	1	LumB	Ductal/NST	Post
MB-3363	non-triple negative breast cancer	0.939205	0.778368	0.907054	0.609259	0.643559	0.346669	0.48322	0.615552	0.328493	0.420029	0.244509	0.259525	0.608499	0.405671	0.694205	0.36893	0.614974	0.497531	0.331362	0.299993	0.436806	0.471196	0.9991	0.836169	0.899973	0.30225	0.357589	0.383996	0.625815	0.595604	0.433798	0.447168	0.646421	0.71371	0.261314	0.423938	0.80715	0.924076	0.693927	5.73307	N0	I	1	2	1	Basal	Ductal/NST	Post
MB-3365	non-triple negative breast cancer	0.94288	0.778948	0.8465	0.624159	0.630844	0.383917	0.486144	0.381569	0.488657	0.289023	0.419754	0.15376	0.597178	0.281742	0.672926	0.279279	0.472207	0.390743	0.11062	0.410789	0.503542	0.422156	0.985328	0.826622	0.792816	0.356178	0.29717	0.350785	0.352495	0.43376	0.406708	0.449683	0.425036	0.673414	0.286125	0.425595	0.756755	0.934077	0.814942	5.57468	N1	I	1	2	0	LumA	Ductal/NST	Post
MB-3367	non-triple negative breast cancer	0.943825	0.795463	0.892952	0.710639	0.601379	0.565644	0.724258	0.925784	0.692131	0.66948	0.472388	0.707121	0.652112	0.524435	0.799456	0.490387	0.658794	0.601699	0.30499	0.602142	0.575459	0.590657	0.996879	0.91836	0.834107	0.471821	0.569448	0.621897	0.874998	0.509825	0.552272	0.553963	0.790078	0.76916	0.439078	0.765873	0.712881	0.877549	0.837432	6.24226	N0	I	1	2	0	claudin-low	Ductal/NST	Post
MB-3371	non-triple negative breast cancer	0.939632	0.729708	0.849153	0.611981	0.606578	0.547131	0.593087	0.684241	0.488326	0.400942	0.430953	0.551245	0.584847	0.17721	0.723986	0.279068	0.548021	0.474005	0.241211	0.407757	0.501844	0.485069	0.847771	0.807244	0.715987	0.349086	0.379188	0.476406	0.577167	0.383246	0.45778	0.469534	0.596705	0.649303	0.0578549	0.527049	0.663038	0.8681	0.758247	5.59021	N0	I	1	2	0	LumB	Ductal/NST	Post
MB-3378	non-triple negative breast cancer	0.937508	0.785527	0.878954	0.637098	0.598225	0.443708	0.63308	0.84595	0.531636	0.457978	0.48432	0.498063	0.599278	0.27303	0.691929	0.375522	0.553187	0.468462	0.235694	0.679706	0.536125	0.496422	0.821215	0.83593	0.765799	0.469206	0.39878	0.506321	0.70464	0.410821	0.457703	0.4931	0.62122	0.69001	0.279604	0.574847	0.705366	0.809692	0.863569	5.56532	N0	I	1	2	0	LumA	Lobular	Post
MB-3379	non-triple negative breast cancer	0.945926	0.752539	0.90367	0.641195	0.632998	0.395202	0.518091	0.448106	0.511885	0.2737	0.424527	0.25569	0.588262	0.167701	0.751845	0.212583	0.47894	0.404787	0.117406	0.67069	0.545316	0.449406	0.775471	0.798448	0.712059	0.411488	0.289837	0.355432	0.354976	0.387309	0.456447	0.468624	0.489923	0.682011	0.134829	0.497541	0.835884	0.824225	0.808698	5.61858	N0	I	1	2	0	LumA	Lobular	Post
MB-3381	non-triple negative breast cancer	0.940767	0.797097	0.915393	0.699792	0.603045	0.508168	0.655171	0.788075	0.619028	0.446835	0.510701	0.499185	0.60243	0.307734	0.766131	0.461184	0.604678	0.498117	0.300742	0.675207	0.548112	0.522915	0.981419	0.847182	0.832189	0.477128	0.416253	0.534491	0.703167	0.460991	0.510888	0.505686	0.622116	0.736452	0.115433	0.569542	0.771012	0.815936	0.842736	5.77046	N1	I	1	2	0	LumA	Ductal/NST	Post
MB-3382	non-triple negative breast cancer	0.962061	0.804971	0.903828	0.691498	0.620151	0.41252	0.613565	0.729538	0.609318	0.470273	0.503462	0.324951	0.627025	0.326018	0.777893	0.428129	0.586996	0.48445	0.0999714	0.664916	0.540854	0.504673	0.797241	0.853951	0.812188	0.41529	0.381943	0.485105	0.599324	0.454472	0.504577	0.490832	0.630424	0.722395	0.13715	0.613638	0.772504	0.752887	0.806432	5.67892	N0	I	1	2	0	LumB	Ductal/NST	Post
MB-3383	triple-negative breast cancer	0.948488	0.789593	0.914437	0.706865	0.619004	0.416363	0.571134	0.545926	0.542008	0.443067	0.426363	0.386941	0.617125	0.268108	0.763242	0.454439	0.61017	0.423465	0.248439	0.532667	0.510814	0.487557	0.800211	0.774369	0.822762	0.393728	0.370728	0.454864	0.619979	0.464708	0.486881	0.484761	0.594681	0.725553	0.0361386	0.565398	0.758413	0.690833	0.886832	5.62692	N2	II	0	1	1	claudin-low	Ductal/NST	Pre
MB-3386	non-triple negative breast cancer	0.9338	0.725898	0.890712	0.661125	0.669683	0.588772	0.710608	0.929149	0.594808	0.590492	0.518775	0.696199	0.629224	0.539334	0.760962	0.43075	0.660313	0.591756	0.249432	0.592921	0.589009	0.555353	0.817661	0.826557	0.807887	0.495123	0.519253	0.578681	0.793502	0.471846	0.505042	0.512662	0.760667	0.706547	0.356026	0.621982	0.753992	0.826325	0.736862	5.65891	N1	I	0	1	1	Her2	Ductal/NST	Pre
MB-3388	non-triple negative breast cancer	0.939106	0.76399	0.877184	0.645873	0.612678	0.416032	0.608852	0.794751	0.529815	0.511189	0.475474	0.454436	0.610721	0.372117	0.720399	0.537541	0.612354	0.531239	0.0665924	0.605447	0.490159	0.522395	0.96852	0.810635	0.752496	0.43829	0.446529	0.512448	0.645501	0.414385	0.483014	0.48148	0.679482	0.706383	0.296955	0.558214	0.743935	0.769962	0.742057	5.67038	N1	I	1	2	0	LumB	Ductal/NST	Post
MB-3389	non-triple negative breast cancer	0.886219	0.804837	0.833128	0.6112	0.56557	0.448938	0.581943	0.749399	0.616159	0.435568	0.464741	0.346821	0.604289	0.190243	0.725889	0.321631	0.554049	0.457288	0.3803	0.589675	0.479384	0.481169	0.992251	0.871819	0.802686	0.389238	0.368824	0.497264	0.528715	0.395956	0.400172	0.457286	0.612149	0.719086	0.315356	0.563187	0.691054	0.932586	0.806321	5.52005	N0	I	1	2	0	LumB	Lobular	Post
MB-3395	triple-negative breast cancer	0.950454	0.768743	0.921564	0.677141	0.628628	0.643776	0.723726	0.883908	0.620628	0.585366	0.476566	0.678108	0.632235	0.485257	0.763752	0.570109	0.687337	0.604734	0.350121	0.58599	0.585495	0.560439	0.994266	0.880183	0.805499	0.515254	0.529399	0.566479	0.796077	0.517475	0.505653	0.544084	0.763257	0.741701	0.441896	0.732773	0.689562	0.838703	0.899155	5.68452	N0	I	1	2	0	claudin-low	Ductal/NST	Post
MB-3396	triple-negative breast cancer	0.96707	0.768357	0.888488	0.692935	0.621868	0.363194	0.603649	0.684297	0.629014	0.461268	0.444232	0.425729	0.60909	0.203762	0.79036	0.667069	0.596591	0.505925	0.332962	0.44985	0.508907	0.523535	0.996049	0.871912	0.849953	0.412559	0.401488	0.491004	0.630478	0.461087	0.521322	0.509317	0.676576	0.747484	0.333702	0.671382	0.851467	0.862298	0.875946	5.42132	N1	I	1	2	0	Basal	Ductal/NST	Post
MB-3402	non-triple negative breast cancer	0.938592	0.793041	0.879266	0.645559	0.630549	0.426067	0.588864	0.708738	0.519112	0.384145	0.496349	0.420884	0.580253	0.296343	0.704854	0.324161	0.559061	0.471902	0.166122	0.484386	0.515919	0.487426	0.979212	0.841165	0.857731	0.389493	0.365451	0.507823	0.615097	0.453056	0.448492	0.465658	0.618003	0.736281	0.232525	0.537603	0.766867	0.623418	0.745704	5.5284	N1	I	0	1	1	LumB	Ductal/NST	Pre
MB-3403	non-triple negative breast cancer	0.943484	0.801545	0.911604	0.640797	0.603956	0.30792	0.521645	0.501457	0.523636	0.267302	0.42303	0.193542	0.596766	0.184269	0.776747	0.291899	0.401582	0.40934	0.340852	0.537554	0.522496	0.446126	0.95473	0.81666	0.793726	0.359848	0.322776	0.370902	0.416281	0.448481	0.445322	0.457482	0.506777	0.703954	0.163895	0.538377	0.768636	0.74493	0.866276	5.49314	N1	I	1	2	0	LumA	Ductal/NST	Post
MB-3412	non-triple negative breast cancer	0.940013	0.795917	0.898934	0.674294	0.61207	0.388692	0.544208	0.624987	0.545153	0.374186	0.431862	0.298751	0.603088	0.263016	0.73831	0.293303	0.455533	0.44906	0.0424823	0.422251	0.512827	0.469557	0.974489	0.826893	0.842275	0.457916	0.311831	0.41836	0.511748	0.444395	0.456077	0.46747	0.567468	0.736554	0.0894623	0.484058	0.831243	0.674642	0.875449	5.75621	N2	II	1	2	0	LumA	Ductal/NST	Post
MB-3417	non-triple negative breast cancer	0.941224	0.73153	0.827591	0.613912	0.614813	0.328317	0.460217	0.139585	0.469237	0.196798	0.461672	0.200348	0.575096	0.118027	0.701706	0.237943	0.380957	0.422747	0.277294	0.313283	0.474999	0.41651	0.962649	0.829183	0.763038	0.365786	0.328132	0.379836	0.365983	0.354244	0.354648	0.431075	0.451945	0.658759	0.224733	0.561419	0.704702	0.815881	0.859645	5.42917	N0	I	1	2	0	LumB	Mixed	Post
MB-3429	non-triple negative breast cancer	0.934423	0.737558	0.896052	0.641418	0.61549	0.480175	0.612439	0.718889	0.500133	0.415978	0.45343	0.350148	0.588768	0.370992	0.671575	0.299962	0.513986	0.460112	0.330369	0.600074	0.534309	0.477119	0.764016	0.78672	0.764024	0.581693	0.359819	0.486862	0.585902	0.454687	0.440277	0.494028	0.538969	0.655646	0.121401	0.584517	0.638504	0.752556	0.909598	5.59559	N1	I	0	2	0	Normal	Lobular	Pre
MB-3430	non-triple negative breast cancer	0.935733	0.821695	0.897324	0.697058	0.624733	0.425186	0.488628	0.433541	0.441982	0.341369	0.392903	0.242377	0.574325	0.132471	0.676042	0.331011	0.438297	0.422852	0.179088	0.69412	0.416652	0.437672	0.947055	0.772531	0.810632	0.36787	0.272905	0.361152	0.3414	0.403925	0.378965	0.452122	0.480661	0.676175	0.126209	0.425595	0.825883	0.830193	0.853788	5.5029	N1	I	1	2	0	LumA	Ductal/NST	Post
MB-3435	non-triple negative breast cancer	0.926769	0.754137	0.884717	0.729811	0.684498	0.468865	0.631126	0.752158	0.576436	0.515872	0.472961	0.501711	0.605087	0.136832	0.724527	0.374927	0.642041	0.541605	0.375776	0.536508	0.527704	0.518054	0.99447	0.860263	0.861361	0.427057	0.447766	0.525646	0.665588	0.410604	0.51322	0.484855	0.680971	0.732951	0.0994087	0.560203	0.734542	0.627728	0.668232	5.73858	N1	I	0	1	1	Her2	Ductal/NST	Pre
MB-3436	non-triple negative breast cancer	0.898899	0.753317	0.857346	0.668317	0.609944	0.369158	0.526491	0.653842	0.423058	0.383839	0.455885	0.159427	0.58509	0.213226	0.663287	0.246613	0.503014	0.482433	0.257873	0.658742	0.488378	0.423857	0.969526	0.817833	0.768766	0.379499	0.364776	0.399964	0.510408	0.36082	0.391893	0.43264	0.520325	0.65601	0.241587	0.418688	0.809526	0.633696	0.653313	5.58935	N2	II	0	1	1	LumB	Ductal/NST	Pre
MB-3437	non-triple negative breast cancer	0.925484	0.761499	0.815231	0.619134	0.608367	0.361215	0.480275	0.505319	0.436906	0.304087	0.438467	0.205758	0.575312	0.300404	0.669337	0.23908	0.480825	0.447318	0.245791	0.28793	0.425651	0.417753	0.966034	0.757749	0.707771	0.340522	0.303117	0.372038	0.326692	0.339615	0.3912	0.439548	0.460105	0.61711	0.210311	0.48008	0.752058	0.872023	0.728076	5.6727	N0	I	1	2	0	LumB	Ductal/NST	Post
MB-3439	non-triple negative breast cancer	0.925108	0.788037	0.883512	0.641545	0.594127	0.467018	0.577031	0.69831	0.501898	0.41471	0.456123	0.261306	0.585681	0.279937	0.728447	0.206238	0.499684	0.442398	0.281101	0.457866	0.539589	0.481397	0.772359	0.809232	0.767629	0.328055	0.327853	0.468988	0.50778	0.444917	0.455599	0.480916	0.554449	0.691103	0.211748	0.516052	0.764602	0.692601	0.842957	5.56954	N1	I	0	1	1	LumA	Mixed	Pre
MB-3450	non-triple negative breast cancer	0.921424	0.767644	0.865309	0.597704	0.600913	0.323771	0.452143	0.379748	0.481319	0.277599	0.413718	0.221198	0.578564	0.160494	0.659434	0.371123	0.482209	0.426633	0.327886	0.562024	0.503472	0.421329	0.814284	0.737688	0.893432	0.368428	0.253363	0.380662	0.07326	0.432025	0.394001	0.442886	0.467187	0.721376	0.268719	0.456871	0.690556	0.895342	0.6474	5.48541	N0	I	1	2	1	LumA	Ductal/NST	Post
MB-3452	non-triple negative breast cancer	0.932758	0.756731	0.909716	0.740437	0.646611	0.443631	0.614152	0.821178	0.593594	0.444101	0.524212	0.450393	0.600572	0.310485	0.771398	0.388423	0.596009	0.488263	0.114095	0.675731	0.562816	0.507235	0.963138	0.820722	0.821927	0.403562	0.381882	0.488851	0.647252	0.422374	0.500796	0.5058	0.640735	0.715263	0.262474	0.598442	0.832182	0.849202	0.876388	5.66152	N0	I	1	2	1	Normal	Ductal/NST	Post
MB-3453	triple-negative breast cancer	0.943819	0.776833	0.91064	0.73037	0.63489	0.399594	0.575125	0.64358	0.493512	0.450533	0.449334	0.332278	0.61831	0.172506	0.753101	0.4188	0.696862	0.494498	0.271777	0.592252	0.491686	0.490673	0.783765	0.764668	0.856453	0.381115	0.396974	0.452322	0.443276	0.455025	0.447192	0.49062	0.628645	0.750932	0.298724	0.496712	0.80715	0.734652	0.821849	5.54701	N1	I	1	2	1	Basal	Ductal/NST	Post
MB-3459	non-triple negative breast cancer	0.908249	0.812302	0.867613	0.6028	0.672215	0.626857	0.733984	0.917618	0.664324	0.576435	0.552331	0.742811	0.617567	0.334298	0.766971	0.66431	0.679057	0.577366	0.321873	0.654308	0.562767	0.567293	0.798567	0.846883	0.861137	0.440141	0.500153	0.627255	0.788555	0.480856	0.552098	0.527539	0.752799	0.748597	0.292811	0.683262	0.751395	0.7588	0.835056	5.63025	N0	I	1	2	0	claudin-low	Ductal/NST	Post
MB-3462	non-triple negative breast cancer	0.942677	0.785947	0.885474	0.696093	0.623452	0.525236	0.621253	0.76391	0.530146	0.438579	0.493867	0.493136	0.596531	0.333171	0.705746	0.379808	0.526087	0.502314	0.250922	0.639065	0.536712	0.494444	0.7799	0.785707	0.786112	0.503759	0.380858	0.494172	0.662454	0.38953	0.450569	0.495292	0.627705	0.687432	0.113555	0.554512	0.689783	0.85528	0.813892	5.5196	N1	I	0	1	1	LumA	Ductal/NST	Pre
MB-3466	non-triple negative breast cancer	0.947739	0.754771	0.915083	0.676433	0.629091	0.449844	0.61764	0.797344	0.54885	0.514031	0.485629	0.392302	0.610078	0.340495	0.761647	0.535969	0.549423	0.484011	0.216936	0.735801	0.491109	0.508545	0.988654	0.810029	0.779763	0.431985	0.429638	0.491907	0.648694	0.476678	0.458279	0.483038	0.681435	0.706762	0.438249	0.58518	0.786208	0.76847	0.789247	5.66934	N0	I	1	2	0	Her2	Ductal/NST	Post
MB-3467	non-triple negative breast cancer	0.951161	0.762966	0.922458	0.752829	0.648238	0.452068	0.527694	0.494009	0.431499	0.345197	0.332163	0.312928	0.606647	0.107945	0.741029	0.321759	0.444589	0.416166	0.236411	0.599661	0.486344	0.464526	0.93143	0.764481	0.749112	0.407632	0.274597	0.454809	0.395144	0.39642	0.470759	0.46579	0.478014	0.673899	0.186716	0.530254	0.859424	0.779135	0.872244	5.87192	N2	I	0	1	1	Her2	Mixed	Pre
MB-3470	non-triple negative breast cancer	0.948113	0.745072	0.895356	0.706422	0.666267	0.416454	0.545479	0.667745	0.497043	0.403368	0.417083	0.281058	0.604816	0.170616	0.692966	0.396768	0.543212	0.465847	0.249377	0.588893	0.498335	0.466228	0.9519	0.825366	0.788993	0.395448	0.324158	0.42318	0.559746	0.451463	0.462868	0.472427	0.600616	0.711709	0.143283	0.607559	0.856164	0.783113	0.782561	5.84369	N1	I	1	2	1	Her2	Ductal/NST	Post
MB-3476	triple-negative breast cancer	0.924406	0.79674	0.839543	0.582321	0.634661	0.631468	0.749369	0.888377	0.68049	0.725352	0.576168	0.745046	0.665206	0.444214	0.744521	0.84346	0.816067	0.61972	0.387913	0.452051	0.530298	0.637561	0.991223	0.904743	0.898876	0.460359	0.573756	0.706348	0.813506	0.580793	0.582072	0.555936	0.812233	0.771519	0.454661	0.690612	0.888656	0.793004	0.811847	5.56963	N0	I	1	2	0	claudin-low	Medullary	Post
MB-3479	non-triple negative breast cancer	0.920226	0.791195	0.904357	0.653212	0.622312	0.480664	0.677433	0.856543	0.680379	0.445873	0.482084	0.345138	0.603803	0.387561	0.801824	0.484446	0.632406	0.530296	0.230563	0.63431	0.569532	0.521957	0.972595	0.845166	0.826993	0.519264	0.415692	0.545475	0.759957	0.507786	0.468078	0.537615	0.64199	0.754234	0.0633254	0.637233	0.760237	0.786042	0.895729	5.77639	N1	I	1	2	0	claudin-low	Ductal/NST	Post
MB-3487	non-triple negative breast cancer	0.939435	0.759114	0.813325	0.52473	0.63886	0.455185	0.629001	0.842861	0.536436	0.539714	0.495699	0.53399	0.591292	0.448254	0.728901	0.293181	0.542517	0.52409	0.232163	0.473778	0.495632	0.485663	0.86657	0.814984	0.767718	0.419924	0.42469	0.519754	0.7396	0.39282	0.417204	0.471444	0.720187	0.680803	0.170194	0.396806	0.804222	0.648174	0.659999	5.71435	N0	I	0	1	1	LumB	Ductal/NST	Pre
MB-3488	non-triple negative breast cancer	0.931807	0.765232	0.878485	0.694618	0.633887	0.447328	0.58289	0.712214	0.479057	0.43249	0.434281	0.423716	0.594543	0.169326	0.671469	0.533847	0.585414	0.531827	0.289983	0.537652	0.51065	0.46373	0.963708	0.792224	0.8307	0.467226	0.369646	0.470686	0.567864	0.44384	0.399283	0.478785	0.632203	0.712593	0.226336	0.327071	0.81776	0.724595	0.738354	5.5297	N0	I	0	1	1	Her2	Ductal/NST	Pre
MB-3490	non-triple negative breast cancer	0.923864	0.796832	0.873603	0.608153	0.640272	0.448659	0.584318	0.781123	0.634587	0.481887	0.501336	0.480226	0.608561	0.238953	0.727666	0.365572	0.561916	0.500692	0.198729	0.392677	0.466297	0.515291	0.984854	0.844583	0.766439	0.373254	0.381113	0.521877	0.584546	0.402644	0.519014	0.480665	0.647298	0.692452	0.130408	0.560535	0.807979	0.828369	0.79002	5.66898	N0	I	0	2	1	LumB	Ductal/NST	Pre
MB-3492	non-triple negative breast cancer	0.899788	0.772181	0.879856	0.666814	0.632085	0.445271	0.593049	0.662118	0.540133	0.515228	0.473617	0.388661	0.606021	0.259764	0.731398	0.467385	0.610861	0.488081	0.180412	0.387665	0.477114	0.512508	0.792186	0.780983	0.903675	0.429053	0.41591	0.505888	0.50417	0.455171	0.469528	0.481274	0.652021	0.736964	0.104492	0.5423	0.717909	0.679615	0.729624	5.57972	N1	I	1	2	1	LumB	Ductal/NST	Post
MB-3497	non-triple negative breast cancer	0.933114	0.765038	0.892016	0.698782	0.577124	0.462333	0.616851	0.788571	0.531029	0.458227	0.431326	0.436774	0.604202	0.37294	0.74408	0.356058	0.619768	0.486779	0.155971	0.471242	0.501021	0.49769	0.775915	0.790371	0.782694	0.459766	0.423595	0.461131	0.633646	0.494161	0.444354	0.484146	0.677921	0.698905	0.307012	0.555838	0.768746	0.561916	0.775709	5.59487	N2	II	1	2	1	Her2	Ductal/NST	Post
MB-3500	triple-negative breast cancer	0.948376	0.811202	0.886903	0.771803	0.614959	0.410862	0.620782	0.638945	0.585098	0.522691	0.432006	0.341808	0.626857	0.137069	0.791115	0.467704	0.692592	0.55509	0.211308	0.379654	0.516278	0.514583	0.990688	0.907723	0.779039	0.440757	0.392032	0.500044	0.59972	0.439463	0.526675	0.537648	0.655691	0.708584	0.300602	0.562248	0.805603	0.820357	0.63657	5.68844	N0	I	1	2	0	Basal	Ductal/NST	Post
MB-3502	triple-negative breast cancer	0.953755	0.793877	0.872122	0.709704	0.64625	0.465744	0.634183	0.789123	0.56027	0.475459	0.40942	0.42653	0.613304	0.253305	0.777058	0.495453	0.655818	0.505688	0.246011	0.290249	0.526306	0.529675	0.986453	0.896376	0.880247	0.433218	0.387851	0.4801	0.678673	0.47613	0.536077	0.505728	0.699091	0.762143	0.252473	0.682213	0.767586	0.902691	0.718738	5.50462	N1	I	1	2	0	Basal	Ductal/NST	Post
MB-3506	non-triple negative breast cancer	0.918663	0.786363	0.886965	0.666795	0.635684	0.342422	0.521458	0.42383	0.513871	0.294494	0.451423	0.0423154	0.577286	0.130891	0.735789	0.314963	0.454712	0.438277	0.115916	0.625713	0.441367	0.43895	0.988068	0.819716	0.882634	0.362842	0.322038	0.384354	0.410377	0.471993	0.424565	0.454112	0.513718	0.710888	0.231972	0.497265	0.753937	0.578052	0.738299	5.60364	N1	I	0	1	1	LumB	Other	Pre
MB-3510	non-triple negative breast cancer	0.909118	0.806893	0.843095	0.647449	0.63137	0.380108	0.478751	0.352493	0.509236	0.309902	0.441331	0.277793	0.586948	0.0410426	0.688653	0.376982	0.427106	0.41844	0.278563	0.648339	0.429377	0.438179	0.766384	0.73274	0.782722	0.405322	0.292186	0.398088	0.213005	0.454457	0.411625	0.450898	0.440874	0.65003	0.194949	0.560701	0.7567	0.6763	0.677681	5.65991	N1	I	1	2	0	LumA	Mixed	Post
MB-3525	non-triple negative breast cancer	0.904334	0.754959	0.902301	0.652021	0.660236	0.454863	0.625017	0.806226	0.586256	0.547505	0.52976	0.492537	0.616961	0.255908	0.778688	0.528254	0.62391	0.558829	0.264218	0.433089	0.465663	0.550595	0.967125	0.819787	0.75333	0.420082	0.458201	0.5443	0.747193	0.410985	0.533897	0.506014	0.701325	0.686909	0.286512	0.640161	0.815992	0.883185	0.738244	6.07753	N2	II	1	2	0	LumB	Ductal/NST	Post
MB-3526	non-triple negative breast cancer	0.915937	0.761331	0.909233	0.666789	0.633148	0.459416	0.625189	0.793592	0.583718	0.431847	0.506636	0.527504	0.604018	0.264506	0.746704	0.423105	0.604746	0.579094	0.376051	0.649923	0.522532	0.515017	0.987669	0.88488	0.808904	0.425298	0.405229	0.502745	0.681209	0.463565	0.437892	0.503654	0.689211	0.738394	0.311599	0.449688	0.697022	0.763331	0.763662	5.7301	N1	I	1	2	1	Normal	Ductal/NST	Post
MB-3528	non-triple negative breast cancer	0.913466	0.742112	0.873823	0.629482	0.657583	0.550731	0.703219	0.91806	0.643083	0.598966	0.536866	0.591378	0.637583	0.396705	0.748177	0.417841	0.646333	0.610436	0.311721	0.498336	0.549199	0.543487	0.990985	0.883806	0.758781	0.425128	0.510793	0.563092	0.794629	0.385279	0.530403	0.51068	0.766201	0.692996	0.0288998	0.665304	0.765265	0.708792	0.704205	5.99194	N0	I	1	2	0	Her2	Ductal/NST	Post
MB-3530	non-triple negative breast cancer	0.894578	0.794887	0.868053	0.640542	0.590893	0.402477	0.605207	0.812075	0.648435	0.485631	0.501569	0.358669	0.591989	0.23138	0.754644	0.555454	0.573496	0.535882	0.219474	0.602992	0.511889	0.514185	0.988873	0.858969	0.800125	0.336043	0.400258	0.49483	0.703503	0.446632	0.469654	0.497501	0.684614	0.697935	0.136155	0.638946	0.685086	0.770293	0.76626	5.46308	N1	I	1	2	0	Her2	Mixed	Post
MB-3536	non-triple negative breast cancer	0.94305	0.769655	0.881389	0.701084	0.601215	0.473433	0.642746	0.821895	0.568767	0.514905	0.550768	0.460136	0.606252	0.326996	0.747924	0.575841	0.582794	0.533752	0.20706	0.600198	0.508153	0.514246	0.964729	0.84542	0.772455	0.409219	0.413237	0.519645	0.702782	0.455409	0.486282	0.497288	0.670132	0.687098	0.127148	0.598663	0.808698	0.644858	0.744654	5.61645	N2	I	0	2	1	Normal	Ductal/NST	Pre
MB-3545	non-triple negative breast cancer	0.931688	0.781115	0.877482	0.73369	0.645647	0.496802	0.625392	0.794033	0.580022	0.42274	0.47813	0.545207	0.599215	0.239478	0.720437	0.403492	0.598432	0.480831	0.235198	0.660859	0.507869	0.487215	0.939992	0.849681	0.770245	0.428814	0.367542	0.488181	0.695234	0.419211	0.453964	0.500466	0.631093	0.690914	0.121512	0.542189	0.694922	0.751727	0.750401	5.71436	N0	I	0	2	1	LumA	Ductal/NST	Pre
MB-3548	non-triple negative breast cancer	0.930566	0.750206	0.826008	0.591546	0.647214	0.389551	0.552017	0.59216	0.622559	0.458961	0.470078	0.332438	0.592404	0.201622	0.701372	0.486643	0.561577	0.519088	0.290756	0.546892	0.481065	0.488945	0.7913	0.873417	0.776115	0.388755	0.397494	0.428237	0.526036	0.359195	0.442378	0.471802	0.65345	0.702699	0.267779	0.512682	0.813284	0.836547	0.713488	5.59152	N1	I	1	2	0	LumA	Ductal/NST	Post
MB-3556	non-triple negative breast cancer	0.959125	0.748366	0.896629	0.715969	0.598393	0.518224	0.672408	0.794364	0.668738	0.546401	0.494939	0.598206	0.637452	0.353722	0.770824	0.492847	0.646891	0.529639	0.380024	0.570386	0.580593	0.541559	0.793686	0.87576	0.745518	0.464695	0.472547	0.551361	0.674591	0.471571	0.521631	0.50506	0.697912	0.701839	0.359949	0.705863	0.635796	0.863734	0.841521	5.79579	N1	I	1	2	1	Her2	Medullary	Post
MB-3567	triple-negative breast cancer	0.955927	0.783741	0.877749	0.618137	0.6169	0.5399	0.716971	0.885784	0.682917	0.587372	0.493148	0.611383	0.627211	0.301835	0.76262	0.540572	0.672143	0.572837	0.373127	0.542913	0.575496	0.566527	0.991844	0.92056	0.851035	0.419493	0.432531	0.627207	0.796173	0.491191	0.549418	0.526783	0.739046	0.730019	0.265679	0.715643	0.646627	0.830027	0.777477	5.63554	N0	I	1	2	0	claudin-low	Mixed	Post
MB-3576	non-triple negative breast cancer	0.93035	0.773832	0.89585	0.667501	0.64264	0.331725	0.514404	0.579856	0.459195	0.369341	0.451762	0.121136	0.592957	0.114912	0.700247	0.231615	0.445226	0.436237	0.184771	0.595438	0.427069	0.457621	0.940383	0.759103	0.859773	0.36933	0.292445	0.415234	0.467562	0.395364	0.451046	0.451101	0.524471	0.684807	0.137095	0.464828	0.734155	0.675747	0.738299	5.60346	N0	I	1	2	1	Her2	Mixed	Post
MB-3582	non-triple negative breast cancer	0.933911	0.792759	0.877956	0.779706	0.631188	0.550407	0.664275	0.752103	0.666752	0.485776	0.510549	0.56471	0.621724	0.223446	0.84866	0.784039	0.619271	0.530954	0.226867	0.56806	0.559368	0.525418	0.976529	0.862315	0.786295	0.422004	0.404734	0.519409	0.670418	0.428585	0.539678	0.535487	0.653428	0.730043	0.247444	0.666243	0.74703	0.835056	0.84362	5.70377	N0	I	1	2	0	claudin-low	Ductal/NST	Post
MB-3600	non-triple negative breast cancer	0.920277	0.763949	0.869264	0.610236	0.629095	0.411086	0.63572	0.782447	0.631221	0.532585	0.536489	0.522984	0.61213	0.230506	0.793934	0.443067	0.718404	0.550944	0.276908	0.607763	0.548752	0.535677	0.992467	0.866938	0.843948	0.403335	0.480357	0.509832	0.683651	0.552363	0.467498	0.493469	0.699248	0.751044	0.464497	0.640548	0.714262	0.840581	0.715146	5.65079	N1	I	1	2	0	LumB	Ductal/NST	Post
MB-3606	non-triple negative breast cancer	0.932203	0.787353	0.895067	0.652378	0.580366	0.50028	0.632533	0.657042	0.686062	0.522642	0.49327	0.404717	0.607818	0.126668	0.800809	0.577647	0.559011	0.497504	0.264439	0.402562	0.487001	0.536814	0.977175	0.849728	0.803053	0.411195	0.428003	0.536983	0.686811	0.496927	0.517288	0.510616	0.696751	0.698444	0.339614	0.630657	0.785987	0.858485	0.804995	5.55762	N0	I	1	2	0	Her2	Ductal/NST	Post
MB-3614	non-triple negative breast cancer	0.96356	0.809713	0.913143	0.617977	0.672165	0.350402	0.528858	0.660518	0.504933	0.256801	0.445529	0.244601	0.58581	0.240818	0.724124	0.260076	0.383875	0.424392	0.328107	0.646918	0.474042	0.450726	0.977297	0.752024	0.839579	0.357614	0.280064	0.439376	0.564751	0.405305	0.452574	0.456653	0.543584	0.708446	0.0965906	0.672156	0.886279	0.633033	0.854119	5.57346	N1	I	1	2	0	LumB	Ductal/NST	Post
MB-3702	triple-negative breast cancer	0.933569	0.792739	0.906848	0.691876	0.605842	0.515796	0.671065	0.816544	0.575608	0.528184	0.435812	0.639588	0.616873	0.436605	0.714949	0.600677	0.693981	0.566404	0.250094	0.395439	0.501511	0.527938	0.978142	0.857856	0.82411	0.38561	0.428753	0.539501	0.664501	0.452738	0.447099	0.529383	0.71737	0.741	0.340609	0.544013	0.856717	0.862353	0.763773	5.38461	N1	I	0	1	0	claudin-low	Ductal/NST	Pre
MB-3706	triple-negative breast cancer	0.962498	0.788196	0.888898	0.750823	0.644488	0.403362	0.60174	0.622339	0.632601	0.469956	0.359219	0.26394	0.614464	0.532	0.779557	0.516088	0.694749	0.499514	0.204522	0.368588	0.503574	0.528546	0.830305	0.853206	0.858103	0.408439	0.394836	0.487392	0.58802	0.403539	0.534233	0.502291	0.638681	0.735624	0.0849312	0.609991	0.83069	0.850859	0.819307	5.77405	N0	I	1	2	1	Basal	Ductal/NST	Post
MB-3707	non-triple negative breast cancer	0.940938	0.802482	0.898793	0.613977	0.644554	0.66039	0.720307	0.876295	0.676462	0.535977	0.521775	0.66935	0.615651	0.331536	0.783407	0.556675	0.663497	0.537008	0.351555	0.654081	0.616254	0.547122	0.984143	0.926146	0.791939	0.511483	0.44018	0.574514	0.762021	0.481658	0.558895	0.530586	0.690426	0.74743	0.069017	0.681163	0.77604	0.802288	0.902581	5.96578	N1	I	1	2	1	claudin-low	Ductal/NST	Post
MB-3711	non-triple negative breast cancer	0.915289	0.756466	0.857491	0.655252	0.661485	0.487298	0.652495	0.864102	0.623773	0.530992	0.507135	0.503996	0.620714	0.336247	0.732721	0.445073	0.610787	0.516145	0.373569	0.615377	0.526292	0.502058	0.982471	0.881152	0.782594	0.429554	0.405942	0.514984	0.662815	0.41961	0.473803	0.496839	0.705941	0.713144	0.156435	0.539537	0.703321	0.738962	0.710007	5.5883	N0	I	0	1	0	LumA	Ductal/NST	Pre
MB-3748	non-triple negative breast cancer	0.906763	0.787221	0.859349	0.636544	0.647358	0.472422	0.603864	0.717786	0.565291	0.357765	0.484558	0.481096	0.603634	0.289542	0.746255	0.246614	0.548491	0.477813	0.30979	0.58327	0.510894	0.476104	0.789237	0.811396	0.873427	0.465751	0.341492	0.479075	0.619757	0.455147	0.450804	0.491775	0.596601	0.709732	0.144389	0.551417	0.721611	0.692214	0.852351	5.5567	N0	I	1	2	0	LumA	Ductal/NST	Post
MB-3752	triple-negative breast cancer	0.920531	0.746668	0.864649	0.594386	0.641769	0.773403	0.802928	0.954032	0.751606	0.675319	0.502996	0.8602	0.658388	0.50311	0.796723	0.532599	0.740199	0.607189	0.355693	0.443998	0.63409	0.619535	0.988184	0.894593	0.899461	0.411298	0.557172	0.680549	0.878537	0.468628	0.588355	0.5412	0.810573	0.759985	0.292203	0.762171	0.608388	0.953031	0.719898	5.82465	N0	I	0	2	1	claudin-low	Medullary	Pre
MB-3754	non-triple negative breast cancer	0.937182	0.803505	0.895232	0.659342	0.601973	0.361739	0.536086	0.377596	0.647056	0.336592	0.438629	0.056356	0.591225	0.127497	0.799076	0.335521	0.444956	0.427011	0.160991	0.414628	0.531137	0.489271	0.969097	0.803999	0.851824	0.368388	0.37514	0.398622	0.394771	0.417431	0.467648	0.462653	0.518837	0.696072	0.0596231	0.506161	0.799304	0.696414	0.797204	5.89387	N0	I	1	2	1	LumB	Ductal/NST	Post
MB-3781	non-triple negative breast cancer	0.939112	0.747102	0.852926	0.658859	0.667682	0.429383	0.547721	0.765841	0.486671	0.327966	0.489914	0.613006	0.590299	0.37211	0.706313	0.306143	0.445237	0.418832	0.366341	0.483969	0.455918	0.466864	0.972731	0.805325	0.700526	0.481834	0.343153	0.442271	0.578181	0.407776	0.429859	0.468067	0.610525	0.644227	0.345969	0.576504	0.640548	0.805051	0.833398	5.76229	N0	I	0	2	1	LumA	Mixed	Pre
MB-3797	non-triple negative breast cancer	0.894931	0.746387	0.80678	0.65703	0.593202	0.319101	0.488409	0.554201	0.588684	0.252037	0.460595	0.0567806	0.591593	0.325316	0.733376	0.254409	0.362878	0.453054	0.306149	0.387524	0.454587	0.426934	0.771025	0.729201	0.760533	0.333177	0.282211	0.40939	0.406953	0.390557	0.355621	0.444244	0.484354	0.644956	0.474941	0.41471	0.722882	0.862353	0.664917	5.38045	N0	I	1	2	0	LumA	Other	Post
MB-3824	non-triple negative breast cancer	0.943454	0.77204	0.866394	0.640104	0.577198	0.367824	0.545486	0.499857	0.499747	0.411031	0.488256	0.265863	0.604097	0.264417	0.748603	0.452182	0.558698	0.449643	0.320217	0.563803	0.493981	0.500429	0.994399	0.896305	0.901447	0.389911	0.397146	0.459089	0.488518	0.453066	0.492126	0.462204	0.597163	0.758548	0.293198	0.538929	0.774935	0.847654	0.783003	5.62672	N0	I	0	2	1	LumB	Ductal/NST	Pre
MB-3838	non-triple negative breast cancer	0.935762	0.723124	0.852585	0.607123	0.671101	0.282068	0.47129	0.469126	0.45092	0.247078	0.43562	0.391444	0.579346	0.189106	0.702394	0.201147	0.407994	0.413338	0.184495	0.433358	0.489688	0.423699	0.786632	0.716529	0.650138	0.478544	0.291138	0.383095	0.40303	0.384614	0.401486	0.432321	0.474856	0.624376	0.241366	0.474388	0.745372	0.896944	0.715975	5.65966	N0	I	1	2	1	LumB	Ductal/NST	Post
MB-3840	non-triple negative breast cancer	0.898057	0.798354	0.816793	0.623219	0.620088	0.329749	0.514778	0.744268	0.467416	0.268435	0.482717	0.14698	0.55452	0.105492	0.62804	0.161659	0.438673	0.40914	0.283087	0.662094	0.455043	0.403402	0.954584	0.788554	0.766624	0.419081	0.314254	0.402429	0.40536	0.422697	0.35975	0.435101	0.483555	0.654367	0.30878	0.214566	0.628336	0.670719	0.618279	5.44041	N0	I	1	2	0	LumB	Ductal/NST	Post
MB-3842	non-triple negative breast cancer	0.933852	0.78816	0.857422	0.651248	0.653294	0.615001	0.716918	0.869509	0.581236	0.651517	0.564824	0.654404	0.616008	0.439839	0.74673	0.653572	0.667493	0.562454	0.368714	0.504433	0.566809	0.547343	0.973902	0.872976	0.794179	0.450304	0.494414	0.602393	0.752985	0.488999	0.528085	0.523999	0.732988	0.724214	0.419351	0.64961	0.588109	0.770957	0.739846	5.47829	N1	I	1	2	0	LumB	Ductal/NST	Post
MB-3850	non-triple negative breast cancer	0.970183	0.805188	0.906244	0.650644	0.629483	0.363042	0.558672	0.533457	0.535333	0.287585	0.436968	0.247468	0.599642	0.284504	0.768477	0.440844	0.513227	0.399622	0.376382	0.730008	0.543118	0.462137	0.80749	0.806442	0.839217	0.411569	0.287502	0.360266	0.509548	0.450581	0.453711	0.485776	0.524271	0.725259	0.133503	0.564016	0.822512	0.861137	0.848538	5.61065	N0	I	1	2	0	LumA	Mixed	Post
MB-3852	non-triple negative breast cancer	0.940057	0.797108	0.852147	0.630176	0.636552	0.554417	0.704604	0.931798	0.665428	0.609654	0.554348	0.638333	0.630648	0.403897	0.749198	0.680381	0.680468	0.60164	0.220301	0.528823	0.554425	0.568739	0.990934	0.893309	0.783326	0.464036	0.487565	0.604712	0.796538	0.474091	0.530207	0.524364	0.771804	0.721955	0.404487	0.683318	0.673592	0.865337	0.74819	5.67696	N0	I	0	1	0	LumA	Ductal/NST	Pre
MB-3854	non-triple negative breast cancer	0.939548	0.793535	0.899413	0.671909	0.598641	0.41964	0.524879	0.607111	0.47994	0.310819	0.417742	0.226622	0.571235	0.129659	0.693516	0.278439	0.531302	0.431266	0.294728	0.566122	0.468186	0.461124	0.773218	0.769967	0.747124	0.471947	0.304032	0.419657	0.427183	0.451905	0.436605	0.486407	0.512894	0.67915	0.253191	0.531911	0.801901	0.746754	0.802785	5.83044	N0	I	1	2	0	LumA	Mixed	Post
MB-3865	non-triple negative breast cancer	0.957988	0.749871	0.893467	0.674525	0.628482	0.444001	0.591675	0.730365	0.530698	0.348852	0.431495	0.221653	0.599401	0.285136	0.715962	0.386667	0.544998	0.481122	0.257763	0.731743	0.536679	0.480098	0.957898	0.86099	0.731214	0.543278	0.335693	0.468387	0.611776	0.507288	0.458917	0.494472	0.541869	0.678142	0.393491	0.560535	0.672377	0.841244	0.873183	5.78161	N0	I	0	2	0	claudin-low	Tubular/ cribriform	Pre
MB-3866	non-triple negative breast cancer	0.972713	0.752958	0.895255	0.651184	0.639161	0.471126	0.589796	0.733896	0.547195	0.462379	0.44341	0.409041	0.613087	0.550962	0.75976	0.385382	0.540822	0.481487	0.174288	0.612652	0.534988	0.495903	0.980021	0.837125	0.764175	0.417155	0.406143	0.464468	0.605958	0.475797	0.465223	0.495829	0.663398	0.695993	0.406587	0.491573	0.692933	0.906338	0.833619	5.54332	N0	I	1	2	0	Her2	Ductal/NST	Post
MB-3871	non-triple negative breast cancer	0.947882	0.780523	0.895979	0.583106	0.646746	0.413155	0.544791	0.605291	0.498754	0.296828	0.465814	0.300492	0.589223	0.27818	0.700433	0.362526	0.534595	0.418533	0.23288	0.660505	0.526196	0.45256	0.778194	0.761858	0.705412	0.495931	0.310321	0.400397	0.499865	0.474812	0.463385	0.484539	0.51838	0.679232	0.31729	0.52191	0.744378	0.819694	0.8639	5.79014	N1	I	1	2	0	LumA	Ductal/NST	Post
MB-3874	non-triple negative breast cancer	0.953896	0.801106	0.885832	0.599553	0.613315	0.367956	0.597298	0.747413	0.613401	0.388868	0.501361	0.385471	0.595236	0.258954	0.739676	0.342932	0.517293	0.447665	0.369927	0.687675	0.526735	0.498173	0.803449	0.808976	0.78961	0.419156	0.36153	0.484144	0.600335	0.482859	0.466903	0.486916	0.577678	0.707755	0.246008	0.54009	0.772062	0.677295	0.823949	5.58016	N0	I	0	1	0	LumA	Ductal/NST	Pre
MB-3978	non-triple negative breast cancer	0.939415	0.766414	0.846079	0.672627	0.581289	0.341934	0.49165	0.503057	0.505209	0.304589	0.401075	0.248578	0.57796	0.201485	0.735497	0.297227	0.402528	0.38237	0.179364	0.288838	0.516422	0.414753	0.939697	0.753201	0.747523	0.418142	0.308515	0.333827	0.416798	0.486775	0.397421	0.447655	0.515541	0.654746	0.296955	0.341217	0.704095	0.688788	0.762557	5.66014	N0	I	1	2	1	Her2	Ductal/NST	Post
MB-4000	non-triple negative breast cancer	0.92179	0.749378	0.772143	0.518092	0.569366	0.34264	0.524915	0.538533	0.471995	0.384291	0.421975	0.193919	0.605008	0.143398	0.708246	0.210586	0.517952	0.400029	0.135171	0.344397	0.436861	0.485366	0.797601	0.74766	0.829321	0.277358	0.39426	0.457728	0.521489	0.398417	0.395564	0.449041	0.563797	0.698694	0.196441	0.601812	0.722053	0.858706	0.809471	5.5449	N0	I	1	2	0	LumA	Ductal/NST	Post
MB-4001	non-triple negative breast cancer	0.891913	0.807545	0.823915	0.583321	0.575051	0.445384	0.589076	0.734889	0.56656	0.498979	0.454569	0.435835	0.594568	0.265967	0.656608	0.423659	0.54524	0.489013	0.3499	0.597406	0.433563	0.500887	0.986852	0.836791	0.821675	0.211628	0.377107	0.540407	0.596675	0.468626	0.422523	0.473631	0.66105	0.69708	0.0191192	0.534951	0.767973	0.679063	0.723545	5.38607	N0	I	1	2	1	LumA	Ductal/NST	Post
MB-4003	non-triple negative breast cancer	0.906695	0.803945	0.793872	0.604191	0.622976	0.492184	0.600869	0.803082	0.644683	0.511044	0.463993	0.559941	0.586718	0.116217	0.664415	0.475615	0.512821	0.537773	0.209653	0.39737	0.42805	0.532255	0.9835	0.844847	0.842701	0.419122	0.42591	0.52263	0.676952	0.482794	0.451452	0.491325	0.727091	0.707658	0.107311	0.608112	0.757253	0.655634	0.64624	5.66905	N0	I	1	2	1	Her2	Ductal/NST	Post
MB-4004	non-triple negative breast cancer	0.899726	0.720212	0.811879	0.577596	0.55649	0.416133	0.577014	0.65318	0.55365	0.449913	0.435026	0.46797	0.592695	0.295029	0.675667	0.273807	0.558228	0.498603	0.277073	0.341393	0.467195	0.498707	0.977115	0.839207	0.904852	0.34543	0.40929	0.478476	0.536757	0.42025	0.426565	0.455148	0.621127	0.721947	0.345693	0.510803	0.805548	0.838205	0.694646	5.62719	N0	I	1	2	1	LumB	Ductal/NST	Post
MB-4005	non-triple negative breast cancer	0.935438	0.788705	0.845518	0.605973	0.607256	0.638309	0.723558	0.87944	0.639442	0.556787	0.523325	0.649696	0.624757	0.39105	0.744915	0.585977	0.681243	0.562674	0.300245	0.630965	0.561296	0.576295	0.985278	0.86379	0.838228	0.497526	0.488658	0.62042	0.786416	0.508735	0.524983	0.526766	0.731972	0.732119	0.245897	0.672542	0.66989	0.885009	0.883296	5.65392	N0	I	1	2	0	claudin-low	Lobular	Post
MB-4008	non-triple negative breast cancer	0.935266	0.771491	0.848443	0.620646	0.660378	0.404474	0.521083	0.684076	0.478009	0.331708	0.447703	0.282089	0.574123	0.259074	0.715442	0.280704	0.460191	0.415348	0.327335	0.440711	0.446867	0.440433	0.982037	0.831129	0.785833	0.372813	0.338691	0.446483	0.50417	0.360675	0.40876	0.448062	0.579125	0.669504	0.124054	0.488258	0.664364	0.865061	0.767752	5.45658	N1	I	1	2	1	LumB	Ductal/NST	Post
MB-4010	non-triple negative breast cancer	0.926321	0.822298	0.856527	0.604799	0.609439	0.325832	0.471704	0.405513	0.507029	0.277615	0.406339	0.283267	0.567497	0.172523	0.690497	0.246852	0.347472	0.432212	0.0648269	0.443591	0.387532	0.459449	0.786809	0.734631	0.691554	0.304075	0.324071	0.383835	0.375544	0.491906	0.437336	0.429381	0.451681	0.628985	0.295132	0.533459	0.675361	0.923855	0.784329	6.01949	N0	I	1	2	0	Her2	Ductal/NST	Post
MB-4011	non-triple negative breast cancer	0.940147	0.772077	0.85696	0.590656	0.679744	0.441888	0.530294	0.729813	0.505098	0.310818	0.475885	0.301149	0.602795	0.323364	0.669988	0.311095	0.480333	0.413602	0.302673	0.491853	0.415583	0.462712	0.971639	0.788202	0.688401	0.430391	0.346416	0.429536	0.448304	0.465423	0.434838	0.440469	0.544912	0.630186	0.32801	0.519865	0.719898	0.8886	0.806985	5.57684	N0	I	1	2	0	LumA	Ductal/NST	Post
MB-4012	non-triple negative breast cancer	0.836563	0.708823	0.700439	0.541597	0.545867	0.355789	0.457306	0.148688	0.518119	0.277582	0.413891	0.241828	0.559486	0.268081	0.615438	0.180108	0.360425	0.447594	0.239611	0.321053	0.381592	0.438113	0.810994	0.657929	0.681587	0.342222	0.351292	0.372601	0.278752	0.359147	0.402413	0.430979	0.452908	0.584698	0.319832	0.554899	0.662983	0.666354	0.665801	6.12086	N0	I	1	2	0	Her2	Ductal/NST	Post
MB-4015	triple-negative breast cancer	0.960027	0.804008	0.889054	0.657542	0.643758	0.326386	0.53568	0.528381	0.499581	0.435271	0.416991	0.243729	0.604529	0.241945	0.746546	0.593123	0.464931	0.481825	0.103227	0.298924	0.461343	0.482896	0.801695	0.745981	0.815822	0.413132	0.390556	0.42091	0.491615	0.547157	0.461223	0.478857	0.614281	0.740227	0.420954	0.497099	0.835111	0.808421	0.823783	5.68016	N0	I	1	2	1	Her2	Ductal/NST	Post
MB-4017	non-triple negative breast cancer	0.894538	0.736197	0.833888	0.602244	0.619062	0.405188	0.50005	0.649925	0.382065	0.352145	0.393847	0.381436	0.590924	0.272726	0.649618	0.267447	0.443619	0.377063	0.376934	0.520577	0.410094	0.416146	0.914635	0.73949	0.676823	0.352662	0.265716	0.40056	0.418671	0.328468	0.400725	0.420328	0.511627	0.590621	0.0543184	0.422943	0.619605	0.923357	0.695972	5.67483	N1	I	1	2	0	LumB	Mixed	Post
MB-4018	non-triple negative breast cancer	0.906816	0.78996	0.811592	0.60537	0.585598	0.418221	0.630956	0.82664	0.598173	0.430184	0.487197	0.314828	0.585462	0.180395	0.689402	0.46182	0.606413	0.522498	0.146647	0.548976	0.547806	0.484451	0.985537	0.87622	0.844001	0.458344	0.362922	0.522045	0.65563	0.468145	0.437262	0.492522	0.649768	0.725937	0.174559	0.587832	0.675803	0.755982	0.817649	5.65438	N3	I	1	2	1	LumA	Mixed	Post
MB-4024	triple-negative breast cancer	0.92578	0.732022	0.874367	0.720294	0.610228	0.310251	0.517034	0.534339	0.482699	0.39545	0.292232	0.35613	0.614375	0.279523	0.699513	0.252145	0.691592	0.423384	0.265321	0.241158	0.419829	0.471403	0.980489	0.80213	0.806592	0.231342	0.354335	0.411007	0.405581	0.433746	0.427415	0.460016	0.588655	0.702494	0.335746	0.508703	0.843399	0.828867	0.722606	5.59664	N0	I	1	2	0	Basal	Ductal/NST	Post
MB-4033	non-triple negative breast cancer	0.934501	0.804006	0.850364	0.626111	0.579747	0.545386	0.712373	0.957508	0.600104	0.572537	0.54728	0.617206	0.628218	0.383752	0.732399	0.447383	0.629745	0.561744	0.382727	0.516869	0.561002	0.564174	0.994451	0.884885	0.820649	0.420315	0.499329	0.583799	0.815699	0.520697	0.53283	0.521079	0.742043	0.731588	0.412997	0.628944	0.715312	0.817041	0.787865	6.15664	N2	I	1	2	1	LumA	Lobular	Post
MB-4046	non-triple negative breast cancer	0.854376	0.804392	0.759692	0.596262	0.610197	0.443829	0.55527	0.6646	0.51194	0.328675	0.433739	0.340735	0.56789	0.187153	0.608766	0.3306	0.401871	0.42902	0.288494	0.507956	0.467815	0.47457	0.953747	0.803733	0.740963	0.38233	0.344135	0.492235	0.472428	0.435673	0.431229	0.46019	0.583654	0.646841	0.2433	0.429519	0.694977	0.767973	0.588606	5.63781	N0	I	1	2	0	Her2	Mixed	Post
MB-4059	non-triple negative breast cancer	0.927116	0.766109	0.836916	0.583634	0.597153	0.575452	0.713673	0.924956	0.666752	0.540481	0.503613	0.642279	0.618798	0.260373	0.716582	0.442991	0.646681	0.571416	0.325017	0.553201	0.564094	0.561435	0.991646	0.860875	0.797421	0.456666	0.480872	0.623135	0.778757	0.498648	0.491832	0.514495	0.701826	0.70246	0.331823	0.640935	0.798254	0.850141	0.767088	5.69984	N0	I	1	2	1	Normal	Ductal/NST	Post
MB-4079	non-triple negative breast cancer	0.825492	0.823746	0.738013	0.622914	0.550266	0.447732	0.641651	0.874364	0.688159	0.518099	0.522765	0.633028	0.578053	0.418413	0.626115	0.395112	0.524065	0.556536	0.25666	0.550413	0.398214	0.530176	0.910584	0.84678	0.738443	0.399414	0.436293	0.56388	0.668435	0.414309	0.515345	0.48252	0.699293	0.655606	0.116981	0.575123	0.762557	0.0756479	0.543958	6.00226	N0	I	1	2	0	Her2	Ductal/NST	Post
MB-4091	non-triple negative breast cancer	0.816855	0.756208	0.648121	0.563363	0.559131	0.333135	0.558183	0.644021	0.62918	0.317246	0.483892	0.169444	0.57566	0.243748	0.64435	0.354047	0.514102	0.441168	0.316907	0.383265	0.406135	0.470228	0.782757	0.800254	0.836747	0.314443	0.322609	0.44265	0.398508	0.397999	0.411384	0.464776	0.527418	0.673572	0.14903	0.473614	0.71161	0.775598	0.689286	5.46436	N0	I	1	2	0	LumA	Ductal/NST	Post
MB-4098	non-triple negative breast cancer	0.756377	0.707411	0.59829	0.5575	0.566597	0.394128	0.446891	0.120882	0.59856	0.240831	0.44768	0.128812	0.537958	0.39311	0.548783	0.174456	0.293691	0.361648	0.16706	0.232383	0.390577	0.453814	0.86174	0.681955	0.709485	0.367088	0.386781	0.36002	0.356464	0.357561	0.309864	0.417375	0.457457	0.563246	0.242305	0.158756	0.694756	0.884069	0.525888	6.35505	N0	I	1	2	0	Her2	Ductal/NST	Post
MB-4119	non-triple negative breast cancer	0.852266	0.777998	0.70316	0.589066	0.585682	0.29224	0.430379	0.224274	0.489319	0.308164	0.429962	0.293097	0.549454	0.234244	0.636276	0.168586	0.298646	0.35363	0.502781	0.539038	0.349398	0.454991	0.849684	0.692184	0.681318	0.265625	0.387022	0.349734	0.219981	0.457719	0.390921	0.433007	0.408415	0.575527	0.376858	0.479582	0.67315	0.878488	0.614522	6.02927	N1	I	1	2	1	Her2	Ductal/NST	Post
MB-4120	non-triple negative breast cancer	0.933904	0.752437	0.803828	0.546976	0.601959	0.307139	0.475815	0.503388	0.496767	0.229887	0.418521	0.0706895	0.585574	0.11512	0.665221	0.345399	0.36936	0.386303	0.431223	0.334689	0.436264	0.453243	0.940828	0.79239	0.743185	0.39738	0.293163	0.375267	0.418959	0.423908	0.387759	0.435556	0.512787	0.679289	0.304084	0.457203	0.85434	0.893076	0.775322	5.58862	N0	I	1	2	1	LumA	Ductal/NST	Post
MB-4126	non-triple negative breast cancer	0.886749	0.809707	0.744393	0.67094	0.663814	0.42671	0.625182	0.804957	0.648987	0.532566	0.452492	0.554249	0.588318	0.386837	0.692064	0.497795	0.501022	0.523983	0.217929	0.700811	0.377112	0.540749	0.956495	0.832408	0.804764	0.184535	0.447439	0.531128	0.68232	0.447572	0.475004	0.496637	0.706169	0.693904	0.108361	0.619495	0.723269	0.736752	0.587887	6.11144	N0	I	1	2	0	Her2	Ductal/NST	Post
MB-4127	non-triple negative breast cancer	0.859178	0.764787	0.745327	0.706398	0.578437	0.327741	0.459318	0.0368548	0.358231	0.250796	0.396036	0.204816	0.555592	0.301272	0.625618	0.222602	0.389124	0.429026	0.460464	0.352527	0.388496	0.412206	0.860468	0.682473	0.666843	0.272323	0.266218	0.346204	0.221895	0.405822	0.384775	0.420163	0.485184	0.578399	0.26054	0.23048	0.827983	0.531469	0.626071	5.88005	N2	II	1	2	0	Her2	Ductal/NST	Post
MB-4139	non-triple negative breast cancer	0.898893	0.747808	0.804384	0.611398	0.588924	0.351392	0.484442	0.603911	0.515305	0.272967	0.448264	0.0736846	0.567227	0.194384	0.653212	0.197462	0.41088	0.41296	0.317735	0.326895	0.405667	0.405503	0.922508	0.730297	0.681875	0.435856	0.30513	0.379468	0.47061	0.397095	0.361838	0.42079	0.49033	0.63735	0.230591	0.446925	0.672763	0.885561	0.691551	5.54912	N0	I	1	2	0	LumB	Ductal/NST	Post
MB-4140	non-triple negative breast cancer	0.878758	0.743198	0.753595	0.58176	0.595105	0.381689	0.554363	0.650256	0.681869	0.342016	0.44512	0.225706	0.572128	0.122687	0.685792	0.328981	0.495354	0.475504	0.320328	0.481056	0.4765	0.490597	0.928304	0.81276	0.786474	0.329112	0.398819	0.454179	0.499397	0.466848	0.413722	0.442934	0.534221	0.658837	0.324197	0.536498	0.72034	0.855777	0.726363	5.62458	N0	I	1	2	0	LumA	Ductal/NST	Post
MB-4141	non-triple negative breast cancer	0.845842	0.784345	0.685761	0.539127	0.549258	0.433987	0.566772	0.669621	0.614559	0.395466	0.468411	0.348629	0.565545	0.257529	0.576104	0.529373	0.519624	0.488441	0.445678	0.415423	0.43917	0.50442	0.957825	0.812838	0.906937	0.391103	0.429562	0.501584	0.561268	0.475365	0.428234	0.465662	0.604369	0.711569	0.165165	0.518926	0.586672	0.603194	0.534785	6.00898	N0	I	1	2	1	Her2	Ductal/NST	Post
MB-4145	non-triple negative breast cancer	0.907395	0.817721	0.835118	0.632553	0.636544	0.528074	0.634678	0.700627	0.642311	0.531628	0.551408	0.565652	0.609623	0.361959	0.725923	0.369339	0.590512	0.523238	0.237184	0.593026	0.506846	0.536621	0.964767	0.815337	0.897045	0.39747	0.433603	0.564106	0.597279	0.519882	0.466881	0.489825	0.671893	0.725361	0.449467	0.679726	0.766204	0.643753	0.669282	5.76532	N0	I	1	2	1	Her2	Ductal/NST	Post
MB-4146	triple-negative breast cancer	0.857847	0.776207	0.752809	0.634894	0.597648	0.723112	0.766464	0.925839	0.806226	0.613052	0.457457	0.784318	0.617084	0.451356	0.689327	0.490432	0.69197	0.612054	0.432327	0.332261	0.567619	0.616245	0.938807	0.857322	0.785295	0.484885	0.593862	0.655189	0.777311	0.495289	0.55458	0.5237	0.777319	0.692384	0.340885	0.70531	0.684423	0.68807	0.561585	5.92088	N3	II	0	1	1	Basal	Ductal/NST	Pre
MB-4148	non-triple negative breast cancer	0.889092	0.777327	0.824138	0.587777	0.629637	0.448196	0.586087	0.719	0.543774	0.455194	0.490138	0.474874	0.592256	0.299767	0.66256	0.385798	0.546878	0.524579	0.273597	0.389685	0.472404	0.515037	0.963413	0.805661	0.859691	0.409497	0.404263	0.506487	0.577453	0.467409	0.434171	0.473285	0.6326	0.6985	0.101453	0.439907	0.79411	0.834558	0.715036	5.47996	N3	I	1	2	1	LumB	Ductal/NST	Post
MB-4154	non-triple negative breast cancer	0.899584	0.806442	0.829798	0.657079	0.609826	0.579602	0.748556	0.932349	0.797399	0.629348	0.544876	0.695891	0.635726	0.422718	0.803643	0.634373	0.704424	0.626969	0.260411	0.564453	0.586989	0.611456	0.814645	0.868922	0.855362	0.429962	0.551867	0.666898	0.848545	0.574623	0.546462	0.532763	0.754841	0.755768	0.372935	0.825164	0.766646	0.819362	0.733934	5.71025	N0	I	1	2	0	LumB	Ductal/NST	Post
MB-4171	non-triple negative breast cancer	0.882536	0.766778	0.75665	0.57871	0.648229	0.51962	0.662516	0.805454	0.688103	0.526683	0.481175	0.674353	0.602327	0.437204	0.68462	0.467568	0.565178	0.509363	0.431389	0.530564	0.469424	0.507282	0.823943	0.82463	0.753624	0.284677	0.386205	0.546042	0.670068	0.406881	0.458572	0.480191	0.694621	0.672558	0.0440957	0.473117	0.658894	0.73211	0.649666	5.52168	N0	I	1	2	1	Her2	Mixed	Post
MB-4173	non-triple negative breast cancer	0.915408	0.799147	0.825273	0.593178	0.571628	0.347357	0.496665	0.522147	0.541457	0.27309	0.39531	0.083696	0.580858	0.136328	0.698869	0.307666	0.505468	0.413706	0.19757	0.473697	0.470325	0.448203	0.96492	0.838316	0.773387	0.375192	0.261879	0.414545	0.39329	0.434184	0.426665	0.445611	0.488129	0.653626	0.126927	0.513013	0.727137	0.755484	0.704095	5.61463	N1	I	1	2	0	LumA	Ductal/NST	Post
MB-4189	non-triple negative breast cancer	0.798786	0.778436	0.733871	0.541818	0.517769	0.665747	0.716811	0.797564	0.804075	0.620878	0.5386	0.801868	0.582205	0.591837	0.61355	0.45465	0.587992	0.651637	0.158895	0.413212	0.490759	0.607594	0.790192	0.832782	0.865512	0.559917	0.601352	0.640553	0.716106	0.502939	0.508011	0.51284	0.729353	0.658235	0.357628	0.694148	0.674753	0.141847	0.312317	6.7648	N1	I	1	2	1	Her2	Ductal/NST	Post
MB-4212	non-triple negative breast cancer	0.895408	0.766551	0.80569	0.538379	0.49809	0.422168	0.52012	0.550615	0.518947	0.291146	0.448986	0.125689	0.568399	0.149097	0.662607	0.223753	0.403111	0.458983	0.084744	0.583486	0.413631	0.438736	0.922829	0.812792	0.701775	0.373001	0.313059	0.392473	0.447466	0.462133	0.413748	0.449514	0.466441	0.627133	0.187545	0.51025	0.763662	0.826159	0.757916	5.73296	N0	I	0	2	0	LumA	Ductal/NST	Pre
MB-4213	non-triple negative breast cancer	0.909343	0.776835	0.839839	0.542089	0.610424	0.329633	0.601016	0.739855	0.650587	0.39393	0.466528	0.181525	0.605664	0.299919	0.730025	0.385011	0.566772	0.471535	0.315362	0.555573	0.508911	0.472503	0.797386	0.81876	0.789386	0.341423	0.392169	0.478709	0.628024	0.487325	0.412879	0.463014	0.59638	0.688504	0.392828	0.575123	0.717633	0.797701	0.819473	5.53121	N0	I	1	2	1	LumB	Ductal/NST	Post
MB-4222	non-triple negative breast cancer	0.773695	0.77119	0.718149	0.546804	0.569303	0.372096	0.504217	0.392106	0.699193	0.328762	0.473577	0.164838	0.546268	0.295819	0.657043	0.330597	0.376408	0.428931	0.264384	0.448361	0.357127	0.460876	0.817702	0.726793	0.716554	0.36873	0.315211	0.445595	0.370151	0.426301	0.425412	0.43812	0.471252	0.619321	0.202078	0.553351	0.785047	0.57562	0.437255	6.26666	N0	I	1	2	1	Her2	Ductal/NST	Post
MB-4224	non-triple negative breast cancer	0.819937	0.750996	0.668191	0.583305	0.538112	0.449098	0.526184	0.500354	0.647718	0.335757	0.439402	0.121581	0.551795	0.220022	0.626088	0.259245	0.297896	0.436737	0.108468	0.286305	0.405741	0.459546	0.879276	0.733477	0.723626	0.303028	0.310595	0.463251	0.367112	0.408206	0.451531	0.461947	0.495901	0.590876	0.0433774	0.532353	0.592529	0.528375	0.463723	6.2976	N1	I	1	2	1	NC	Ductal/NST	Post
MB-4230	non-triple negative breast cancer	0.896367	0.824357	0.817571	0.592807	0.606008	0.439689	0.622124	0.788627	0.593429	0.38361	0.424233	0.43649	0.588675	0.51139	0.697837	0.497421	0.5685	0.508093	0.266039	0.487424	0.491757	0.493377	0.978232	0.876459	0.754273	0.390116	0.402274	0.505003	0.690248	0.507228	0.476108	0.474854	0.6026	0.675571	0.381168	0.571255	0.708405	0.7877	0.771399	5.70816	N0	I	1	2	0	LumA	Ductal/NST	Post
MB-4233	non-triple negative breast cancer	0.902562	0.793657	0.808312	0.627166	0.57301	0.429815	0.58902	0.620352	0.62267	0.452912	0.460818	0.38253	0.578732	0.182976	0.734171	0.433777	0.529099	0.496027	0.265046	0.672742	0.443279	0.484677	0.836289	0.765898	0.781523	0.336323	0.38912	0.494395	0.484991	0.50288	0.448028	0.468515	0.624982	0.698509	0.327623	0.743659	0.812676	0.644692	0.661325	5.56949	N2	I	1	2	1	LumB	Ductal/NST	Post
MB-4234	non-triple negative breast cancer	0.884981	0.818912	0.840202	0.602149	0.546975	0.38071	0.503057	0.559994	0.550339	0.264945	0.398309	0.249852	0.571978	0.214463	0.661192	0.280819	0.446941	0.42568	0.294673	0.519287	0.451167	0.43987	0.92164	0.764725	0.781431	0.262556	0.213506	0.41506	0.358692	0.383685	0.41407	0.458117	0.515002	0.669353	0.092391	0.430679	0.719954	0.758468	0.667956	6.14459	N0	I	1	2	0	LumA	Ductal/NST	Post
MB-4235	non-triple negative breast cancer	0.915904	0.816461	0.875996	0.671488	0.609207	0.453279	0.607858	0.621787	0.529209	0.473781	0.430264	0.42393	0.59153	0.390023	0.721913	0.404944	0.586251	0.522594	0.114095	0.449463	0.471503	0.488561	0.986699	0.870984	0.80991	0.445849	0.369516	0.502422	0.579512	0.497696	0.470591	0.491006	0.667994	0.709048	0.208488	0.574681	0.671935	0.65591	0.638504	5.48411	N0	I	1	2	1	Basal	Ductal/NST	Post
MB-4236	non-triple negative breast cancer	0.860832	0.778416	0.783511	0.553456	0.602704	0.708068	0.73549	0.854226	0.708793	0.549458	0.538384	0.698738	0.60874	0.324337	0.661593	0.621986	0.698184	0.585522	0.284963	0.734431	0.543404	0.58393	0.967678	0.884195	0.816806	0.367551	0.542046	0.618715	0.705408	0.4781	0.496918	0.500749	0.703435	0.699113	0.381776	0.729568	0.579378	0.861911	0.586285	5.52247	N1	I	1	2	0	Her2	Ductal/NST	Post
MB-4250	non-triple negative breast cancer	0.920027	0.789715	0.865784	0.643415	0.528893	0.413802	0.528112	0.565512	0.552877	0.34547	0.444243	0.385279	0.582114	0.0936982	0.680561	0.398421	0.508022	0.514595	0.148302	0.586951	0.475434	0.474426	0.97709	0.792401	0.846711	0.390019	0.314624	0.447715	0.387906	0.49153	0.435792	0.472868	0.55773	0.698698	0.109355	0.474996	0.705808	0.760181	0.708902	5.67721	N1	I	1	2	1	LumA	Ductal/NST	Post
MB-4254	triple-negative breast cancer	0.943355	0.827078	0.873876	0.683166	0.602449	0.426869	0.66102	0.850805	0.720379	0.574693	0.476534	0.580435	0.61716	0.275485	0.771571	0.464815	0.677946	0.570155	0.223832	0.133298	0.496744	0.557892	0.995331	0.854715	0.882256	0.429842	0.498905	0.542483	0.76257	0.570702	0.488286	0.516554	0.75341	0.753474	0.420733	0.675582	0.774327	0.768359	0.697906	5.79462	N0	I	1	2	0	Basal	Medullary	Post
MB-4264	non-triple negative breast cancer	0.90043	0.799283	0.830545	0.661421	0.5278	0.559007	0.63041	0.639221	0.607056	0.471909	0.500421	0.595553	0.576251	0.285106	0.691363	0.512682	0.632019	0.508248	0.234701	0.299952	0.463274	0.528423	0.978933	0.863291	0.841898	0.330543	0.413197	0.556216	0.53653	0.439245	0.47053	0.492091	0.66719	0.709272	0.114439	0.612422	0.786539	0.786318	0.593745	5.82409	N1	I	1	2	0	LumA	Ductal/NST	Post
MB-4266	non-triple negative breast cancer	0.921062	0.79475	0.841706	0.632232	0.605533	0.382593	0.54931	0.72242	0.496602	0.400955	0.458643	0.37528	0.581029	0.12897	0.704038	0.276475	0.473495	0.477639	0.281928	0.577	0.453567	0.461945	0.974818	0.849681	0.793682	0.35734	0.364136	0.463958	0.597987	0.517279	0.412643	0.462065	0.610136	0.707076	0.333204	0.495552	0.888158	0.643477	0.742167	5.789	N0	I	0	1	1	LumA	Ductal/NST	Pre
MB-4270	non-triple negative breast cancer	0.928492	0.765092	0.8731	0.619675	0.601397	0.669088	0.722009	0.846667	0.66438	0.580257	0.463141	0.762873	0.611091	0.333786	0.685331	0.53447	0.641042	0.596645	0.138095	0.414885	0.569374	0.576796	0.968954	0.864821	0.861424	0.412328	0.473536	0.633289	0.657763	0.546836	0.505055	0.503227	0.740379	0.708818	0.342598	0.693319	0.743659	0.592916	0.661601	5.6526	N2	I	0	1	1	Her2	Ductal/NST	Pre
MB-4274	non-triple negative breast cancer	0.909364	0.768102	0.821834	0.592789	0.54117	0.321462	0.563769	0.642145	0.595194	0.391597	0.462501	0.179489	0.60208	0.0907356	0.691007	0.531899	0.582192	0.472195	0.137433	0.518766	0.481034	0.483988	0.988408	0.848054	0.801568	0.447096	0.346104	0.473904	0.532016	0.447085	0.494884	0.463526	0.563725	0.716505	0.15229	0.581312	0.706471	0.720285	0.684754	5.89106	N1	I	1	2	1	LumB	Ductal/NST	Post
MB-4276	non-triple negative breast cancer	0.940665	0.792176	0.880705	0.619174	0.588646	0.354615	0.569911	0.787744	0.55067	0.353127	0.460622	0.377441	0.5853	0.13993	0.722646	0.455601	0.562976	0.534932	0.291583	0.560017	0.485238	0.490201	0.965775	0.798572	0.885206	0.376767	0.365878	0.457225	0.59753	0.520847	0.443268	0.48417	0.634169	0.736888	0.221805	0.573023	0.799746	0.740067	0.731723	5.69933	N1	I	1	2	1	Her2	Ductal/NST	Post
MB-4278	non-triple negative breast cancer	0.880239	0.809812	0.746256	0.593222	0.588449	0.692594	0.722838	0.892019	0.681593	0.634707	0.516897	0.804757	0.637375	0.320226	0.688166	0.463327	0.712205	0.55993	0.229405	0.528391	0.537018	0.588067	0.794161	0.884761	0.79443	0.324492	0.492893	0.624771	0.775425	0.518508	0.534422	0.497228	0.76901	0.676524	0.358568	0.667901	0.636128	0.762336	0.64635	5.82643	N0	I	1	2	0	Her2	Medullary	Post
MB-4281	non-triple negative breast cancer	0.895285	0.783215	0.8137	0.597725	0.623107	0.340246	0.509167	0.480823	0.597401	0.28619	0.489781	0.244041	0.592784	0.274119	0.715259	0.328548	0.364258	0.414262	0.213791	0.451155	0.381354	0.470209	0.952534	0.772635	0.758106	0.354902	0.361326	0.388525	0.429351	0.545981	0.412691	0.451464	0.521812	0.691428	0.385368	0.202575	0.755761	0.797646	0.643808	5.82512	N1	I	1	2	0	Her2	Ductal/NST	Post
MB-4282	non-triple negative breast cancer	0.93431	0.785843	0.846335	0.598388	0.639809	0.345614	0.521767	0.468299	0.504492	0.33637	0.462304	0.264716	0.594718	0.0353284	0.707662	0.354714	0.530261	0.449641	0.195253	0.533078	0.428726	0.489223	0.795647	0.730989	0.863944	0.271637	0.374585	0.419874	0.411234	0.412191	0.443867	0.459993	0.539859	0.688734	0.244681	0.411284	0.753992	0.871084	0.658673	5.83274	N0	I	0	2	0	LumA	Ductal/NST	Pre
MB-4283	non-triple negative breast cancer	0.923509	0.811183	0.846685	0.637335	0.575018	0.349968	0.560117	0.657262	0.534671	0.364611	0.499563	0.253081	0.587778	0.263679	0.715741	0.386248	0.495361	0.463155	0.17186	0.585155	0.454315	0.491326	0.982777	0.805897	0.818211	0.387159	0.304763	0.465316	0.495798	0.491757	0.471004	0.469763	0.535359	0.703213	0.243853	0.621153	0.767199	0.771509	0.745704	5.79933	N1	I	1	2	0	LumA	Ductal/NST	Post
MB-4289	non-triple negative breast cancer	0.869055	0.776857	0.791458	0.601763	0.582892	0.255737	0.451467	0.185874	0.3771	0.203161	0.508853	0.209283	0.562941	0.127145	0.657288	0.230977	0.426188	0.381103	0.319997	0.455241	0.413433	0.416026	0.915005	0.713725	0.67104	0.42224	0.254561	0.385654	0.32332	0.413822	0.353391	0.43757	0.464725	0.63584	0.154059	0.104935	0.728519	0.810797	0.751008	5.47275	N0	I	1	2	1	Her2	Lobular	Post
MB-4292	non-triple negative breast cancer	0.851112	0.782733	0.76133	0.578736	0.58953	0.369702	0.452548	0.447609	0.424879	0.304846	0.376748	0.09622	0.55407	0.186773	0.599525	0.309269	0.368904	0.397917	0.322811	0.401666	0.415276	0.417874	0.873033	0.760125	0.665106	0.299427	0.306137	0.338338	0.374103	0.540478	0.335194	0.440284	0.429462	0.614521	0.32149	0.0890203	0.760458	0.851246	0.663259	5.66465	N0	I	1	2	0	LumA	Ductal/NST	Post
MB-4293	non-triple negative breast cancer	0.913249	0.80718	0.843599	0.626747	0.597392	0.384297	0.449521	0.379031	0.417485	0.222448	0.443954	0.0668333	0.578311	0.316307	0.653936	0.214557	0.340348	0.345388	0.341845	0.735889	0.412892	0.423368	0.788875	0.719868	0.69646	0.317821	0.232449	0.357649	0.299366	0.427947	0.398335	0.436917	0.446208	0.637483	0.114715	0.436979	0.820302	0.917666	0.693485	5.64095	N0	I	1	2	0	LumA	Mixed	Post
MB-4300	non-triple negative breast cancer	0.850286	0.797734	0.767376	0.668583	0.585134	0.453274	0.592185	0.738034	0.538919	0.475014	0.443713	0.374738	0.591195	0.541445	0.667796	0.371891	0.583526	0.526444	0.281101	0.346783	0.475343	0.515566	0.947356	0.811342	0.862815	0.459712	0.440373	0.4875	0.667829	0.512099	0.457871	0.485904	0.664344	0.693135	0.292203	0.57457	0.729568	0.218987	0.463502	5.56666	N1	I	1	2	0	Her2	Ductal/NST	Post
MB-4303	triple-negative breast cancer	0.898037	0.802864	0.85232	0.65669	0.590047	0.452712	0.610886	0.761261	0.589291	0.536403	0.453916	0.486749	0.61371	0.230869	0.697695	0.444923	0.651755	0.550091	0.236632	0.394918	0.416727	0.544432	0.791514	0.738745	0.925889	0.282317	0.42667	0.535948	0.650444	0.605787	0.493485	0.505028	0.717946	0.743807	0.331823	0.531138	0.787368	0.54766	0.675747	6.29615	N0	I	1	2	0	Basal	Ductal/NST	Post
MB-4306	non-triple negative breast cancer	0.901915	0.796573	0.767805	0.571286	0.55256	0.356113	0.423628	0.339693	0.387417	0.35947	0.361332	0.114868	0.573975	0.270879	0.59829	0.220973	0.341095	0.378674	0.240549	0.435984	0.400324	0.418347	0.824434	0.712749	0.683753	0.391692	0.280379	0.385496	0.375213	0.467196	0.343173	0.418944	0.474006	0.594219	0.304747	0.287672	0.693982	0.928828	0.674421	5.42602	N0	I	1	2	0	LumA	Mixed	Post
MB-4310	non-triple negative breast cancer	0.805903	0.750701	0.704274	0.646914	0.591487	0.302935	0.391464	0	0.493788	0.265444	0.485285	0.249921	0.541728	0.106773	0.542061	0.314517	0.323122	0.34002	0.389072	0.291243	0.338588	0.373248	0.699857	0.570061	0.672756	0.423812	0.300475	0.25965	0.0383795	0.33692	0.350576	0.411811	0.383024	0.571099	0.175886	0.197381	0.676024	0.672045	0.546057	5.65694	N0	I	1	2	0	LumA	Ductal/NST	Post
MB-4313	non-triple negative breast cancer	0.871575	0.793899	0.717147	0.595325	0.482891	0.405114	0.533412	0.321597	0.476464	0.339739	0.464013	0.252749	0.570428	0.328785	0.64845	0.259882	0.365618	0.528006	0.52816	0.538005	0.419558	0.487133	0.865802	0.685975	0.748978	0.439865	0.428271	0.437033	0.407681	0.510217	0.384789	0.469704	0.52652	0.640192	0.309333	0.110792	0.584683	0.534564	0.589269	5.69765	N2	II	1	2	1	LumA	Mixed	Post
MB-4317	non-triple negative breast cancer	0.875574	0.837233	0.759318	0.560492	0.607396	0.538191	0.634333	0.720324	0.646449	0.478305	0.474974	0.479949	0.610998	0.309431	0.66975	0.526545	0.583239	0.584421	0.305652	0.332142	0.444259	0.537953	0.960879	0.867617	0.843961	0.404368	0.416216	0.581375	0.5769	0.504416	0.510104	0.480139	0.688561	0.693892	0.326076	0.590927	0.835498	0.401503	0.71603	5.78062	N0	I	1	2	0	Her2	Ductal/NST	Post
MB-4318	non-triple negative breast cancer	0.895332	0.81471	0.789146	0.603794	0.579315	0.325338	0.506147	0.560546	0.559939	0.330992	0.473299	0.178238	0.57738	0.200596	0.674145	0.356395	0.483348	0.458242	0.134564	0.665006	0.420268	0.459565	0.801541	0.761059	0.817118	0.336721	0.322935	0.417768	0.411284	0.394536	0.39239	0.443887	0.536504	0.694527	0.15113	0.429795	0.777532	0.823396	0.61734	5.78152	N1	I	1	2	0	LumB	Ductal/NST	Post
MB-4322	non-triple negative breast cancer	0.908637	0.814664	0.819534	0.576888	0.545201	0.325672	0.491316	0.301183	0.551719	0.382092	0.445075	0.165589	0.592022	0.288112	0.668093	0.193179	0.408967	0.420691	0.310121	0.578582	0.397904	0.462332	0.930725	0.741733	0.780767	0.399959	0.300602	0.374608	0.361215	0.435848	0.423189	0.441851	0.474952	0.680053	0.259822	0.383599	0.774493	0.904957	0.705089	5.62343	N1	I	1	2	0	LumA	Ductal/NST	Post
MB-4323	non-triple negative breast cancer	0.917041	0.797715	0.812234	0.597124	0.594261	0.337165	0.49381	0.484906	0.469899	0.292205	0.430434	0.155888	0.580527	0.0754205	0.639969	0.219609	0.469352	0.43157	0.396024	0.277125	0.387191	0.454775	0.785788	0.712542	0.776992	0.38143	0.280922	0.421286	0.386754	0.474454	0.429309	0.442601	0.527901	0.671052	0.1587	0.443554	0.796707	0.734818	0.657512	5.83826	N2	I	1	2	1	LumA	Ductal/NST	Post
MB-4324	non-triple negative breast cancer	0.870548	0.79996	0.794306	0.643999	0.702126	0.42541	0.455333	0.504216	0.430672	0.241282	0.40071	0.0417199	0.551537	0.384536	0.627837	0.349644	0.332083	0.402708	0.204908	0.610301	0.348001	0.438516	0.718577	0.654309	0.627289	0.322146	0.277919	0.381211	0.355826	0.41357	0.391169	0.426822	0.409955	0.592601	0.174228	0.0954302	0.763165	0.771785	0.622479	6.32813	N3	II	1	2	1	Her2	Ductal/NST	Post
MB-4328	non-triple negative breast cancer	0.931523	0.808053	0.828499	0.558857	0.546143	0.337812	0.523859	0.506588	0.509402	0.322829	0.458611	0.111969	0.591541	0.240193	0.754549	0.298518	0.651045	0.444171	0.355031	0.572202	0.509384	0.474595	0.988822	0.819131	0.894582	0.343139	0.364256	0.438359	0.273293	0.492077	0.443408	0.450403	0.54736	0.751011	0.402	0.705366	0.792397	0.833619	0.725093	5.63423	N1	I	1	2	0	LumA	Ductal/NST	Post
MB-4329	non-triple negative breast cancer	0.944299	0.769177	0.85304	0.628654	0.608259	0.357975	0.567844	0.628959	0.542174	0.322569	0.465176	0.334148	0.598294	0.20298	0.765388	0.350729	0.503545	0.451054	0.336383	0.566002	0.492719	0.465069	0.959449	0.803019	0.814451	0.440043	0.294607	0.472559	0.518391	0.427704	0.436727	0.47657	0.528663	0.730716	0.204343	0.572968	0.701276	0.857877	0.832293	5.5619	N1	I	1	2	1	LumA	Ductal/NST	Post
MB-4331	non-triple negative breast cancer	0.905956	0.770832	0.788168	0.613091	0.616218	0.40007	0.528539	0.656987	0.522753	0.348435	0.45063	0.156141	0.582906	0.250531	0.625739	0.312196	0.481344	0.417402	0.360603	0.642666	0.450551	0.46324	0.749912	0.746853	0.813756	0.406109	0.302961	0.446838	0.519219	0.443034	0.406218	0.441227	0.531896	0.654911	0.202907	0.46621	0.723822	0.879262	0.813394	5.6648	N1	I	1	2	0	Her2	Ductal/NST	Post
MB-4332	triple-negative breast cancer	0.888458	0.838823	0.783478	0.764003	0.621116	0.39346	0.568975	0.762585	0.571636	0.548435	0.386272	0.506293	0.595909	0.233965	0.573191	0.475104	0.663809	0.518761	0.115751	0.351795	0.34793	0.530408	0.927058	0.8025	0.807193	0.325135	0.419181	0.520142	0.769715	0.481587	0.458998	0.502066	0.719926	0.684471	0.303199	0.568934	0.821186	0.574239	0.438139	5.89737	N0	I	0	1	0	Basal	Ductal/NST	Pre
MB-4333	non-triple negative breast cancer	0.910773	0.820874	0.795994	0.637994	0.576991	0.403028	0.485162	0.530367	0.384824	0.312669	0.453551	0.11323	0.585561	0.424225	0.630036	0.324561	0.403145	0.444481	0.304438	0.435141	0.420181	0.417896	0.767889	0.702347	0.752103	0.41747	0.276347	0.36521	0.405558	0.4146	0.330534	0.441468	0.47562	0.657233	0.0683539	0.326629	0.609549	0.911422	0.751174	5.42263	N0	I	1	2	0	LumA	Ductal/NST	Post
MB-4339	non-triple negative breast cancer	0.8879	0.828429	0.78227	0.658083	0.573452	0.349055	0.504783	0.523029	0.552932	0.293979	0.475834	0.105961	0.567281	0.159016	0.624466	0.326998	0.498796	0.429844	0.188357	0.345062	0.428952	0.44169	0.962566	0.807084	0.791103	0.354382	0.30593	0.432407	0.449289	0.392278	0.378353	0.44048	0.527494	0.648848	0.0848207	0.315411	0.678842	0.700337	0.661988	5.21244	N0	I	1	2	1	LumB	Ductal/NST	Post
MB-4341	non-triple negative breast cancer	0.942728	0.797483	0.88845	0.630845	0.644268	0.338325	0.52159	0.428685	0.533512	0.38928	0.449455	0.327385	0.603612	0.240042	0.672724	0.457664	0.549134	0.429998	0.153709	0.38969	0.41875	0.491237	0.990542	0.834365	0.885282	0.258566	0.375522	0.453856	0.370993	0.514969	0.487624	0.468591	0.578289	0.725602	0.312372	0.543018	0.827043	0.769022	0.762336	5.75101	N3	II	0	1	1	Her2	Ductal/NST	Pre
MB-4342	non-triple negative breast cancer	0.944147	0.789911	0.819476	0.56637	0.589111	0.516772	0.681419	0.860847	0.623773	0.501095	0.506701	0.572593	0.60956	0.267131	0.73519	0.559363	0.630253	0.527653	0.304659	0.576377	0.541176	0.542495	0.989948	0.839083	0.789017	0.465615	0.455352	0.585202	0.715008	0.492994	0.503608	0.505503	0.65945	0.696703	0.302426	0.60673	0.754324	0.771509	0.821794	5.68067	N1	I	1	2	1	LumA	Ductal/NST	Post
MB-4343	non-triple negative breast cancer	0.850423	0.860513	0.796727	0.639459	0.587689	0.481999	0.642563	0.801813	0.645456	0.563126	0.538814	0.425979	0.627475	0.168681	0.661432	0.59854	0.535161	0.547689	0.245901	0.5709	0.490738	0.549718	0.982877	0.898709	0.826833	0.379246	0.452655	0.579043	0.623509	0.581018	0.480412	0.500465	0.68689	0.726017	0.388628	0.573189	0.781898	0.61524	0.589103	5.43416	N0	I	1	2	0	Her2	Mixed	Post
MB-4348	non-triple negative breast cancer	0.896403	0.737033	0.81176	0.689662	0.614988	0.38299	0.527031	0.563912	0.544601	0.385629	0.43661	0.131238	0.577041	0.286283	0.617934	0.546402	0.519285	0.429696	0.336824	0.432675	0.435832	0.433354	0.915028	0.706564	0.691437	0.286264	0.351472	0.428758	0.444597	0.43482	0.408291	0.45167	0.565287	0.639015	0.344643	0.469636	0.717799	0.583246	0.706305	5.80856	N2	II	1	2	1	Her2	Ductal/NST	Post
MB-4350	non-triple negative breast cancer	0.883745	0.840879	0.749216	0.669276	0.537543	0.545986	0.670726	0.738365	0.703552	0.528642	0.553177	0.61287	0.599703	0.408377	0.627238	0.508479	0.56241	0.608649	0.392051	0.429226	0.542071	0.569763	0.776733	0.825441	0.906278	0.488476	0.517223	0.594534	0.590066	0.565332	0.502207	0.517624	0.713195	0.725404	0.392275	0.548378	0.726087	0.290711	0.622976	6.19161	N1	I	0	1	1	Her2	Ductal/NST	Pre
MB-4351	triple-negative breast cancer	0.853197	0.792872	0.788562	0.627598	0.642734	0.450117	0.637111	0.768158	0.644518	0.546769	0.525486	0.597627	0.600594	0.283164	0.695756	0.44902	0.581059	0.536291	0.374231	0.385564	0.422298	0.564007	0.787448	0.732709	0.846109	0.36772	0.466933	0.578189	0.692705	0.508125	0.487526	0.493156	0.693366	0.691932	0.284025	0.600155	0.817539	0.531525	0.561032	5.99152	N0	I	1	2	1	Her2	Ductal/NST	Post
MB-4353	non-triple negative breast cancer	0.892888	0.777426	0.836476	0.57542	0.659548	0.356517	0.482722	0.532022	0.471885	0.292869	0.463717	0.192841	0.586013	0.137418	0.636201	0.152132	0.455515	0.420117	0.290425	0.490495	0.410265	0.441055	0.916498	0.743072	0.7173	0.287451	0.281457	0.414457	0.401972	0.405328	0.390666	0.43685	0.522219	0.63977	0.166326	0.433884	0.823562	0.77488	0.70089	5.32767	N1	I	1	2	1	LumB	Ductal/NST	Post
MB-4354	triple-negative breast cancer	0.904008	0.799464	0.804482	0.637887	0.609941	0.527865	0.661387	0.869178	0.583222	0.477458	0.530304	0.489301	0.605672	0.395331	0.696402	0.503167	0.569174	0.596036	0.0978749	0.559198	0.49332	0.533393	0.980516	0.844923	0.775914	0.403857	0.4103	0.563801	0.695071	0.504854	0.491346	0.496724	0.69205	0.683314	0.270653	0.651379	0.728021	0.61524	0.677405	5.43907	N1	I	1	2	1	Her2	Ductal/NST	Post
MB-4357	non-triple negative breast cancer	0.851223	0.792405	0.780063	0.574625	0.614647	0.643178	0.725153	0.922584	0.632325	0.612907	0.523804	0.702348	0.61044	0.442386	0.657585	0.551436	0.604043	0.565619	0.286121	0.528317	0.514284	0.578098	0.984082	0.868662	0.814331	0.40002	0.550006	0.620952	0.749888	0.522735	0.511644	0.511864	0.735147	0.693022	0.425982	0.566669	0.751064	0.617285	0.646958	5.83673	N1	I	1	2	1	LumA	Ductal/NST	Post
MB-4360	non-triple negative breast cancer	0.852539	0.806531	0.761165	0.689495	0.6784	0.75386	0.725064	0.728931	0.678559	0.559282	0.388665	0.785935	0.613274	0.343531	0.639684	0.505454	0.685094	0.613468	0.257928	0.327153	0.492345	0.58369	0.968617	0.892932	0.850133	0.39724	0.485753	0.647969	0.677388	0.504236	0.536676	0.518476	0.729172	0.700066	0.20053	0.710339	0.721998	0.580207	0.616622	5.43072	N0	I	1	2	1	Her2	Ductal/NST	Post
MB-4362	non-triple negative breast cancer	0.895382	0.779317	0.825647	0.668783	0.646768	0.337843	0.450531	0.441871	0.422065	0.232069	0.453376	0.0571196	0.570575	0.151212	0.588984	0.361288	0.413702	0.392538	0.308411	0.445508	0.382433	0.417285	0.943903	0.708429	0.705443	0.423912	0.209644	0.387678	0.362964	0.402685	0.352239	0.431965	0.439931	0.627481	0.0642648	0.383765	0.75891	0.932807	0.707355	5.64604	N0	I	1	2	1	Normal	Ductal/NST	Post
MB-4368	non-triple negative breast cancer	0.898899	0.824228	0.777	0.599402	0.624772	0.392289	0.528213	0.656159	0.519609	0.387034	0.412133	0.144739	0.573511	0.270888	0.630503	0.534886	0.427247	0.485285	0.308797	0.430117	0.442808	0.487618	0.939952	0.786994	0.75678	0.3152	0.318308	0.459772	0.482619	0.432659	0.454333	0.463953	0.511212	0.655256	0.194949	0.43195	0.801404	0.769078	0.765044	5.75253	N1	I	1	2	1	LumA	Ductal/NST	Post
MB-4374	non-triple negative breast cancer	0.895214	0.760829	0.744976	0.57873	0.612421	0.363167	0.470702	0.644463	0.341238	0.280739	0.442338	0.27833	0.55432	0.25295	0.604194	0.342166	0.439068	0.432854	0.251584	0.410085	0.376378	0.426922	0.924285	0.758654	0.696627	0.33065	0.273831	0.430809	0.375556	0.377835	0.380621	0.434771	0.466749	0.621613	0.0766425	0.377632	0.808145	0.71708	0.667956	5.49686	N0	I	1	2	0	LumA	Ductal/NST	Post
MB-4375	non-triple negative breast cancer	0.879575	0.864895	0.82494	0.714174	0.598967	0.391618	0.476819	0.567939	0.384438	0.228555	0.407497	0.318563	0.577924	0.462541	0.609026	0.471944	0.384639	0.431264	0.268411	0.457789	0.408759	0.417817	0.894886	0.731668	0.725637	0.385966	0.227239	0.366783	0.328902	0.510688	0.344805	0.449094	0.486982	0.630402	0.15008	0.0495662	0.743272	0.765873	0.754766	5.55395	N0	I	0	1	0	Normal	Ductal/NST	Pre
MB-4381	non-triple negative breast cancer	0.794613	0.771932	0.704846	0.571633	0.500346	0.487655	0.550722	0.665869	0.593925	0.392035	0.459018	0.458676	0.563124	0.16289	0.565513	0.393293	0.444367	0.507756	0.435747	0.324376	0.401446	0.493295	0.920376	0.753534	0.886143	0.353286	0.439894	0.501562	0.525783	0.568938	0.432828	0.470946	0.606593	0.671822	0.454827	0.287175	0.714649	0.437586	0.523181	5.76985	N1	I	1	2	1	Normal	Ductal/NST	Post
MB-4390	non-triple negative breast cancer	0.9316	0.788349	0.813606	0.556789	0.605731	0.455617	0.55838	0.662614	0.522864	0.362453	0.43546	0.406028	0.592796	0.232503	0.687201	0.380199	0.508175	0.437764	0.201984	0.601615	0.474487	0.481783	0.797401	0.833895	0.750459	0.423084	0.35416	0.47909	0.508487	0.411859	0.431986	0.466762	0.571076	0.675706	0.131127	0.592474	0.779135	0.850638	0.701884	5.43341	N2	I	1	2	0	LumA	Ductal/NST	Post
MB-4395	non-triple negative breast cancer	0.841831	0.731119	0.727254	0.58585	0.601313	0.354054	0.464738	0.521871	0.365845	0.239369	0.408886	0.160486	0.537295	0.083549	0.637829	0.242956	0.345408	0.39405	0.19426	0.611902	0.340405	0.426647	0.804136	0.633524	0.66213	0.229583	0.295512	0.367691	0.305863	0.386678	0.390827	0.421403	0.423426	0.599726	0.266177	0.117644	0.725258	0.66337	0.546555	5.99066	N0	I	0	2	1	Her2	Ductal/NST	Pre
MB-4407	triple-negative breast cancer	0.909998	0.872963	0.85545	0.744524	0.639838	0.3932	0.522755	0.382782	0.529815	0.451534	0.366567	0.249217	0.594731	0.225591	0.675853	0.478307	0.660198	0.512827	0.24728	0.398135	0.371155	0.509121	0.951843	0.795318	0.864768	0.325359	0.396396	0.441887	0.452742	0.472407	0.499008	0.486274	0.580642	0.708859	0.0144223	0.48439	0.816378	0.665414	0.609383	6.24479	N0	I	0	1	1	Basal	Ductal/NST	Pre
MB-4408	triple-negative breast cancer	0.85945	0.793304	0.72994	0.648182	0.556842	0.482508	0.66286	0.781675	0.707689	0.59394	0.445727	0.659358	0.603798	0.374544	0.674722	0.53514	0.641299	0.566876	0.281708	0.340179	0.582557	0.586853	0.820195	0.80938	0.826637	0.480912	0.508267	0.631658	0.72148	0.417697	0.565421	0.503561	0.734823	0.707548	0.0846549	0.640051	0.806929	0.52191	0.571476	5.80737	N0	I	1	2	0	Basal	Ductal/NST	Post
MB-4416	triple-negative breast cancer	0.91771	0.851509	0.825679	0.573076	0.584354	0.436865	0.678632	0.830502	0.737151	0.575473	0.474265	0.585849	0.625918	0.273698	0.773914	0.492291	0.678356	0.585457	0.37401	0.519871	0.490156	0.573087	0.988064	0.911044	0.892311	0.382865	0.495982	0.560653	0.696693	0.579212	0.557351	0.525326	0.750982	0.759234	0.412278	0.708515	0.836271	0.524894	0.644527	6.0795	N1	I	0	1	1	claudin-low	Ductal/NST	Pre
MB-4417	triple-negative breast cancer	0.886266	0.855015	0.813468	0.735838	0.620028	0.42201	0.61218	0.788792	0.683469	0.483459	0.435753	0.5349	0.611469	0.396446	0.674148	0.593495	0.637034	0.515116	0.302342	0.191533	0.439395	0.537471	0.976953	0.881209	0.765316	0.400949	0.452275	0.517052	0.611654	0.530968	0.468612	0.499615	0.697085	0.684175	0.40736	0.609604	0.78676	0.745206	0.726529	6.00964	N0	I	1	2	1	Basal	Ductal/NST	Post
MB-4418	non-triple negative breast cancer	0.847833	0.806961	0.747023	0.566847	0.580955	0.408951	0.494153	0.535774	0.461126	0.370703	0.434815	0.184193	0.566491	0.238945	0.544539	0.439446	0.390835	0.46186	0.0706752	0.441959	0.379626	0.465441	0.930674	0.754211	0.709655	0.413052	0.324374	0.460773	0.448941	0.400182	0.356331	0.446518	0.522196	0.631399	0.305133	0.182627	0.7073	0.82323	0.687849	5.68058	N0	I	1	2	0	LumA	Ductal/NST	Post
MB-4421	non-triple negative breast cancer	0.893008	0.780886	0.769933	0.636771	0.564704	0.379002	0.452822	0.537815	0.46863	0.268923	0.43049	0.352036	0.55397	0.208954	0.620405	0.142546	0.343079	0.37392	0.366838	0.297028	0.372678	0.430419	0.968289	0.761075	0.805261	0.36246	0.293174	0.372051	0.350694	0.425167	0.410472	0.43334	0.459891	0.662876	0.30983	0.467978	0.82091	0.75449	0.636846	6.19024	N0	I	1	2	0	LumA	Ductal/NST	Post
MB-4426	non-triple negative breast cancer	0.823997	0.82818	0.75071	0.583488	0.513142	0.537956	0.674396	0.799992	0.665207	0.492303	0.456155	0.614795	0.565988	0.370313	0.635692	0.626488	0.514955	0.593887	0.283914	0.600168	0.428143	0.551127	0.910088	0.822904	0.839944	0.445386	0.478902	0.558295	0.692921	0.563445	0.462821	0.500609	0.703463	0.701987	0.386639	0.423882	0.785268	0.122506	0.1319	6.09675	N1	I	1	2	0	Basal	Ductal/NST	Post
MB-4434	non-triple negative breast cancer	0.85275	0.77986	0.790037	0.641503	0.580735	0.386205	0.558342	0.663386	0.595415	0.453377	0.474966	0.250633	0.565923	0.198783	0.612409	0.430114	0.482231	0.481165	0.0527995	0.367737	0.388483	0.480225	0.958395	0.822678	0.716548	0.298515	0.381145	0.478817	0.506421	0.423341	0.451027	0.465331	0.604578	0.666067	0.22197	0.515721	0.730674	0.709399	0.597779	5.99236	N1	I	1	2	1	Her2	Ductal/NST	Post
MB-4442	non-triple negative breast cancer	0.877806	0.788774	0.75144	0.621896	0.589215	0.37844	0.49731	0.611746	0.284245	0.305978	0.506026	0.463416	0.543591	0.373919	0.628564	0.414512	0.415469	0.419722	0.0435306	0.250279	0.383632	0.452476	0.907547	0.720236	0.768503	0.305641	0.26891	0.433543	0.340664	0.421281	0.390098	0.438591	0.564966	0.650155	0.23142	0.627065	0.679505	0.761176	0.649168	5.53289	N0	I	0	2	0	LumA	Ductal/NST	Pre
MB-4484	non-triple negative breast cancer	0.917844	0.793635	0.865082	0.701256	0.622296	0.401446	0.551939	0.540519	0.486174	0.335086	0.429393	0.253822	0.588169	0.32999	0.691175	0.337982	0.526173	0.432765	0.213736	0.680391	0.482094	0.468772	0.973439	0.807292	0.808322	0.437189	0.360313	0.40796	0.470819	0.505317	0.422548	0.473681	0.520614	0.711029	0.291982	0.617008	0.703929	0.856827	0.800077	5.65392	N0	I	1	2	1	Normal	Mixed	Post
MB-4529	non-triple negative breast cancer	0.93197	0.792368	0.853836	0.682666	0.585525	0.382793	0.573374	0.701124	0.633759	0.42282	0.498345	0.391653	0.606913	0.339679	0.734715	0.288221	0.572649	0.505544	0.249046	0.563101	0.535788	0.501646	0.992842	0.871038	0.918858	0.442015	0.340415	0.487153	0.527572	0.563279	0.44668	0.494277	0.629606	0.746556	0.231254	0.51119	0.621318	0.855169	0.821241	5.62361	N0	I	1	2	0	LumA	Ductal/NST	Post
MB-4548	non-triple negative breast cancer	0.81859	0.791313	0.741998	0.596154	0.556102	0.769344	0.771332	0.83773	0.801426	0.609451	0.501982	0.905898	0.597563	0.451031	0.602733	0.514543	0.694688	0.625677	0.229736	0.369926	0.548136	0.622383	0.95558	0.865306	0.865002	0.46283	0.534335	0.69667	0.682618	0.515262	0.561858	0.516257	0.723782	0.664798	0.176493	0.822291	0.701387	0.298945	0.576283	5.5481	N1	I	1	2	0	Her2	Medullary	Post
MB-4557	non-triple negative breast cancer	0.867172	0.806724	0.819392	0.626495	0.613329	0.50404	0.579077	0.742006	0.52794	0.374018	0.541287	0.398385	0.581115	0.218109	0.602018	0.407737	0.481918	0.496238	0.205846	0.449641	0.475407	0.487188	0.897621	0.821794	0.721924	0.373134	0.346126	0.478664	0.577628	0.510018	0.456719	0.479057	0.596673	0.634021	0.303807	0.533459	0.760458	0.787534	0.704979	6.00833	N0	I	1	2	1	LumA	Mixed	Post
MB-4564	non-triple negative breast cancer	0.891976	0.754618	0.786914	0.616814	0.644098	0.403627	0.527405	0.623442	0.509347	0.35227	0.451136	0.371692	0.574467	0.186419	0.662765	0.518197	0.490753	0.427021	0.225708	0.620411	0.435322	0.476685	0.909201	0.778548	0.678409	0.305042	0.34062	0.446566	0.472272	0.468668	0.432308	0.452256	0.543075	0.649347	0.307952	0.49196	0.702989	0.871636	0.65812	6.01905	N2	II	1	2	0	LumA	Ductal/NST	Post
MB-4578	non-triple negative breast cancer	0.896622	0.798573	0.794931	0.56831	0.563572	0.432928	0.565647	0.685455	0.550891	0.36628	0.460311	0.42134	0.578616	0.229937	0.660969	0.293245	0.474314	0.439291	0.153543	0.436523	0.429445	0.459032	0.943273	0.795897	0.751086	0.341052	0.296309	0.430789	0.550409	0.43009	0.451547	0.455935	0.594049	0.653085	0.141626	0.503067	0.683097	0.660165	0.662596	5.52172	N1	I	1	2	0	LumA	Ductal/NST	Post
MB-4591	non-triple negative breast cancer	0.905811	0.759843	0.813385	0.636153	0.570145	0.399438	0.488808	0.558836	0.480216	0.284611	0.436788	0.412108	0.592088	0.220051	0.664403	0.340237	0.433459	0.453829	0.212908	0.319484	0.429429	0.450214	0.971913	0.753622	0.816484	0.382965	0.288698	0.41217	0.476766	0.411928	0.373196	0.439174	0.552854	0.687046	0.0440957	0.374427	0.70205	0.853125	0.677626	5.65141	N0	I	1	2	0	LumB	Ductal/NST	Post
MB-4593	non-triple negative breast cancer	0.911058	0.816257	0.824017	0.652095	0.681055	0.353606	0.470439	0.543001	0.41732	0.306708	0.433935	0.0717474	0.568223	0.119232	0.622704	0.317147	0.435293	0.409635	0.140909	0.367839	0.390613	0.430971	0.926105	0.696738	0.755467	0.330579	0.251998	0.361038	0.372211	0.434731	0.391815	0.447107	0.460838	0.633243	0.104935	0.448748	0.6784	0.881527	0.780406	5.93885	N0	I	0	2	0	LumA	Ductal/NST	Pre
MB-4598	non-triple negative breast cancer	0.925521	0.73208	0.830652	0.580675	0.656859	0.312626	0.507186	0.619966	0.536105	0.274095	0.430744	0.283879	0.569585	0.14256	0.682011	0.366734	0.472751	0.463795	0.214122	0.418843	0.482239	0.457853	0.935701	0.765261	0.808879	0.433868	0.323636	0.40689	0.475171	0.449502	0.407111	0.453404	0.54163	0.699422	0.214345	0.486434	0.704371	0.86705	0.775709	5.57781	N2	I	1	2	1	LumB	Ductal/NST	Post
MB-4599	non-triple negative breast cancer	0.893253	0.749389	0.767383	0.596478	0.640275	0.312042	0.47112	0.535388	0.498092	0.286164	0.409693	0.15013	0.55075	0.103644	0.636705	0.202706	0.404759	0.37813	0.314369	0.311925	0.426681	0.423691	0.859158	0.71307	0.707415	0.376302	0.273782	0.382488	0.371065	0.428667	0.37761	0.431194	0.458854	0.588762	0.30552	0.380284	0.668564	0.831795	0.652539	5.35033	N1	I	1	2	0	LumA	Ductal/NST	Post
MB-4601	non-triple negative breast cancer	0.943742	0.796711	0.869518	0.66707	0.651569	0.521498	0.650881	0.785316	0.615994	0.512352	0.477715	0.527367	0.617198	0.414428	0.71086	0.483878	0.596002	0.538919	0.315418	0.377132	0.501822	0.546448	0.80654	0.810039	0.83241	0.375437	0.418777	0.556664	0.682875	0.509474	0.503207	0.500429	0.72045	0.741726	0.102558	0.628612	0.770791	0.834669	0.85318	5.64943	N1	I	0	1	1	Basal	Ductal/NST	Pre
MB-4602	non-triple negative breast cancer	0.916511	0.784655	0.817216	0.601853	0.541685	0.266236	0.44534	0.579415	0.376438	0.300401	0.443781	0.213795	0.565029	0.289045	0.630239	0.293721	0.409923	0.387758	0.194315	0.480173	0.391273	0.426928	0.925162	0.736804	0.72789	0.325273	0.324976	0.313327	0.430307	0.506886	0.383097	0.43449	0.503937	0.649707	0.344864	0.308725	0.65276	0.836879	0.58308	5.68755	N1	I	1	2	1	LumB	Ductal/NST	Post
MB-4603	non-triple negative breast cancer	0.822794	0.751849	0.712915	0.663926	0.577953	0.341315	0.43653	0.444906	0.353265	0.274362	0.486967	0.434377	0.548609	0.192346	0.57173	0.340694	0.334009	0.345887	0.194205	0.354057	0.411306	0.425718	0.822827	0.646446	0.654765	0.362897	0.323469	0.362981	0.164078	0.426742	0.362058	0.43686	0.441147	0.574949	0.108526	0.0351439	0.668509	0.7835	0.689064	5.78498	N0	I	0	1	0	Normal	Ductal/NST	Pre
MB-4607	non-triple negative breast cancer	0.903651	0.806876	0.83276	0.657146	0.590745	0.401897	0.511261	0.576491	0.511167	0.306428	0.412608	0.190536	0.58003	0.323139	0.685562	0.342863	0.451198	0.379645	0.146481	0.667087	0.442282	0.456954	0.918607	0.801044	0.717086	0.444881	0.320877	0.424575	0.480766	0.40095	0.437271	0.462054	0.50093	0.649334	0.122396	0.523457	0.755098	0.763276	0.745317	5.74088	N0	I	1	2	0	LumA	Ductal/NST	Post
MB-4616	non-triple negative breast cancer	0.891383	0.799836	0.809142	0.568194	0.582738	0.290166	0.428365	0.211639	0.434478	0.213788	0.40899	0.183735	0.573424	0.127357	0.614856	0.289686	0.377298	0.419736	0.313873	0.661232	0.438887	0.41026	0.748953	0.68309	0.715379	0.388901	0.240965	0.335606	0.315877	0.410727	0.349795	0.424971	0.454327	0.617441	0.0655357	0.372437	0.67945	0.94325	0.676079	5.44673	N0	I	1	2	1	LumA	Ductal/NST	Post
MB-4618	non-triple negative breast cancer	0.940384	0.810274	0.836566	0.616106	0.596012	0.484098	0.603428	0.789013	0.602477	0.452627	0.50148	0.459431	0.601487	0.378948	0.721907	0.318051	0.571135	0.478359	0.204908	0.489599	0.520392	0.497843	0.990395	0.830075	0.847566	0.318929	0.394437	0.526973	0.552382	0.489121	0.462232	0.481713	0.655348	0.738782	0.376582	0.610101	0.806598	0.714759	0.804222	5.63892	N0	I	0	1	0	LumB	Mixed	Pre
MB-4621	triple-negative breast cancer	0.91653	0.788167	0.84086	0.624612	0.640239	0.268474	0.467179	0.427196	0.502505	0.348376	0.448913	0.271257	0.58245	0.301377	0.623243	0.384371	0.575949	0.328677	0.21175	0.313035	0.390936	0.465681	0.930899	0.758859	0.717759	0.459651	0.265917	0.452893	0.572268	0.429673	0.566989	0.442975	0.51678	0.642728	0.236724	0.507266	0.664033	0.813837	0.833729	7.9516	N2	II	0	1	1	Basal	Ductal/NST	Pre
MB-4622	triple-negative breast cancer	0.909406	0.815863	0.877308	0.749897	0.677536	0.516954	0.671301	0.887384	0.709621	0.557739	0.422543	0.583506	0.627819	0.482307	0.746915	0.601821	0.673282	0.528848	0.25688	0.28372	0.489761	0.550482	0.790167	0.824098	0.767003	0.396693	0.467527	0.553021	0.749707	0.477299	0.478287	0.516276	0.700816	0.701288	0.169862	0.66569	0.782063	0.921423	0.785158	5.40261	N1	I	0	1	0	claudin-low	Ductal/NST	Pre
MB-4623	non-triple negative breast cancer	0.919636	0.800333	0.85988	0.640475	0.604861	0.488188	0.622704	0.783661	0.636794	0.395254	0.48289	0.511936	0.589726	0.28609	0.744953	0.432883	0.626263	0.480323	0.140137	0.629211	0.519662	0.50231	0.883664	0.806269	0.872421	0.454903	0.377374	0.485416	0.578952	0.494931	0.442563	0.491111	0.619588	0.735439	0.182406	0.544786	0.737305	0.820854	0.769354	5.45057	N2	I	1	2	0	LumA	Mixed	Post
MB-4626	non-triple negative breast cancer	0.843885	0.777095	0.722104	0.568266	0.595342	0.426563	0.57243	0.769372	0.568987	0.393569	0.484081	0.329632	0.587619	0.310529	0.611973	0.223002	0.509002	0.482483	0.308797	0.421738	0.44659	0.468142	0.966766	0.80011	0.816779	0.413931	0.343274	0.521486	0.598257	0.433965	0.43846	0.458973	0.627623	0.668262	0.325524	0.521523	0.830966	0.759187	0.656407	5.64125	N0	I	1	2	1	Her2	Ductal/NST	Post
MB-4627	non-triple negative breast cancer	0.922286	0.793018	0.820698	0.518893	0.576488	0.336199	0.498277	0.550836	0.510726	0.304706	0.406358	0.214017	0.566366	0.09762	0.677579	0.232065	0.457225	0.44672	0.16204	0.477946	0.463251	0.42516	0.916324	0.74633	0.75217	0.466258	0.295574	0.390535	0.425498	0.445221	0.411348	0.45022	0.514469	0.6561	0.230812	0.458529	0.746698	0.700779	0.717633	5.72348	N2	II	1	2	0	LumA	Mixed	Post
MB-4630	non-triple negative breast cancer	0.862459	0.757907	0.784308	0.619309	0.587374	0.331632	0.498461	0.543443	0.576491	0.340857	0.394949	0.244108	0.556636	0.222894	0.686518	0.22799	0.411789	0.436657	0.322976	0.469206	0.44221	0.426108	0.936369	0.787466	0.791084	0.29854	0.302004	0.393067	0.407266	0.421974	0.398337	0.436938	0.493175	0.648058	0.0624413	0.321434	0.7525	0.496767	0.642979	5.50514	N0	I	1	2	1	LumB	Ductal/NST	Post
MB-4633	non-triple negative breast cancer	0.946402	0.783054	0.84961	0.571717	0.555133	0.354225	0.546919	0.636683	0.46874	0.326338	0.438734	0.0594062	0.592287	0.248034	0.76581	0.366658	0.448409	0.445097	0.258922	0.558251	0.482697	0.450247	0.945088	0.794593	0.738616	0.430398	0.335862	0.441	0.503941	0.489902	0.442751	0.46655	0.498269	0.694105	0.308946	0.482842	0.774548	0.789468	0.78665	5.60158	N1	I	1	2	1	LumA	Mixed	Post
MB-4634	non-triple negative breast cancer	0.942297	0.789383	0.833614	0.58251	0.582512	0.39432	0.511089	0.494892	0.502009	0.302552	0.436286	0.253204	0.573182	0.220353	0.692298	0.386187	0.457462	0.414352	0.233818	0.454316	0.486461	0.437588	0.951326	0.809625	0.718023	0.267633	0.264273	0.413529	0.274284	0.420982	0.40027	0.448268	0.482924	0.655699	0.249157	0.433387	0.772393	0.860087	0.86705	5.71226	N1	I	1	2	1	LumA	Mixed	Post
MB-4639	non-triple negative breast cancer	0.908632	0.741468	0.82752	0.689722	0.607409	0.311341	0.478101	0.459195	0.445237	0.319248	0.462618	0.388752	0.568563	0.249732	0.663841	0.279731	0.467146	0.395811	0.269459	0.470783	0.397643	0.427134	0.792598	0.677326	0.852737	0.358225	0.343428	0.35938	0.423566	0.413615	0.344638	0.435129	0.533692	0.677947	0.293695	0.163784	0.814002	0.647787	0.592253	5.85274	N0	I	1	2	1	LumB	Ductal/NST	Post
MB-4640	triple-negative breast cancer	0.929822	0.744841	0.849697	0.666627	0.595424	0.389008	0.559181	0.709179	0.603359	0.3397	0.468032	0.232735	0.571693	0.225559	0.740279	0.380045	0.49322	0.434759	0.241708	0.585662	0.432767	0.461615	0.965631	0.791809	0.710014	0.422092	0.343932	0.42081	0.577424	0.475127	0.445713	0.464716	0.574978	0.680822	0.299055	0.565563	0.819473	0.703432	0.856551	5.60053	N0	I	1	2	0	Her2	Ductal/NST	Post
MB-4641	non-triple negative breast cancer	0.928652	0.763096	0.836427	0.636774	0.598158	0.379031	0.507388	0.531967	0.418534	0.323329	0.397788	0.363386	0.583478	0.214691	0.719303	0.352998	0.446432	0.432496	0.110123	0.563447	0.416739	0.441748	0.926725	0.793124	0.713835	0.447833	0.311851	0.393283	0.241788	0.445977	0.326658	0.449061	0.48213	0.654692	0.335138	0.492678	0.715146	0.780461	0.819639	5.23196	N1	I	1	2	1	LumA	Ductal/NST	Post
MB-4642	non-triple negative breast cancer	0.902415	0.768381	0.818673	0.613552	0.600708	0.357648	0.491537	0.419085	0.480602	0.286001	0.426658	0.215273	0.556439	0.177559	0.682066	0.172685	0.464592	0.39666	0.25848	0.424403	0.454104	0.415847	0.942816	0.773472	0.779011	0.343333	0.310399	0.362706	0.394628	0.495636	0.393023	0.428167	0.482005	0.667699	0.23153	0.382605	0.808532	0.710394	0.656628	5.539	N1	I	1	2	1	LumB	Ductal/NST	Post
MB-4643	non-triple negative breast cancer	0.904752	0.799169	0.851293	0.651864	0.631344	0.367954	0.528733	0.473761	0.514312	0.348078	0.351502	0.528872	0.588243	0.337247	0.684699	0.34034	0.507362	0.438465	0.178481	0.487261	0.416909	0.445086	0.935802	0.737822	0.729307	0.377515	0.278101	0.409019	0.467326	0.432534	0.451248	0.451314	0.656042	0.667273	0.1855	0.507708	0.74167	0.721556	0.789192	5.97301	N0	I	1	2	1	Her2	Ductal/NST	Post
MB-4644	non-triple negative breast cancer	0.905214	0.77869	0.854606	0.602452	0.603685	0.32093	0.401858	0.207336	0.339583	0.269871	0.417931	0.0505166	0.563194	0.15777	0.605549	0.22787	0.300883	0.367328	0.383003	0.408612	0.38111	0.385543	0.854232	0.645896	0.699159	0.347387	0.283048	0.289693	0.144407	0.356898	0.376015	0.413972	0.393809	0.585497	0.0620545	0.427971	0.796651	0.586506	0.713765	5.63677	N1	I	1	2	1	LumB	Ductal/NST	Post
MB-4648	non-triple negative breast cancer	0.929317	0.789345	0.845749	0.627714	0.709272	0.330776	0.469683	0.445844	0.530698	0.279897	0.439031	0.1296	0.577655	0.230656	0.702314	0.279332	0.515195	0.343717	0.272935	0.444752	0.427116	0.437813	0.955645	0.780424	0.721345	0.433504	0.271531	0.40251	0.346797	0.416006	0.413184	0.440987	0.425024	0.638006	0.148146	0.428856	0.731502	0.880312	0.795601	5.6312	N0	I	1	2	0	LumB	Ductal/NST	Post
MB-4649	non-triple negative breast cancer	0.892739	0.826388	0.790227	0.588817	0.59185	0.411803	0.582235	0.728158	0.596242	0.421569	0.519876	0.380056	0.589705	0.237569	0.691106	0.378594	0.517125	0.490222	0.211308	0.437916	0.445408	0.483079	0.973543	0.811495	0.818454	0.414668	0.393905	0.476411	0.575972	0.500981	0.432777	0.460466	0.629497	0.693376	0.342432	0.44057	0.724816	0.660109	0.714759	5.5786	N0	I	1	2	0	LumB	Ductal/NST	Post
MB-4651	non-triple negative breast cancer	0.905018	0.773552	0.88486	0.618188	0.616445	0.371048	0.581174	0.740848	0.537484	0.401637	0.504078	0.331776	0.594118	0.439787	0.693493	0.360488	0.532775	0.457972	0.253515	0.616249	0.46781	0.47654	0.797533	0.760897	0.767997	0.378574	0.340061	0.476515	0.593003	0.424302	0.421615	0.463153	0.585327	0.696933	0.327844	0.464221	0.804498	0.812621	0.697961	5.3593	N0	I	1	2	1	LumB	Ductal/NST	Post
MB-4653	non-triple negative breast cancer	0.933623	0.772062	0.883083	0.668774	0.632789	0.424863	0.511869	0.515581	0.42863	0.293589	0.435879	0.295821	0.585356	0.310622	0.642906	0.319294	0.436857	0.343465	0.170867	0.492811	0.457265	0.432118	0.748435	0.773354	0.654493	0.478213	0.280783	0.43847	0.401185	0.407235	0.373327	0.456382	0.488532	0.638904	0.22081	0.490247	0.607062	0.719069	0.809526	5.47028	N0	I	0	1	1	Normal	Ductal/NST	Pre
MB-4654	non-triple negative breast cancer	0.916947	0.779687	0.813875	0.635956	0.622639	0.364335	0.549979	0.711993	0.571029	0.345717	0.444042	0.0988778	0.591426	0.347213	0.716525	0.293283	0.512497	0.455272	0.236853	0.494747	0.474602	0.466347	0.925922	0.78161	0.704281	0.316209	0.355691	0.425187	0.49114	0.465313	0.450027	0.459367	0.522836	0.67796	0.359894	0.441233	0.709178	0.893021	0.783997	5.77333	N0	I	1	2	0	LumB	Ductal/NST	Post
MB-4655	non-triple negative breast cancer	0.891269	0.801504	0.81695	0.687803	0.598038	0.457541	0.648193	0.893839	0.592711	0.509444	0.489139	0.55097	0.597576	0.397025	0.643043	0.46859	0.604755	0.55635	0.290425	0.37404	0.462841	0.53527	0.965063	0.78912	0.883821	0.423179	0.467905	0.532034	0.707399	0.459551	0.466074	0.481006	0.694646	0.712597	0.242968	0.508372	0.675305	0.919379	0.68818	5.84993	N1	I	1	2	0	LumA	Ductal/NST	Post
MB-4660	triple-negative breast cancer	0.870986	0.76764	0.734112	0.639882	0.542052	0.442032	0.549178	0.672379	0.601318	0.428659	0.347814	0.451032	0.552505	0.121786	0.587968	0.193869	0.725769	0.506066	0.285901	0.317118	0.379434	0.4893	0.932142	0.762721	0.71969	0.286019	0.384407	0.471342	0.555594	0.377533	0.411386	0.459971	0.653733	0.649092	0.176659	0.373101	0.820965	0.841907	0.234238	5.86705	N3	II	0	1	1	Basal	Ductal/NST	Pre
MB-4661	non-triple negative breast cancer	0.925748	0.80406	0.866778	0.649308	0.599536	0.402455	0.537966	0.592822	0.476795	0.34031	0.487679	0.210678	0.570145	0.192017	0.671867	0.317279	0.530659	0.43457	0.255942	0.531785	0.482946	0.455353	0.944244	0.797543	0.722004	0.372995	0.295056	0.446003	0.513517	0.413843	0.423938	0.458905	0.544681	0.655906	0.265237	0.447035	0.73095	0.872962	0.747085	5.73325	N0	I	1	2	0	LumA	Ductal/NST	Post
MB-4663	non-triple negative breast cancer	0.954097	0.764015	0.914992	0.715734	0.694344	0.435671	0.542267	0.537429	0.467361	0.433711	0.45201	0.528365	0.600615	0.39946	0.671186	0.618637	0.5284	0.460648	0.264439	0.323408	0.420909	0.478615	0.991934	0.856382	0.765211	0.314281	0.368326	0.452952	0.50676	0.453218	0.419061	0.488789	0.652025	0.687184	0.161076	0.525944	0.754158	0.774161	0.805879	5.6365	N0	I	1	2	0	Basal	Ductal/NST	Post
MB-4665	non-triple negative breast cancer	0.901068	0.824051	0.815104	0.582462	0.552255	0.328133	0.526754	0.543664	0.577208	0.315406	0.464037	0.120156	0.588221	0.244537	0.715271	0.34361	0.51717	0.41772	0.481099	0.514488	0.414956	0.487219	0.987155	0.828066	0.856588	0.309255	0.350683	0.470785	0.419137	0.428662	0.422642	0.454027	0.539759	0.722689	0.366801	0.498425	0.774272	0.859645	0.631873	5.96556	N0	I	1	2	0	LumA	Ductal/NST	Post
MB-4666	non-triple negative breast cancer	0.929782	0.781021	0.852421	0.624592	0.592472	0.398446	0.494209	0.586367	0.453016	0.250281	0.459907	0.296164	0.590848	0.182502	0.692688	0.279088	0.412029	0.391616	0.24088	0.5281	0.401506	0.434319	0.97075	0.77646	0.71086	0.338483	0.305086	0.374541	0.38865	0.436239	0.405965	0.438768	0.489104	0.657435	0.247721	0.561419	0.838537	0.690777	0.842957	5.67134	N2	II	1	2	1	LumA	Ductal/NST	Post
MB-4667	triple-negative breast cancer	0.900331	0.756604	0.813551	0.60458	0.596899	0.617863	0.736936	0.952542	0.690531	0.621094	0.511082	0.723426	0.63492	0.449836	0.717034	0.59211	0.673711	0.522485	0.32248	0.308999	0.542148	0.575939	0.983054	0.849949	0.740669	0.373598	0.512052	0.614331	0.815851	0.434886	0.562786	0.517995	0.739459	0.68588	0.212079	0.682986	0.716417	0.943416	0.777256	5.51701	N0	I	1	2	0	Her2	Lobular	Post
MB-4669	non-triple negative breast cancer	0.891899	0.767142	0.811205	0.57817	0.547233	0.486813	0.600657	0.753813	0.637511	0.406424	0.480067	0.432752	0.573396	0.162678	0.683797	0.381793	0.541785	0.447608	0.259528	0.584651	0.457548	0.499035	0.913324	0.806795	0.803316	0.359991	0.41543	0.518006	0.542456	0.435985	0.450109	0.460148	0.584393	0.696866	0.385423	0.516494	0.632591	0.89385	0.715478	5.62484	N0	I	1	2	0	LumB	Ductal/NST	Post
MB-4670	non-triple negative breast cancer	0.89865	0.789025	0.785672	0.588314	0.573661	0.321978	0.522598	0.559553	0.506092	0.331912	0.432216	0.266596	0.579717	0.251372	0.732577	0.163833	0.509768	0.449278	0.196191	0.450053	0.478693	0.428862	0.97608	0.799687	0.852984	0.326395	0.314438	0.387549	0.415709	0.509648	0.356766	0.447124	0.515134	0.693569	0.289606	0.395314	0.829143	0.568603	0.711941	5.47475	N0	I	1	2	1	LumA	Ductal/NST	Post
MB-4671	non-triple negative breast cancer	0.898296	0.811039	0.81429	0.557184	0.642946	0.378046	0.502623	0.621732	0.55376	0.346907	0.436018	0.138065	0.57688	0.122995	0.680382	0.283013	0.482901	0.459085	0.136606	0.535547	0.402898	0.473888	0.932692	0.760395	0.755888	0.336711	0.32302	0.436739	0.428258	0.383761	0.429411	0.456497	0.577699	0.67471	0.0247002	0.44698	0.809747	0.742775	0.668398	5.93653	N0	I	1	2	1	LumB	Ductal/NST	Post
MB-4672	non-triple negative breast cancer	0.941631	0.773033	0.865946	0.634567	0.626788	0.25208	0.444201	0.227253	0.416658	0.334192	0.420624	0.224929	0.587917	0.157278	0.652025	0.10833	0.348297	0.401296	0.435803	0.601064	0.378656	0.430567	0.932166	0.699706	0.772228	0.414121	0.293464	0.362263	0.355985	0.323043	0.360508	0.421253	0.435579	0.649073	0.0911753	0.357849	0.691109	0.973421	0.679008	5.63281	N0	I	1	2	1	LumA	Ductal/NST	Post
MB-4673	non-triple negative breast cancer	0.931468	0.786701	0.850539	0.569479	0.572879	0.524943	0.659161	0.857702	0.527609	0.510284	0.4926	0.518691	0.605083	0.312475	0.704009	0.376352	0.576384	0.497086	0.18935	0.472102	0.492399	0.531181	0.791616	0.811973	0.855085	0.361608	0.458948	0.540922	0.69939	0.480439	0.440303	0.484624	0.694372	0.734813	0.334696	0.628778	0.75029	0.869702	0.780516	5.39607	N1	I	1	2	1	LumB	Ductal/NST	Post
MB-4674	non-triple negative breast cancer	0.934399	0.797041	0.817292	0.631582	0.607238	0.309739	0.438106	0.400493	0.446451	0.207342	0.42457	0.074419	0.566631	0.255626	0.677238	0.0570649	0.348915	0.380365	0.182288	0.344055	0.465707	0.389741	0.960753	0.754138	0.745795	0.399782	0.25445	0.303	0.261055	0.394376	0.354148	0.422508	0.400349	0.644335	0.334973	0.0440404	0.762392	0.927612	0.604852	5.51931	N1	I	1	2	1	LumA	Ductal/NST	Post
MB-4675	non-triple negative breast cancer	0.914843	0.705692	0.824178	0.610237	0.645161	0.408015	0.523635	0.594366	0.417265	0.29188	0.420854	0.353497	0.575224	0.222105	0.687167	0.374902	0.500706	0.457433	0.298369	0.303772	0.452064	0.45038	0.780356	0.767433	0.669528	0.371694	0.28045	0.431109	0.504494	0.372136	0.422815	0.463708	0.53995	0.62261	0.14251	0.510527	0.65591	0.93148	0.687904	5.67956	N0	I	1	2	0	LumA	Ductal/NST	Post
MB-4679	triple-negative breast cancer	0.917512	0.806517	0.756657	0.562824	0.542454	0.539811	0.684786	0.945922	0.709841	0.627405	0.490407	0.740486	0.638583	0.471398	0.695122	0.569803	0.740465	0.557438	0.432051	0.183787	0.498008	0.599899	0.994007	0.910221	0.791662	0.277344	0.544905	0.5956	0.837137	0.498101	0.530639	0.528321	0.813617	0.716578	0.371166	0.723048	0.791568	0.845112	0.628115	5.97199	N0	I	1	2	0	Basal	Ductal/NST	Post
MB-4681	non-triple negative breast cancer	0.917518	0.806842	0.817053	0.570908	0.595204	0.50686	0.589249	0.6534	0.539691	0.407442	0.433256	0.441424	0.594294	0.113406	0.661129	0.419012	0.605168	0.514161	0.318342	0.606219	0.48236	0.481889	0.779747	0.763675	0.753151	0.331919	0.346062	0.52678	0.491727	0.473987	0.404741	0.46895	0.597305	0.666503	0.421451	0.502293	0.772227	0.777753	0.76101	5.27279	N0	I	1	2	1	LumA	Ductal/NST	Post
MB-4682	non-triple negative breast cancer	0.919195	0.78718	0.840875	0.531413	0.557624	0.474939	0.57588	0.725896	0.555139	0.404612	0.474968	0.444041	0.601104	0.146868	0.684332	0.312951	0.558566	0.517424	0.315307	0.562534	0.518956	0.494313	0.989164	0.844536	0.856389	0.34932	0.354465	0.474591	0.546941	0.452875	0.433181	0.468271	0.613304	0.732557	0.281759	0.444328	0.792507	0.85097	0.633144	5.73168	N0	I	1	2	1	LumA	Ductal/NST	Post
MB-4685	non-triple negative breast cancer	0.892276	0.750567	0.87284	0.613334	0.551913	0.276578	0.447135	0.0575443	0.326893	0.243614	0.408183	0.163664	0.562971	0.153458	0.600565	0.198622	0.386966	0.387562	0.320328	0.493631	0.386357	0.401344	0.882594	0.664808	0.639068	0.392197	0.246742	0.330056	0.237575	0.343465	0.402131	0.416706	0.425874	0.60338	0.0796265	0.416423	0.658617	0.734928	0.646184	6.32221	N2	II	1	2	0	LumB	Ductal/NST	Post
MB-4686	non-triple negative breast cancer	0.93416	0.792768	0.865839	0.680519	0.60907	0.453347	0.623753	0.732958	0.545981	0.453081	0.490315	0.562496	0.605828	0.210786	0.726397	0.469495	0.617844	0.470329	0.351886	0.600286	0.508766	0.503577	0.970847	0.818988	0.784412	0.386919	0.401043	0.536434	0.59221	0.492685	0.445172	0.490783	0.617671	0.717228	0.295298	0.518594	0.756424	0.725479	0.765431	5.6269	N1	I	1	2	1	LumA	Ductal/NST	Post
MB-4687	non-triple negative breast cancer	0.961566	0.783331	0.894915	0.666499	0.637086	0.634563	0.735443	0.935991	0.697648	0.588665	0.540979	0.709652	0.632897	0.304734	0.767743	0.615229	0.696972	0.563236	0.302342	0.572432	0.588287	0.574757	0.995792	0.916553	0.802317	0.47662	0.535583	0.627861	0.799059	0.450331	0.544037	0.529289	0.735277	0.7329	0.225783	0.646903	0.635741	0.829143	0.809084	5.62161	N1	I	1	2	0	LumA	Ductal/NST	Post
MB-4688	non-triple negative breast cancer	0.922223	0.766907	0.859936	0.619	0.611496	0.491307	0.649005	0.845123	0.591663	0.521643	0.524021	0.564706	0.614072	0.398516	0.740049	0.562806	0.683905	0.508343	0.239446	0.60391	0.50205	0.52876	0.995515	0.906782	0.832209	0.347146	0.477808	0.549311	0.686231	0.476309	0.466123	0.508063	0.726231	0.713935	0.439465	0.64088	0.706471	0.816765	0.723822	5.76704	N2	I	1	2	1	LumB	Ductal/NST	Post
[truncated: 983 more rows]
[truncated: 3 more columns]
