# Supplementary material for: The relevance between hypoxia-dependent spatial transcriptomics and the prognosis and efficacy of immunotherapy in claudin-low breast cancer
Source: Front Immunol. 2023 Jan 4;13:1042835. doi: 10.3389/fimmu.2022.1042835 (PMC9846556; doi:10.3389/fimmu.2022.1042835)
Supplement: Supplementary file 18 [file Table_5.xlsx]

## Sheet: Sheet1
Supplementary Table 2: List of the gene sets

## Sheet: Sheet2
aDCs (active DCs)	CD83	LAMP3	CCL1
B cells	BACH2	BANK1	BLK	BTLA	CD79A	CD79B	FCRL1	FCRL3	HVCN1	RALGPS2
CCR	CCL16	TPO	TGFBR2	CXCL2	CCL14	TGFBR3	IL11RA	CCL11	IL4I1	IL33	CXCL12	CXCL10	BMPER	BMP8A	CXCL11	IL21R	IL17B	TNFRSF9	ILF2	CX3CR1	CCR8	TNFSF12	CSF3	TNFSF4	BMP3	CX3CL1	BMP5	CXCR2	TNFRSF10D	BMP2	CXCL14	CCL28	CXCL3	BMP6	CCL21	CXCL9	CCL23	IL6	TNFRSF18	IL17RD	IL17D	IL27	CCL7	IL1R1	CXCR4	CXCR2P1	TGFB1I1	IFNGR1	IL9R
CD8+ T cells	CD8A
Check-point	IDO1	LAG3	CTLA4	TNFRSF9	ICOS	CD80	PDCD1LG2	TIGIT	CD70	TNFSF9	ICOSLG	KIR3DL1	CD86	PDCD1	LAIR1	TNFRSF8	TNFSF15	TNFRSF14	IDO2	CD276	CD40	TNFRSF4	TNFSF14	HHLA2	CD244	CD274	HAVCR2	CD27	BTLA	LGALS9	TMIGD2	CD28	CD48	TNFRSF25	CD40LG	ADORA2A	VTCN1	CD160	CD44	TNFSF18	TNFRSF18	BTNL2	C10orf54	CD200R1	TNFSF4	CD200	NRP1
Cytolytic activity	PRF1	GZMA
DCs	CCL17	CCL22	CD209	CCL13
HLA	HLA-E	HLA-DPB2	HLA-C	HLA-J	HLA-DQB1	HLA-DQB2	HLA-DQA2	HLA-DQA1	HLA-A	HLA-DMA	HLA-DOB	HLA-DRB1	HLA-H	HLA-B	HLA-DRB5	HLA-DOA	HLA-DPB1	HLA-DRA	HLA-DRB6	HLA-L	HLA-F	HLA-G	HLA-DMB	HLA-DPA1
iDCs	CD1A	CD1E
Inflammation-promoting	CCL5	CD19	CD8B	CXCL10	CXCL13	CXCL9	GNLY	GZMB	IFNG	IL12A	IL12B	IRF1	PRF1	STAT1	TBX21
Macrophages	C11orf45	CD68	CLEC5A	CYBB	FUCA1	GPNMB	HS3ST2	LGMN	MMP9	TM4SF19
Mast cells	CMA1	MS4A2	TPSAB1
MHC class I	B2M	HLA-A	TAP1
Neutrophils	EVI2B	HSD17B11	KDM6B	MEGF9	MNDA	NLRP12	PADI4	SELL	TRANK1	VNN3
NK cells	KLRC1	KLRF1
Parainflammation	CXCL10	PLAT	CCND1	LGMN	PLAUR	AIM2	MMP7	ICAM1	MX2	CXCL9	ANXA1	TLR2	PLA2G2D	ITGA2	MX1	HMOX1	CD276	TIRAP	IL33	PTGES	TNFRSF12A	SCARB1	CD14	BLNK	IFIT3	RETNLB	IFIT2	ISG15	OAS2	REL	OAS3	CD44	PPARG	BST2	OAS1	NOX1	PLA2G2A	IFIT1	IFITM3	IL1RN
pDCs	CLEC4C	CXCR3	GZMB	IL3RA	IRF7	IRF8	LILRA4	PHEX	PLD4	PTCRA
T cell co-inhibition	BTLA	C10orf54	CD160	CD244	CD274	CTLA4	HAVCR2	LAG3	LAIR1	TIGIT
T cell co-stimulation	CD2	CD226	CD27	CD28	CD40LG	ICOS	SLAMF1	TNFRSF18	TNFRSF25	TNFRSF4	TNFRSF8	TNFRSF9	TNFSF14
T helper cells	CD4
Tfh	PDCD1	CXCL13	CXCR5
Th1 cells	IFNG	TBX21	CTLA4	STAT4	CD38	IL12RB2	LTA	CSF2
Th2 cells	PMCH	LAIR2	SMAD2	CXCR6	GATA3	IL26
TIL	ITM2C	CD38	THEMIS2	GLYR1	ICOS	F5	TIGIT	KLRD1	IRF4	PRKCQ	FCRL5	SIRPG	LPXN	IL2RG	CCL5	LCK	TRAF3IP3	CD86	MAL	LILRB1	DOK2	CD6	PAG1	LAX1	PLEK	PIK3CD	SLAMF1	XCL1	GPR171	XCL2	TBX21	CD2	CD53	KLHL6	SLAMF6	CD40	SIT1	TNFRSF4	CD79A	CD247	LCP2	CD3D	CD27	SH2D1A	FYB	ARHGAP30	ACAP1	CST7	CD3G
Treg	IL12RB2	TMPRSS6	CTSC	LAPTM4B	TFRC	RNF145	NETO2	ADAT2	CHST2	CTLA4	NFE2L3	LIMA1	IL1R2	ICOS	HSDL2	HTATIP2	FKBP1A	TIGIT	CCR8	LTA	SLC35F2	IL21R	AHCYL1	SOCS2	ETV7	BCL2L1	RRAGB	ACSL4	CHRNA6	BATF	LAX1	ADPRH	TNFRSF4	ANKRD10	CD274	CASP1	LY75	NPTN	SSTR3	GRSF1	CSF2RB	TMEM184C	NDFIP2	ZBTB38	ERI1	TRAF3	NAB1	HS3ST3B1	LAYN
Type I IFN Reponse	DDX4	IFIT1	IFIT2	IFIT3	IRF7	ISG20	MX1	MX2	RSAD2	TNFSF10
Type II IFN Reponse	GPR146	SELP	AHR
[truncated: 212 more columns]

## Sheet: Sheet3
							Supplementary Table 5. List of the gene sets
aDCs (active DCs)	B cells	CCR	CD8+ T cells	Check-point	Cytolytic activity	DCs	HLA	iDCs	Inflammation-promoting	Macrophages	Mast cells	MHC class I	Neutrophils	NK cells	Parainflammation	pDCs	T cell co-inhibition	T cell co-stimulation	T helper cells	Tfh	Th1 cells	Th2 cells	TIL	Treg	Type I IFN Reponse	Type II IFN Reponse
CD83	BACH2	CCL16	CD8A	IDO1	PRF1	CCL17	HLA-E	CD1A	CCL5	C11orf45	CMA1	B2M	EVI2B	KLRC1	CXCL10	CLEC4C	BTLA	CD2	CD4	PDCD1	IFNG	PMCH	ITM2C	IL12RB2	DDX4	GPR146
LAMP3	BANK1	TPO		LAG3	GZMA	CCL22	HLA-DPB2	CD1E	CD19	CD68	MS4A2	HLA-A	HSD17B11	KLRF1	PLAT	CXCR3	C10orf54	CD226		CXCL13	TBX21	LAIR2	CD38	TMPRSS6	IFIT1	SELP
CCL1	BLK	TGFBR2		CTLA4		CD209	HLA-C		CD8B	CLEC5A	TPSAB1	TAP1	KDM6B		CCND1	GZMB	CD160	CD27		CXCR5	CTLA4	SMAD2	THEMIS2	CTSC	IFIT2	AHR
	BTLA	CXCL2		TNFRSF9		CCL13	HLA-J		CXCL10	CYBB			MEGF9		LGMN	IL3RA	CD244	CD28			STAT4	CXCR6	GLYR1	LAPTM4B	IFIT3
	CD79A	CCL14		ICOS			HLA-DQB1		CXCL13	FUCA1			MNDA		PLAUR	IRF7	CD274	CD40LG			CD38	GATA3	ICOS	TFRC	IRF7
	CD79B	TGFBR3		CD80			HLA-DQB2		CXCL9	GPNMB			NLRP12		AIM2	IRF8	CTLA4	ICOS			IL12RB2	IL26	F5	RNF145	ISG20
	FCRL1	IL11RA		PDCD1LG2			HLA-DQA2		GNLY	HS3ST2			PADI4		MMP7	LILRA4	HAVCR2	SLAMF1			LTA		TIGIT	NETO2	MX1
	FCRL3	CCL11		TIGIT			HLA-DQA1		GZMB	LGMN			SELL		ICAM1	PHEX	LAG3	TNFRSF18			CSF2		KLRD1	ADAT2	MX2
	HVCN1	IL4I1		CD70			HLA-A		IFNG	MMP9			TRANK1		MX2	PLD4	LAIR1	TNFRSF25					IRF4	CHST2	RSAD2
	RALGPS2	IL33		TNFSF9			HLA-DMA		IL12A	TM4SF19			VNN3		CXCL9	PTCRA	TIGIT	TNFRSF4					PRKCQ	CTLA4	TNFSF10
		CXCL12		ICOSLG			HLA-DOB		IL12B						ANXA1			TNFRSF8					FCRL5	NFE2L3
		CXCL10		KIR3DL1			HLA-DRB1		IRF1						TLR2			TNFRSF9					SIRPG	LIMA1
		BMPER		CD86			HLA-H		PRF1						PLA2G2D			TNFSF14					LPXN	IL1R2
		BMP8A		PDCD1			HLA-B		STAT1						ITGA2								IL2RG	ICOS
		CXCL11		LAIR1			HLA-DRB5		TBX21						MX1								CCL5	HSDL2
		IL21R		TNFRSF8			HLA-DOA								HMOX1								LCK	HTATIP2
		IL17B		TNFSF15			HLA-DPB1								CD276								TRAF3IP3	FKBP1A
		TNFRSF9		TNFRSF14			HLA-DRA								TIRAP								CD86	TIGIT
		ILF2		IDO2			HLA-DRB6								IL33								MAL	CCR8
		CX3CR1		CD276			HLA-L								PTGES								LILRB1	LTA
		CCR8		CD40			HLA-F								TNFRSF12A								DOK2	SLC35F2
		TNFSF12		TNFRSF4			HLA-G								SCARB1								CD6	IL21R
		CSF3		TNFSF14			HLA-DMB								CD14								PAG1	AHCYL1
		TNFSF4		HHLA2			HLA-DPA1								BLNK								LAX1	SOCS2
		BMP3		CD244											IFIT3								PLEK	ETV7
		CX3CL1		CD274											RETNLB								PIK3CD	BCL2L1
		BMP5		HAVCR2											IFIT2								SLAMF1	RRAGB
		CXCR2		CD27											ISG15								XCL1	ACSL4
		TNFRSF10D		BTLA											OAS2								GPR171	CHRNA6
		BMP2		LGALS9											REL								XCL2	BATF
		CXCL14		TMIGD2											OAS3								TBX21	LAX1
		CCL28		CD28											CD44								CD2	ADPRH
		CXCL3		CD48											PPARG								CD53	TNFRSF4
		BMP6		TNFRSF25											BST2								KLHL6	ANKRD10
		CCL21		CD40LG											OAS1								SLAMF6	CD274
		CXCL9		ADORA2A											NOX1								CD40	CASP1
		CCL23		VTCN1											PLA2G2A								SIT1	LY75
		IL6		CD160											IFIT1								TNFRSF4	NPTN
		TNFRSF18		CD44											IFITM3								CD79A	SSTR3
		IL17RD		TNFSF18											IL1RN								CD247	GRSF1
		IL17D		TNFRSF18																			LCP2	CSF2RB
		IL27		BTNL2																			CD3D	TMEM184C
		CCL7		C10orf54																			CD27	NDFIP2
		IL1R1		CD200R1																			SH2D1A	ZBTB38
		CXCR4		TNFSF4																			FYB	ERI1
		CXCR2P1		CD200																			ARHGAP30	TRAF3
		TGFB1I1		NRP1																			ACAP1	NAB1
		IFNGR1																					CST7	HS3ST3B1
		IL9R																					CD3G	LAYN
		IL1RAPL1																					IL2RB	JAK1
		IL11																					CD3E	VDR
		CSF1																					FCRL3	LEPROT
		IL20RA																					CORO1A	GCNT1
		IL25																					ITK	PTPRJ
		TNFRSF4																					TCL1A	IKZF2
		IL18																					CYBB	CSF1
		ILF3																					CSF2RB	ENTPD1
		CCL20																					IKZF1	TNFRSF18
		TNFRSF12A																					NCF4	METTL7A
		IL6ST																					DOCK2	KSR1
		CXCL13																					CCR2	SSH1
		IL12B																					PTPRC	CADM1
		TNFRSF8																					PLAC8	IL1R1
		IL6R																					NCKAP1L	ACP5
		BMPR2																					IL7R	CHST7
		IFNE																					44810	THADA
		IL1RAPL2																					CD28	CD177
		IL3RA																					STAT4	NFAT5
		BMP4																					CD8A	ZNF282
		CCL24																					LY9	MAGEH1
		TNFSF13B																					CD48
		CCR4																					HCST
		IL2RA																					PTPRCAP
		IL32																					SASH3
		TNFRSF10C																					ARHGAP25
		IL22RA1																					LAT
		BMPR1A																					TRAT1
		CXCR5																					IL10RA
		CXCR3																					PAX5
		IFNA8																					CCR7
		IL17REL																					DOCK11
		IFNB1																					PARVG
		IFNAR1																					SPNS1
		TNFRSF1B																					CD52
		CCL17																					HCLS1
		IFNL1																					ARHGAP9
		IL16																					GIMAP6
		IL1RL1																					PRKCB
		ILK																					MS4A1
		CCL25																					GPR18
		ILDR2																					TBC1D10C
		CXCR1																					GVINP1
		IL36RN																					P2RY8
		IL34																					EVI2B
		TGFB1																					VAMP5
		IFNG																					KLRK1
		IL19																					SELL
		ILKAP																					MPEG1
		BMP2K																					MS4A6A
		CCR10																					ARHGAP15
		ILDR1																					MFNG
		EPO																					GZMK
		CCR7																					SELPLG
		IL17C																					TARP
		IL23A																					GIMAP7
		CCR5																					FAM65B
		IL7																					INPP5D
		EPOR																					ITGA4
		CCL13																					MZB1
		IL2RG																					GPSM3
		IL31RA																					STK10
		TNFAIP6																					CLEC2D
		IFNL2																					IL16
		BMP1																					NLRC3
		IL12RB1																					GIMAP5
		TNFAIP8																					GIMAP4
		IL4R																					IFFO1
		TNFRSF6B																					CFH
		TNFAIP8L1																					PVRIG
		TNFRSF10B																					CFHR1
		IFNL3
		CCL5
		CXCL6
		CXCL1
		CCR3
		TNFSF11
		CSF1R
		IL21
		IL1RAP
		IL12RB2
		CCL1
		IL17RA
		CCR1
		IL1RN
		TNFRSF11B
		TNFRSF14
		IL13
		IL2RB
		BMP8B
		CCL2
		IL24
		IL18RAP
		TGFBI
		TNFSF10
		TNFRSF11A
		CXCL5
		IL5RA
		TNFSF9
		IL1RL2
		TNFRSF13C
		IL36G
		IL15RA
		TNFRSF21
		CXCL8
		IL22RA2
		TNFAIP8L2
		IL18R1
		IFNLR1
		CXCR6
		CCL3L3
		TNFRSF1A
		IL17RE
		IFNGR2
		IL17RC
		TNFAIP8L3
		ILVBL
		TGFBRAP1
		CCL4L1
		CSF2RA
		CCRN4L
		CCL26
		TNFAIP1
		CCRL2
		IFNA10
		TNFRSF17
		IFNA13
		IL20
		IL18BP
		CCL3L1
		TNFSF12-TNFSF13
		IL5
		IL23R
		IL26
		TNF
		TGFA
		CSF2
		IL1F10
		CXCL17
		TNFSF13
		IFNA4
		IL37
		IL12A
		IL7R
		IFNA1
		IL1A
		IL4
		IL2
		CCL22
		CSF3R
		IL10
		IFNK
		TGFB2
		IL1R2
		IL1B
		IL17F
		IL27RA
		IL15
		TNFSF8
		IL36B
		XCL1
		CXCL16
		TNFRSF19
		IL3
		CCL3
		IFNA2
		BMPR1B
		IFNA21
		TNFSF18
		CCL8
		IL17RB
		TNFRSF25
		IL22
		IL10RB
		IFNAR2
		CCL18
		IFNA16
		CSF2RB
		IL36A
		TNFAIP3
		IL13RA2
		IL13RA1
		CCR9
		TNFRSF10A
		IFNA7
		IFNW1
		XCL2
		TNFSF14
		CCR2
		BMP15
		BMP10
		CCL15-CCL14
		TGFBR1
		IFNA5
		BMP7
		IFNA14
		IL20RB
		IL10RA
		IFNA17
		CCR6
		TGFB3
		CCL15
		CCL4
		CCL27
		TNFRSF13B
		TNFAIP2
		IL31
		IL17A
		TNFSF15
		CCL19
		IFNA6
		IL9
